# Supplementary material for: Polymorphic mobile element insertions contribute to gene expression and alternative splicing in human tissues
Source: Genome Biol. 2020 Jul 27;21:185. doi: 10.1186/s13059-020-02101-4 (PMC7385971; doi:10.1186/s13059-020-02101-4)
Supplement: Supplementary file 2 — Additional file 2: Table S1. Number of samples, expressed genes, and eQTLs for each tissue. [file 13059_2020_2101_MOESM2_ESM.xlsx]

## Sheet: S1
Table S1: Number of samples, expressed genes, and eQTLs for each tissue
tissue short name	tissue name	# individuals	gene|total	gene|coding	gene|noncoding	eQTL|ME-gene	eQTL|ME-coding	eQTL|ME-noncoding	eQTL|Gene	eQTL|Gene-coding	eQTL|Gene-noncoding	eQTL|ME	eQTL|ME-insertion	eQTL|ME-deletion	Causal|ME-gene	Causal|ME-coding	Causal|ME-noncoding	Causal|Gene	Causal|Gene-coding	Causal|Gene-noncoding	Causal|ME	Causal|ME-insertion	Causal|ME-deletion	HigestCausal|ME-gene	HigestCausal|ME-coding	HigestCausal|ME-noncoding	HigestCausal|Gene	HigestCausal|Gene-coding	HigestCausal|Gene-noncoding	HigestCausal|ME	HigestCausal|ME-insertion	HigestCausal|ME-deletion	Causal percentage	highest causal percentage
AdS	Adipose_Subcutaneous	377	23909	16417	7492	1273	837	436	1013	678	335	675	461	214	130	89	41	124	84	40	107	77	30	38	27	11	38	27	11	28	18	10	0.122409	0.0375123
AdV	Adipose_Visceral_Omentum	308	23951	16502	7449	853	544	309	679	438	241	492	349	143	101	69	32	96	65	31	84	57	27	34	25	9	34	25	9	26	16	10	0.141384	0.0500736
AG	Adrenal_Gland	172	23092	16223	6869	477	304	173	391	257	134	303	212	91	60	39	21	57	38	19	50	32	18	17	14	3	17	14	3	13	6	7	0.14578	0.0434783
ArA	Artery_Aorta	258	23126	16233	6893	832	557	275	677	467	210	488	340	148	84	60	24	80	57	23	72	50	22	24	17	7	24	17	7	19	11	8	0.118168	0.0354505
ArC	Artery_Coronary	150	23782	16473	7309	315	204	111	253	167	86	205	155	50	39	26	13	38	25	13	35	28	7	9	7	2	9	7	2	7	4	3	0.150198	0.0355731
ArT	Artery_Tibial	377	22636	16051	6585	1228	846	382	983	689	294	663	458	205	118	78	40	113	74	39	97	72	25	28	20	8	28	20	8	20	15	5	0.114954	0.0284842
BAm	Brain_Amygdala	83	23604	16562	7042	124	61	63	88	51	37	79	58	21	19	13	6	18	12	6	19	14	5	7	7	0	7	7	0	7	3	4	0.204545	0.0795455
BAn	Brain_Anterior_cingulate_cortex_BA24	105	23757	16567	7190	289	161	128	224	132	92	190	134	56	47	25	22	46	24	22	45	31	14	13	9	4	13	9	4	13	8	5	0.205357	0.0580357
BCa	Brain_Caudate_basal_ganglia	141	23980	16596	7384	361	206	155	284	170	114	238	160	78	40	28	12	38	27	11	37	27	10	15	12	3	15	12	3	13	8	5	0.133803	0.0528169
BCH	Brain_Cerebellar_Hemisphere	121	24388	16483	7905	541	319	222	435	267	168	315	217	98	71	43	28	69	42	27	59	44	15	21	17	4	21	17	4	15	10	5	0.158621	0.0482759
BC	Brain_Cerebellum	149	24628	16602	8026	729	455	274	588	381	207	405	280	125	85	63	22	84	62	22	69	44	25	25	21	4	25	21	4	17	10	7	0.142857	0.042517
BCo	Brain_Cortex	134	23994	16672	7322	428	256	172	344	211	133	270	187	83	55	36	19	54	35	19	50	35	15	13	8	5	13	8	5	13	7	6	0.156977	0.0377907
BFC	Brain_Frontal_Cortex_BA9	113	24009	16633	7376	296	170	126	232	136	96	187	137	50	52	33	19	46	29	17	48	34	14	13	6	7	13	6	7	12	8	4	0.198276	0.0560345
BHi	Brain_Hippocampus	107	23767	16644	7123	203	109	94	150	87	63	132	98	34	41	23	18	38	20	18	35	27	8	11	6	5	11	6	5	11	8	3	0.253333	0.0733333
BHy	Brain_Hypothalamus	104	24551	16901	7650	190	97	93	140	77	63	123	92	31	30	20	10	29	19	10	25	18	7	10	8	2	10	8	2	9	6	3	0.207143	0.0714286
BNu	Brain_Nucleus_accumbens_basal_ganglia	126	24301	16626	7675	292	171	121	229	145	84	187	123	64	37	25	12	33	25	8	36	26	10	11	8	3	11	8	3	11	7	4	0.144105	0.0480349
BPu	Brain_Putamen_basal_ganglia	107	23305	16403	6902	257	149	108	195	119	76	167	123	44	40	23	17	37	20	17	37	31	6	14	10	4	14	10	4	14	12	2	0.189744	0.0717949
BSp	Brain_Spinal_cord_cervical_c-1	79	24232	16818	7414	159	77	82	126	68	58	102	76	26	26	15	11	25	15	10	25	19	6	5	3	2	5	3	2	5	4	1	0.198413	0.0396825
BSu	Brain_Substantia_nigra	78	23559	16598	6961	118	48	70	90	43	47	76	53	23	18	12	6	18	12	6	17	11	6	7	6	1	7	6	1	6	4	2	0.2	0.0777778
Br	Breast_Mammary_Tissue	246	24973	16814	8159	631	388	243	488	305	183	359	255	104	81	57	24	79	55	24	67	51	16	31	22	9	31	22	9	25	19	6	0.161885	0.0635246
CE	Cells_EBV-transformed_lymphocytes	113	22184	15138	7046	336	202	134	257	159	98	203	153	50	46	29	17	44	27	17	43	34	9	10	6	4	10	6	4	9	6	3	0.171206	0.0389105
CT	Cells_Transformed_fibroblasts	291	21519	15330	6189	995	720	275	843	620	223	600	422	178	113	83	30	109	80	29	97	69	28	36	32	4	36	32	4	33	24	9	0.1293	0.0427046
CoS	Colon_Sigmoid	199	23709	16586	7123	572	356	216	459	291	168	345	250	95	80	58	22	79	57	22	65	49	16	28	22	6	28	22	6	21	12	9	0.172113	0.0610022
CoT	Colon_Transverse	240	24508	16796	7712	690	418	272	564	351	213	398	285	113	95	61	34	91	60	31	79	60	19	26	19	7	26	19	7	21	16	5	0.161348	0.0460993
EG	Esophagus_Gastroesophageal_Junction	210	23278	16353	6925	639	407	232	523	346	177	376	258	118	92	57	35	88	55	33	81	56	25	28	19	9	28	19	9	24	13	11	0.16826	0.0535373
EMc	Esophagus_Mucosa	348	23263	16365	6898	1193	853	340	949	686	263	629	448	181	130	102	28	123	95	28	105	74	31	44	32	12	44	32	12	35	20	15	0.12961	0.0463646
EMs	Esophagus_Muscularis	327	23009	16271	6738	1137	778	359	920	641	279	607	425	182	117	88	29	112	83	29	100	71	29	34	25	9	34	25	9	29	20	9	0.121739	0.0369565
HA	Heart_Atrial_Appendage	260	22491	15993	6498	743	518	225	588	417	171	439	314	125	107	73	34	98	66	32	84	63	21	36	26	10	36	26	10	30	23	7	0.166667	0.0612245
HL	Heart_Left_Ventricle	266	20829	15285	5544	620	437	183	486	349	137	363	261	102	63	49	14	59	45	14	54	41	13	20	17	3	20	17	3	16	10	6	0.121399	0.0411523
Li	Liver	147	21690	15701	5989	267	171	96	219	147	72	182	137	45	44	35	9	40	31	9	35	28	7	15	14	1	15	14	1	12	7	5	0.182648	0.0684932
Lu	Lung	373	25298	16901	8397	1150	758	392	906	620	286	611	425	186	107	73	34	106	72	34	92	60	32	36	26	10	36	26	10	29	20	9	0.116998	0.0397351
MSG	Minor_Salivary_Gland	82	24575	16750	7825	126	66	60	98	58	40	91	72	19	25	11	14	21	10	11	22	19	3	9	6	3	9	6	3	9	9	0	0.214286	0.0918367
MuS	Muscle_Skeletal	481	20529	15252	5277	1201	883	318	967	710	257	665	447	218	117	88	29	111	82	29	99	60	39	35	28	7	35	28	7	29	17	12	0.114788	0.0361944
NT	Nerve_Tibial	351	24997	16706	8291	1490	983	507	1199	817	382	754	527	227	139	91	48	136	90	46	112	80	32	52	34	18	52	34	18	38	24	14	0.113428	0.0433695
O	Ovary	119	24449	16478	7971	289	143	146	229	123	106	181	130	51	53	24	29	49	23	26	44	30	14	12	8	4	12	8	4	10	8	2	0.213974	0.0524017
Pa	Pancreas	214	22029	15976	6053	637	422	215	525	361	164	402	283	119	82	56	26	77	52	25	72	49	23	31	24	7	31	24	7	26	18	8	0.146667	0.0590476
Pi	Pituitary	153	25929	17196	8733	488	287	201	399	247	152	302	208	94	66	41	25	65	40	25	57	42	15	22	18	4	22	18	4	17	13	4	0.162907	0.0551378
Pr	Prostate	130	25675	17058	8617	314	166	148	238	131	107	191	137	54	56	33	23	51	30	21	46	31	15	17	13	4	17	13	4	15	12	3	0.214286	0.0714286
SN	Skin_Not_Sun_Exposed_Suprapubic	330	24493	16844	7649	1049	702	347	843	572	271	563	393	170	121	79	42	117	77	40	101	72	29	38	24	14	38	24	14	30	20	10	0.13879	0.0450771
SS	Skin_Sun_Exposed_Lower_leg	405	24410	16786	7624	1284	866	418	1029	709	320	646	461	185	112	74	38	110	72	38	96	66	30	38	25	13	38	25	13	30	21	9	0.1069	0.0369291
SIT	Small_Intestine_Terminal_Ileum	122	25288	16972	8316	295	160	135	226	130	96	182	138	44	45	29	16	43	29	14	40	31	9	17	8	9	17	8	9	13	10	3	0.190265	0.0752212
Sp	Spleen	144	24626	16479	8147	485	298	187	399	255	144	307	222	85	76	51	25	75	50	25	63	49	14	14	9	5	14	9	5	12	10	2	0.18797	0.0350877
St	Stomach	231	23402	16582	6820	569	376	193	460	313	147	355	249	106	62	50	12	57	45	12	53	37	16	23	19	4	23	19	4	21	15	6	0.123913	0.05
Te	Testis	219	33556	18586	14970	1207	643	564	998	540	458	705	492	213	118	66	52	114	63	51	106	74	32	36	25	11	36	25	11	31	22	9	0.114228	0.0360721
Th	Thyroid	390	25244	16758	8486	1609	1046	563	1266	839	427	789	559	230	144	90	54	139	87	52	114	82	32	51	32	19	51	32	19	36	20	16	0.109795	0.0402844
U	Uterus	98	24405	16534	7871	205	91	114	150	75	75	124	90	34	28	17	11	28	17	11	24	18	6	4	3	1	4	3	1	4	3	1	0.186667	0.0266667
V	Vagina	103	24940	16806	8134	171	84	87	128	72	56	106	77	29	24	13	11	24	13	11	20	14	6	6	4	2	6	4	2	6	4	2	0.1875	0.046875
B	Whole_Blood	360	20060	14839	5221	790	570	220	632	471	161	458	306	152	86	59	27	83	57	26	73	47	26	33	24	9	33	24	9	27	16	11	0.131329	0.0522152
	overall**	605	38175	19064	19111	8204	5519	2685	6342	4243	2099	2422	1689	733	1810	1206	604	1588	1062	526	956	675	281	480	325	155	433	294	139	282	182	100
** the overall row is not the sum of values in different tissues.
