# Supplementary material for: Polymorphic mobile element insertions contribute to gene expression and alternative splicing in human tissues
Source: Genome Biol. 2020 Jul 27;21:185. doi: 10.1186/s13059-020-02101-4 (PMC7385971; doi:10.1186/s13059-020-02101-4)
Supplement: Supplementary file 3 — Additional file 3: Table S2. Impact of MEs on the direction of gene expression change. [file 13059_2020_2101_MOESM3_ESM.xlsx]

## Sheet: S2
Table S2: Impact of MEs on the direction of gene expression change
		All eQTLs			Single best eQTL for each pMEI
Gene type	ME type	beta positve	beta negative	p	beta positve	beta negative	p
coding	Alu	8122	7870	0.0471605	746	749	0.958749
coding	L1	796	918	0.00345848	76	83	0.634334
coding	SVA	884	773	0.00686869	30	28	0.895683
noncoding	Alu	4040	4211	0.0612658	316	311	0.873099
noncoding	L1	525	544	0.581974	25	35	0.245061
noncoding	SVA	1086	378	2.01476e-79	13	10	0.677639
