# Supplementary material for: Polymorphic mobile element insertions contribute to gene expression and alternative splicing in human tissues
Source: Genome Biol. 2020 Jul 27;21:185. doi: 10.1186/s13059-020-02101-4 (PMC7385971; doi:10.1186/s13059-020-02101-4)
Supplement: Supplementary file 4 — Additional file 4: Table S3. Number of samples and sQTLs for each tissue. [file 13059_2020_2101_MOESM4_ESM.xlsx]

## Sheet: S3
Table S3: Number of samples and sQTLs for each tissue
tissue short name	tissue name	# individuals	sQTL|ME-events	sQTL|ME-internal	sQTL|ME-edge	sQTL|events	sQTL|events-internal	sQTL|events-edge	sQTL|ME	sQTL|ME-insertion	sQTL|ME-deletion	Causal|ME-events	Causal|ME-internal	Causal|ME-edge	Causal|events	Causal|events-internal	Causal|events-edge	Causal|ME	Causal|ME-insertion	Causal|ME-deletion	HigestCausal|ME-events	HigestCausal|ME-internal	HigestCausal|ME-edge	HigestCausal|events	HigestCausal|events-internal	HigestCausal|events-edge	HigestCausal|ME	HigestCausal|ME-insertion	HigestCausal|ME-deletion	Causal percentage	highest causal percentage
AdS	Adipose_Subcutaneous	377	1043	589	454	844	478	366	383	265	118	157	79	78	139	71	68	89	70	19	39	23	16	39	23	16	25	20	5	0.150527	0.0373921
AdV	Adipose_Visceral_Omentum	308	577	307	270	470	256	214	242	166	76	79	35	44	76	34	42	57	46	11	22	14	8	22	14	8	17	13	4	0.136915	0.0381282
AG	Adrenal_Gland	172	341	183	158	283	163	120	166	121	45	50	21	29	49	21	28	37	26	11	11	7	4	11	7	4	11	8	3	0.146628	0.0322581
ArA	Artery_Aorta	258	591	330	261	499	271	228	259	188	71	108	51	57	103	48	55	73	51	22	27	16	11	27	16	11	23	12	11	0.182741	0.0456853
ArC	Artery_Coronary	150	264	126	138	235	111	124	148	100	48	52	25	27	49	23	26	40	30	10	13	6	7	13	6	7	13	9	4	0.19697	0.0492424
ArT	Artery_Tibial	377	901	481	420	750	400	350	336	243	93	118	54	64	113	51	62	80	62	18	30	16	14	30	16	14	21	14	7	0.130966	0.0332963
BAm	Brain_Amygdala	83	187	72	115	161	69	92	91	66	25	41	16	25	36	15	21	31	27	4	10	4	6	10	4	6	9	8	1	0.219251	0.0534759
BAn	Brain_Anterior_cingulate_cortex_BA24	105	247	123	124	208	110	98	130	93	37	35	15	20	35	15	20	27	20	7	11	3	8	11	3	8	10	7	3	0.1417	0.0445344
BCa	Brain_Caudate_basal_ganglia	141	278	152	126	226	133	93	135	95	40	56	34	22	52	30	22	40	31	9	10	6	4	10	6	4	10	5	5	0.201439	0.0359712
BCH	Brain_Cerebellar_Hemisphere	121	371	176	195	305	148	157	158	117	41	73	34	39	70	32	38	48	37	11	12	8	4	12	8	4	10	8	2	0.196765	0.032345
BC	Brain_Cerebellum	149	418	200	218	320	167	153	161	106	55	58	26	32	56	25	31	43	32	11	16	6	10	16	6	10	14	9	5	0.138756	0.0382775
BCo	Brain_Cortex	134	291	133	158	229	111	118	134	94	40	71	29	42	60	25	35	49	35	14	11	7	4	11	7	4	10	8	2	0.243986	0.0378007
BFC	Brain_Frontal_Cortex_BA9	113	244	100	144	206	93	113	131	105	26	41	15	26	40	15	25	34	31	3	5	2	3	5	2	3	4	4	0	0.168033	0.0204918
BHi	Brain_Hippocampus	107	195	76	119	166	73	93	101	71	30	58	18	40	51	18	33	37	29	8	12	5	7	12	5	7	9	6	3	0.297436	0.0615385
BHy	Brain_Hypothalamus	104	235	107	128	196	95	101	118	81	37	53	19	34	50	17	33	33	24	9	8	5	3	8	5	3	8	6	2	0.225532	0.0340426
BNu	Brain_Nucleus_accumbens_basal_ganglia	126	313	141	172	264	127	137	151	109	42	79	31	48	71	28	43	54	40	14	19	8	11	19	8	11	14	10	4	0.252396	0.0607029
BPu	Brain_Putamen_basal_ganglia	107	206	88	118	171	80	91	102	75	27	46	15	31	41	13	28	32	27	5	14	4	10	14	4	10	10	7	3	0.223301	0.0679612
BSp	Brain_Spinal_cord_cervical_c-1	79	94	36	58	73	32	41	58	38	20	33	11	22	25	8	17	22	16	6	6	3	3	6	3	3	6	3	3	0.351064	0.0638298
BSu	Brain_Substantia_nigra	78	81	21	60	60	21	39	42	31	11	25	3	22	24	3	21	15	10	5	3	0	3	3	0	3	3	1	2	0.308642	0.037037
Br	Breast_Mammary_Tissue	246	576	326	250	452	263	189	239	176	63	97	45	52	89	41	48	58	43	15	24	13	11	24	13	11	20	12	8	0.168403	0.0416667
CE	Cells_EBV-transformed_lymphocytes	113	315	139	176	260	124	136	145	109	36	69	26	43	65	25	40	42	31	11	19	7	12	19	7	12	12	8	4	0.219048	0.0603175
CT	Cells_Transformed_fibroblasts	291	665	354	311	573	314	259	282	195	87	115	47	68	106	44	62	79	56	23	19	12	7	19	12	7	18	11	7	0.172932	0.0285714
CoS	Colon_Sigmoid	199	461	234	227	385	201	184	226	160	66	94	38	56	88	36	52	60	44	16	27	14	13	27	14	13	20	14	6	0.203905	0.0585683
CoT	Colon_Transverse	240	571	308	263	474	263	211	260	178	82	94	39	55	91	37	54	71	48	23	19	9	10	19	9	10	16	9	7	0.164623	0.033275
EG	Esophagus_Gastroesophageal_Junction	210	424	206	218	359	182	177	189	143	46	71	30	41	69	29	40	47	37	10	21	12	9	21	12	9	13	8	5	0.167453	0.0495283
EMc	Esophagus_Mucosa	348	619	347	272	505	290	215	256	183	73	96	42	54	92	40	52	60	43	17	29	16	13	29	16	13	19	11	8	0.155089	0.0468498
EMs	Esophagus_Muscularis	327	699	355	344	577	292	285	277	195	82	104	44	60	98	42	56	68	50	18	21	12	9	21	12	9	15	9	6	0.148784	0.0300429
HA	Heart_Atrial_Appendage	260	408	189	219	351	165	186	188	131	57	74	30	44	72	29	43	49	37	12	11	4	7	11	4	7	8	5	3	0.181373	0.0269608
HL	Heart_Left_Ventricle	266	322	149	173	277	131	146	166	124	42	75	29	46	72	27	45	49	38	11	21	8	13	21	8	13	15	10	5	0.232919	0.0652174
Li	Liver	147	136	82	54	125	75	50	85	64	21	28	16	12	26	15	11	21	13	8	7	3	4	7	3	4	6	3	3	0.205882	0.0514706
Lu	Lung	373	720	381	339	589	312	277	278	199	79	112	48	64	107	48	59	67	51	16	33	19	14	33	19	14	20	13	7	0.155556	0.0458333
MSG	Minor_Salivary_Gland	82	122	49	73	108	44	64	80	57	23	41	13	28	40	12	28	28	23	5	9	2	7	9	2	7	6	6	0	0.336066	0.0737705
MuS	Muscle_Skeletal	481	686	384	302	576	323	253	281	186	95	96	47	49	92	45	47	69	45	24	27	20	7	27	20	7	25	17	8	0.139942	0.0393586
NT	Nerve_Tibial	351	983	553	430	820	467	353	362	247	115	141	70	71	134	68	66	92	61	31	30	17	13	30	17	13	22	13	9	0.143438	0.0305188
O	Ovary	119	252	126	126	213	118	95	144	107	37	46	22	24	46	22	24	38	29	9	10	6	4	10	6	4	9	7	2	0.18254	0.0396825
Pa	Pancreas	214	408	189	219	348	172	176	180	132	48	77	35	42	74	34	40	49	42	7	15	9	6	15	9	6	12	9	3	0.188725	0.0367647
Pi	Pituitary	153	461	226	235	388	192	196	204	142	62	85	40	45	82	39	43	61	43	18	22	15	7	22	15	7	20	9	11	0.184382	0.0477223
Pr	Prostate	130	339	157	182	293	140	153	168	116	52	89	28	61	84	27	57	53	35	18	17	7	10	17	7	10	15	8	7	0.262537	0.0501475
SN	Skin_Not_Sun_Exposed_Suprapubic	330	746	434	312	605	359	246	303	218	85	115	71	44	111	69	42	76	55	21	35	25	10	35	25	10	23	14	9	0.154155	0.0469169
SS	Skin_Sun_Exposed_Lower_leg	405	972	577	395	780	467	313	359	254	105	137	71	66	127	66	61	83	66	17	41	20	21	41	20	21	23	17	6	0.140947	0.0421811
SIT	Small_Intestine_Terminal_Ileum	122	230	120	110	193	102	91	132	94	38	50	22	28	45	19	26	40	26	14	12	5	7	12	5	7	12	7	5	0.217391	0.0521739
Sp	Spleen	144	419	205	214	367	180	187	207	151	56	75	35	40	73	33	40	62	45	17	24	9	15	24	9	15	18	13	5	0.178998	0.0572792
St	Stomach	231	382	188	194	305	158	147	182	138	44	62	23	39	55	19	36	42	30	12	17	3	14	17	3	14	14	8	6	0.162304	0.0445026
Te	Testis	219	885	472	413	744	406	338	347	233	114	135	51	84	134	51	83	83	59	24	56	20	36	56	20	36	26	17	9	0.152542	0.0632768
Th	Thyroid	390	1120	614	506	946	521	425	389	271	118	164	85	79	156	82	74	93	68	25	46	29	17	46	29	17	23	16	7	0.146429	0.0410714
U	Uterus	98	217	101	116	195	97	98	116	75	41	47	24	23	43	23	20	36	22	14	10	7	3	10	7	3	10	3	7	0.21659	0.0460829
V	Vagina	103	203	95	108	175	91	84	109	78	31	38	22	16	37	21	16	30	18	12	10	7	3	10	7	3	9	4	5	0.187192	0.0492611
B	Whole_Blood	360	311	182	129	266	145	121	138	103	35	57	31	26	55	30	25	42	31	11	22	11	11	22	11	11	18	11	7	0.18328	0.0707395
	overall**	605	8000	3669	4331	7184	3234	3950	1734	1248	486	2495	1090	1405	2301	993	1308	866	637	229	686	327	359	661	305	356	342	222	120
** the overall row is not the sum of values in different tissues.
