# Supplementary material for: Polymorphic mobile element insertions contribute to gene expression and alternative splicing in human tissues
Source: Genome Biol. 2020 Jul 27;21:185. doi: 10.1186/s13059-020-02101-4 (PMC7385971; doi:10.1186/s13059-020-02101-4)
Supplement: Supplementary file 5 — Additional file 5: Table S4. LCL eQTLs in the current study and an 1KGP study (Spirito et al. 2019). [file 13059_2020_2101_MOESM5_ESM.xlsx]

## Sheet: S4
Table S4: LCL eQTLs in the current study and the 1KGP study (Spirito et al. 2019)
		This study					Spirito et al. 2019
Gene	ME_GRCh37_id	T-statistic	pvalue	FDR	beta	ME_1KGP_id	T-statistic	pvalue	FDR	beta
ENSG00000262539	17_44223917_DEL_ME_ALU	16.3838	6.90336e-29	3.38465e-24	1.45445	DEL_pindel_45694	25.7559	6.05e-90	6.13e-82	1.43851
ENSG00000214425	17_44223917_DEL_ME_ALU	-16.1233	2.0504e-28	5.02646e-24	-1.30513	DEL_pindel_45694
ENSG00000263503	17_44223917_DEL_ME_ALU	15.2747	7.55553e-27	1.2348e-22	1.2598	DEL_pindel_45694
ENSG00000214401	17_44223917_DEL_ME_ALU	14.1418	1.07269e-24	1.31482e-20	1.23181	DEL_pindel_45694	20.5796	1.88e-66	4.76e-59	1.25046
ENSG00000262539	17_44176406_DEL_ME_ALU	13.484	2.04702e-23	2.00727e-19	1.35946	DEL_pindel_45690	26.879	6.04e-95	1.23e-86	1.51261
ENSG00000214425	17_44176406_DEL_ME_ALU	-12.9772	2.05476e-22	1.67905e-18	-1.20896	DEL_pindel_45690
ENSG00000205038	8_110510320_DEL_ME_ALU	12.8495	3.69017e-22	2.58465e-18	1.22636	DEL_pindel_26845	14.4578	4.69e-39	1.09e-32	2.23911
ENSG00000263503	17_44176406_DEL_ME_ALU	12.59	1.2193e-21	7.47263e-18	1.17136	DEL_pindel_45690
ENSG00000214401	17_44176406_DEL_ME_ALU	11.3773	3.54868e-19	1.9332e-15	1.12659	DEL_pindel_45690	22.551	1.86e-75	5.4e-68	1.35216
ENSG00000214425	17_43670097_INS_ME_SVA	-11.1499	1.04279e-18	5.1127e-15	-1.32053	SVA_umary_SVA_705	-7.25502	1.82e-12	2.68e-08	-0.162567
ENSG00000264070	17_44223917_DEL_ME_ALU	10.8963	3.48477e-18	1.55323e-14	1.24105	DEL_pindel_45694
ENSG00000214078	20_34458566_INS_ME_ALU	-10.7416	7.28839e-18	2.97785e-14	-1.8332	ALU_umary_ALU_12145	-7.06868	6.16e-12	7.94e-08	-29.3088
ENSG00000247373	12_124066475_INS_ME_SVA	10.4489	2.95756e-17	1.11543e-13	1.46995	SVA_umary_SVA_556
ENSG00000149084	11_43877448_INS_ME_ALU	-10.2293	8.47908e-17	2.96944e-13	-0.846024	ALU_umary_ALU_8559	-8.84679	2.19e-17	8.66e-13	-7.16802
ENSG00000172113	3_48372326_INS_ME_ALU	-10.1008	1.57224e-16	5.13901e-13	-1.04758	ALU_umary_ALU_2337	-8.18708	2.91e-15	7.82e-11	-2.24928
ENSG00000263503	17_43670097_INS_ME_SVA	9.99724	2.58655e-16	7.92599e-13	1.2315	SVA_umary_SVA_705
ENSG00000264070	17_44176406_DEL_ME_ALU	9.63206	1.50092e-15	4.32874e-12	1.1596	DEL_pindel_45690
ENSG00000214425	17_43660611_INS_ME_SVA	-9.41628	4.24683e-15	1.15677e-11	-1.33009	SVA_umary_SVA_704	-7.01056	8.96e-12	1.11e-07	-0.170014
ENSG00000214401	17_43670097_INS_ME_SVA	9.34822	5.8959e-15	1.52142e-11	1.19184	SVA_umary_SVA_705
ENSG00000262539	17_43670097_INS_ME_SVA	9.28677	7.92914e-15	1.94379e-11	1.34544	SVA_umary_SVA_705
ENSG00000256274	12_11258537_DEL_ME_ALU	-8.91083	4.85327e-14	1.1331e-10	-1.054	DEL_pindel_35469	-10.3997	8.41e-23	8.06e-18	-0.0136462
ENSG00000166140	15_41100332_INS_ME_ALU	-8.68028	1.47201e-13	3.16121e-10	-0.734326	ALU_umary_ALU_10654	-7.96073	1.46e-14	3.39e-10	-1.8799
ENSG00000262539	17_43660611_INS_ME_SVA	8.67873	1.48296e-13	3.16121e-10	1.41411	SVA_umary_SVA_704
ENSG00000263503	17_43660611_INS_ME_SVA	8.66649	1.57291e-13	3.21326e-10	1.24701	SVA_umary_SVA_704
ENSG00000214401	17_43660611_INS_ME_SVA	8.56747	2.53146e-13	4.96459e-10	1.23961	SVA_umary_SVA_704
ENSG00000264070	17_43660611_INS_ME_SVA	8.49904	3.51637e-13	6.63093e-10	1.36997	SVA_umary_SVA_704
ENSG00000272864	1_75192907_INS_ME_LINE1	-8.41503	5.26213e-13	9.55545e-10	-0.758523	L1_umary_LINE1_61
ENSG00000236297	3_193354175_INS_ME_LINE1	8.32257	8.19678e-13	1.43529e-09	0.919602	L1_umary_LINE1_769	5.35942	1.35e-07	0.000473831	0.101068
ENSG00000256039	12_10703501_DEL_ME_ALU	8.15584	1.82034e-12	3.07756e-09	0.963719	DEL_pindel_35464	8.13204	4.32e-15	1.12e-10	2.76434
ENSG00000139921	14_51719000_INS_ME_ALU	7.97041	4.40982e-12	7.20698e-09	0.49718	ALU_umary_ALU_10302	5.5128	6.02e-08	0.000241651	1.85163
ENSG00000255320	11_65984338_INS_ME_ALU	7.9075	5.94987e-12	9.41019e-09	0.913548	ALU_umary_ALU_8622	6.62153	1.04e-10	9.86e-07	0.14106
ENSG00000264070	17_43670097_INS_ME_SVA	7.87998	6.78185e-12	1.03909e-08	1.20387	SVA_umary_SVA_705
ENSG00000127249	3_193354175_INS_ME_LINE1	-7.85908	7.49042e-12	1.11287e-08	-0.854361	L1_umary_LINE1_769
ENSG00000229358	7_32831241_INS_ME_ALU	7.80135	9.85409e-12	1.42099e-08	1.20848	ALU_umary_ALU_5939	10.5485	2.39e-23	2.49e-18	0.146378
ENSG00000165934	14_92619420_INS_ME_SVA	-7.72019	1.44815e-11	2.02861e-08	-0.552715	SVA_umary_SVA_615
ENSG00000204650	17_44223917_DEL_ME_ALU	7.71212	1.50459e-11	2.04885e-08	0.762665	DEL_pindel_45694
ENSG00000159314	17_44223917_DEL_ME_ALU	-7.70637	1.54618e-11	2.04885e-08	-0.585875	DEL_pindel_45694
ENSG00000135951	2_99752980_DEL_ME_ALU	7.53887	3.4135e-11	4.40422e-08	0.868509	DEL_pindel_4252	4.62762	4.87e-06	0.00828908	0.263846
ENSG00000135951	2_99752980_DEL_ME_ALU	7.53887	3.4135e-11	4.40422e-08	0.868509	DEL_pindel_4252	4.62762	4.87e-06	0.00828908	0.263846
ENSG00000229759	3_48372326_INS_ME_ALU	7.49201	4.25756e-11	5.35241e-08	1.01529	ALU_umary_ALU_2337	7.09182	5.3e-12	6.94e-08	0.32037
ENSG00000175611	9_98696746_INS_ME_ALU	7.34534	8.48548e-11	1.04009e-07	1.17664	ALU_umary_ALU_7578	9.24263	1.03e-18	5.15e-14	0.64179
ENSG00000226278	7_55851357_INS_ME_ALU	7.20592	1.62995e-10	1.94914e-07	0.981225	ALU_umary_ALU_6059
ENSG00000216901	6_28190207_DEL_ME_ALU	7.19771	1.69366e-10	1.97711e-07	1.00374	DEL_pindel_18625	8.84275	2.26e-17	8.9e-13	0.0567199
ENSG00000273014	7_32831241_INS_ME_ALU	7.18789	1.77312e-10	1.99211e-07	1.04133	ALU_umary_ALU_5939
ENSG00000238083	17_44223917_DEL_ME_ALU	7.18613	1.78777e-10	1.99211e-07	0.918036	DEL_pindel_45694	9.87649	6.46e-21	4.68e-16	1.62171
ENSG00000143228	1_163314443_INS_ME_ALU	-7.14303	2.18593e-10	2.38165e-07	-0.302396	ALU_umary_ALU_556	-4.51801	8.03e-06	0.0120747	-1.22473
ENSG00000270081	2_128638904_INS_ME_ALU	-7.13387	2.28128e-10	2.4315e-07	-0.590919	ALU_umary_ALU_1516
ENSG00000227354	13_79860997_INS_ME_ALU	7.09608	2.72026e-10	2.8377e-07	1.29001
ENSG00000255374	12_11258537_DEL_ME_ALU	-7.0253	3.77988e-10	3.86091e-07	-0.919955	DEL_pindel_35469	-6.03347	3.4e-09	2.09e-05	-0.00644377
ENSG00000204650	17_43670097_INS_ME_SVA	7.00413	4.17011e-10	4.17258e-07	0.822788	SVA_umary_SVA_705
ENSG00000271335	10_35593222_DEL_ME_ALU	6.99109	4.42997e-10	4.34394e-07	0.743141	DEL_pindel_30759
ENSG00000185290	7_55851357_INS_ME_ALU	6.97475	4.77845e-10	4.59377e-07	0.935084	ALU_umary_ALU_6059
ENSG00000120071	17_44223917_DEL_ME_ALU	6.95176	5.31547e-10	5.01177e-07	0.815968	DEL_pindel_45694	4.29832	2.12e-05	0.0245999	1.10388
ENSG00000159314	17_43670097_INS_ME_SVA	-6.86714	7.85913e-10	7.27028e-07	-0.624228	SVA_umary_SVA_705
ENSG00000135318	6_86144311_DEL_ME_ALU	-6.80079	1.06694e-09	9.68723e-07	-1.06129	DEL_pindel_19649	-8.9519	9.81e-18	4.17e-13	-1.74379
ENSG00000204650	17_44176406_DEL_ME_ALU	6.73922	1.41578e-09	1.26208e-06	0.69257	DEL_pindel_45690
ENSG00000238083	17_44176406_DEL_ME_ALU	6.72046	1.54301e-09	1.35094e-06	0.869453	DEL_pindel_45690	10.2313	3.45e-22	3.02e-17	1.72601
ENSG00000159314	17_44176406_DEL_ME_ALU	-6.61386	2.51257e-09	2.1612e-06	-0.525602	DEL_pindel_45690
ENSG00000235821	6_29818872_INS_ME_ALU	6.60516	2.61429e-09	2.20993e-06	0.923261	ALU_umary_ALU_5053	7.06487	6.31e-12	8.12e-08	0.07266
ENSG00000120071	17_44176406_DEL_ME_ALU	6.56015	3.20929e-09	2.66692e-06	0.776772	DEL_pindel_45690	4.13966	4.17e-05	0.0395713	1.10109
ENSG00000259363	15_100343324_INS_ME_ALU	6.47747	4.67193e-09	3.81767e-06	1.06382	ALU_umary_ALU_10919
ENSG00000116791	1_75192907_INS_ME_LINE1	-6.45296	5.22061e-09	4.19609e-06	-0.645585	L1_umary_LINE1_61	-11.0791	2.47e-25	3.54e-20	-8.57405
ENSG00000238083	17_43670097_INS_ME_SVA	6.3796	7.2723e-09	5.75087e-06	0.972032	SVA_umary_SVA_705
ENSG00000228638	3_48372326_INS_ME_ALU	-6.32498	9.30032e-09	7.23786e-06	-0.685435	ALU_umary_ALU_2337	-8.47655	3.51e-16	1.13e-11	-0.434186
ENSG00000215571	13_21894780_INS_ME_ALU	-6.317	9.63965e-09	7.38472e-06	-0.5459	ALU_umary_ALU_9602
ENSG00000237004	7_32831241_INS_ME_ALU	6.25796	1.25637e-08	9.47668e-06	1.06521	ALU_umary_ALU_5939	5.49032	6.78e-08	0.000266823	0.0669483
ENSG00000226278	7_56088741_INS_ME_ALU	6.24906	1.30749e-08	9.7096e-06	1.04497
ENSG00000261575	17_44223917_DEL_ME_ALU	6.24577	1.32685e-08	9.7096e-06	0.895627	DEL_pindel_45694	4.25894	2.51e-05	0.0277835	0.0402043
ENSG00000145476	4_187093487_INS_ME_ALU	6.153	2.00772e-08	1.4476e-05	0.620546	ALU_umary_ALU_4005
ENSG00000120071	17_43670097_INS_ME_SVA	6.14259	2.10293e-08	1.49427e-05	0.859604	SVA_umary_SVA_705
ENSG00000204650	17_43660611_INS_ME_SVA	6.13052	2.21889e-08	1.55414e-05	0.818855	SVA_umary_SVA_704
ENSG00000136682	2_114222078_INS_ME_ALU	6.10313	2.50612e-08	1.7306e-05	0.58647	ALU_umary_ALU_1442
ENSG00000159314	17_43660611_INS_ME_SVA	-6.08414	2.72635e-08	1.85653e-05	-0.625943	SVA_umary_SVA_704
ENSG00000145476	4_187098241_INS_ME_ALU	6.02285	3.57591e-08	2.40169e-05	0.603992	ALU_umary_ALU_4006
ENSG00000196301	6_32537048_INS_ME_ALU	6.01849	3.6454e-08	2.41527e-05	0.744969
ENSG00000245958	4_120244573_DEL_ME_ALU	-5.93691	5.22127e-08	3.41325e-05	-0.733852
ENSG00000166896	12_58458223_INS_ME_ALU	5.90231	6.07727e-08	3.92056e-05	0.505844	ALU_umary_ALU_9236	5.69064	2.31e-08	0.000107858	0.921096
ENSG00000185290	7_56088741_INS_ME_ALU	5.89391	6.30512e-08	4.01472e-05	0.975487
ENSG00000272556	7_45789213_INS_ME_ALU	-5.86167	7.26026e-08	4.56363e-05	-0.64936	ALU_umary_ALU_6006
ENSG00000125885	20_5943000_DEL_ME_ALU	-5.81358	8.95537e-08	5.55789e-05	-0.503985	DEL_pindel_49508	-8.5172	2.6e-16	8.56e-12	-1.00547
ENSG00000115902	2_65163783_INS_ME_ALU	-5.80352	9.35641e-08	5.73419e-05	-0.341903	ALU_umary_ALU_1256	-6.25453	9.44e-10	6.86e-06	-2.96657
ENSG00000110660	11_107788410_INS_ME_SVA	-5.77054	1.07988e-07	6.53645e-05	-0.65434	SVA_umary_SVA_519
ENSG00000229391	6_32537048_INS_ME_ALU	5.75166	1.17206e-07	7.00789e-05	0.698842
ENSG00000110906	12_109887650_INS_ME_ALU	-5.72371	1.32296e-07	7.8149e-05	-0.785771
ENSG00000104055	15_43660437_DEL_ME_ALU	5.71891	1.35073e-07	7.88393e-05	0.661115
ENSG00000119718	14_75499581_INS_ME_ALU	5.69953	1.46875e-07	8.4719e-05	0.435168	ALU_umary_ALU_10401	6.28843	7.73e-10	5.75e-06	1.70607
ENSG00000229391	6_32571348_DEL_ME_ALU	5.69068	1.526e-07	8.69981e-05	0.715076
ENSG00000151690	2_191478714_INS_ME_LINE1	-5.63186	1.96603e-07	0.000110796	-0.639055	L1_umary_LINE1_477	-7.67334	1.09e-13	2.1e-09	-1.28264
ENSG00000206344	6_31211630_DEL_ME_SVA	5.6249	2.02579e-07	0.000112867	0.599075
ENSG00000166321	10_74798385_DEL_ME_ALU	-5.61795	2.08714e-07	0.000114978	-1.00284
ENSG00000166896	12_58359071_INS_ME_ALU	5.6017	2.23787e-07	0.000121912	0.488678	ALU_umary_ALU_9234	6.60605	1.14e-10	1.07e-06	1.02923
ENSG00000242588	7_128215395_INS_ME_SVA	5.58741	2.37924e-07	0.000128189	0.523188	SVA_umary_SVA_355
ENSG00000256274	12_11179038_INS_ME_ALU	-5.56164	2.65657e-07	0.000141575	-0.789372	ALU_umary_ALU_8998
ENSG00000261575	17_43670097_INS_ME_SVA	5.55025	2.78914e-07	0.000147042	0.942325	SVA_umary_SVA_705
ENSG00000164484	6_130614798_INS_ME_ALU	-5.53436	2.9848e-07	0.000155683	-0.778612	ALU_umary_ALU_5583	-9.56084	8.3e-20	4.96e-15	-1.53249
ENSG00000261575	17_44176406_DEL_ME_ALU	5.5147	3.24579e-07	0.000167514	0.80968	DEL_pindel_45690	4.80084	2.17e-06	0.00443307	0.0466208
ENSG00000171928	17_18791153_DEL_ME_SVA	-5.47597	3.82689e-07	0.000195447	-0.332105
ENSG00000226824	7_66078316_INS_ME_ALU	5.4588	4.11605e-07	0.000208047	0.92071
ENSG00000205038	8_110370886_INS_ME_ALU	5.44853	4.29916e-07	0.000215085	0.750612	ALU_umary_ALU_7040
ENSG00000160294	21_47707049_INS_ME_ALU	5.41343	4.98719e-07	0.000242197	0.621782
ENSG00000160294	21_47707049_INS_ME_LINE1	5.41343	4.98719e-07	0.000242197	0.621782
ENSG00000156261	21_30234676_DEL_ME_ALU	5.41333	4.98926e-07	0.000242197	0.757895
ENSG00000109667	4_9952309_DEL_ME_ALU	5.39348	5.42539e-07	0.000260786	0.662911
ENSG00000255374	12_11242400_INS_ME_ALU	-5.35032	6.50602e-07	0.000309693	-0.585474
ENSG00000197563	18_59713734_INS_ME_ALU	-5.32852	7.12935e-07	0.000336101	-0.498154	ALU_umary_ALU_11754	-7.94891	1.59e-14	3.66e-10	-0.328061
ENSG00000225697	3_48746044_INS_ME_ALU	5.28542	8.53868e-07	0.000398708	0.662615	ALU_umary_ALU_2340
ENSG00000250412	4_120639904_INS_ME_ALU	-5.27622	8.87302e-07	0.000409418	-0.534801	ALU_umary_ALU_3643
ENSG00000138346	10_70272110_DEL_ME_ALU	-5.27456	8.93506e-07	0.000409418	-0.298015	DEL_pindel_31296	-4.60651	5.37e-06	0.00891222	-0.784985
ENSG00000120071	17_43660611_INS_ME_SVA	5.24257	1.0209e-06	0.00046346	0.833137	SVA_umary_SVA_704
ENSG00000196735	6_32593707_DEL_ME_ALU	5.17833	1.33273e-06	0.000599473	0.71568
ENSG00000139921	14_51601414_DEL_ME_ALU	5.17374	1.35824e-06	0.000605394	0.455023
ENSG00000248275	5_180702830_INS_ME_ALU	-5.15929	1.44184e-06	0.000636866	-0.758404	ALU_umary_ALU_4911
ENSG00000011523	2_65163783_INS_ME_ALU	-5.15515	1.46669e-06	0.000642055	-0.337946	ALU_umary_ALU_1256
ENSG00000002587	4_10722293_INS_ME_ALU	5.14383	1.53679e-06	0.000666792	0.413406	ALU_umary_ALU_3085
ENSG00000146243	6_79723801_INS_ME_ALU	5.11392	1.73827e-06	0.000747592	0.673388	ALU_umary_ALU_5314	4.13736	4.21e-05	0.0398331	0.172589
ENSG00000138185	10_97668538_INS_ME_ALU	5.08004	1.99763e-06	0.00085167	0.588262	ALU_umary_ALU_8182	5.06956	5.88e-07	0.00157512	7.2518
ENSG00000196126	6_32593707_DEL_ME_ALU	5.05623	2.20215e-06	0.000930768	0.666857
ENSG00000181126	6_29905139_INS_ME_LINE1	5.03815	2.37096e-06	0.000993553	1.31759
ENSG00000111254	12_4742915_INS_ME_SVA	-4.99754	2.79746e-06	0.0011561	-0.749731	SVA_umary_SVA_532	-6.1969	1.32e-09	9.2e-06	-0.374565
ENSG00000272864	1_75192907_INS_ME_ALU	-4.99679	2.80601e-06	0.0011561	-0.694541
ENSG00000156510	10_70973334_INS_ME_SVA	4.99153	2.86655e-06	0.0011712	0.613112	SVA_umary_SVA_452	7.86541	2.86e-14	6.24e-10	0.0243387
ENSG00000182397	15_100343324_INS_ME_ALU	4.9811	2.99062e-06	0.00121179	0.794035	ALU_umary_ALU_10919
ENSG00000238083	17_43660611_INS_ME_SVA	4.97607	3.05227e-06	0.00122635	0.881043	SVA_umary_SVA_704
ENSG00000151725	4_185651677_INS_ME_ALU	-4.97411	3.07656e-06	0.00122635	-0.559457	ALU_umary_ALU_3997	-9.64228	4.32e-20	2.72e-15	-4.69751
ENSG00000237541	6_32488709_INS_ME_ALU	4.95231	3.36061e-06	0.00132877	1.06428
ENSG00000243679	7_128215395_INS_ME_SVA	4.94365	3.48044e-06	0.00136514	0.72744	SVA_umary_SVA_355
ENSG00000230188	9_37596348_INS_ME_ALU	4.92462	3.75851e-06	0.00146251	0.754022	ALU_umary_ALU_7420
ENSG00000232629	6_32514612_INS_ME_SVA	-4.89194	4.28732e-06	0.00165514	-1.04738	SVA_umary_SVA_280
ENSG00000109667	4_9956829_DEL_ME_ALU	4.87716	4.54959e-06	0.00174267	0.642496
ENSG00000250412	4_120244573_DEL_ME_ALU	4.87123	4.65916e-06	0.00177081	0.62439
ENSG00000234536	7_45789213_INS_ME_ALU	-4.86568	4.76416e-06	0.00179678	-0.565143	ALU_umary_ALU_6006
ENSG00000251474	3_129136669_INS_ME_ALU	4.84869	5.09963e-06	0.00190862	0.653693	ALU_umary_ALU_2698
ENSG00000243302	7_128215395_INS_ME_SVA	4.83617	5.36164e-06	0.00199148	0.513912	SVA_umary_SVA_355
ENSG00000143079	1_112992009_INS_ME_ALU	-4.82488	5.60886e-06	0.00206765	-0.488686	ALU_umary_ALU_454	-5.18581	3.28e-07	0.000981931	-0.449458
ENSG00000196284	6_45260479_INS_ME_ALU	-4.81067	5.93606e-06	0.00217193	-0.587998	ALU_umary_ALU_5132	-4.47235	9.85e-06	0.014085	-0.212905
ENSG00000232629	6_32589834_INS_ME_ALU	-4.79793	6.24508e-06	0.00225683	-0.933567	ALU_umary_ALU_5072
ENSG00000232629	6_32537048_INS_ME_ALU	4.79732	6.26016e-06	0.00225683	0.640628
ENSG00000059691	4_152340722_DEL_ME_LINE1	4.78417	6.59628e-06	0.00236065	0.340357	DEL_pindel_13645
ENSG00000261575	17_43660611_INS_ME_SVA	4.7795	6.71998e-06	0.00238749	0.914458	SVA_umary_SVA_704
ENSG00000204282	17_75936005_INS_ME_ALU	-4.76957	6.99015e-06	0.00246561	-0.561895	ALU_umary_ALU_11462
ENSG00000011376	3_45542662_INS_ME_ALU	4.74895	7.58566e-06	0.00265655	0.301133	ALU_umary_ALU_2325
ENSG00000250413	4_9952309_DEL_ME_ALU	4.67844	1.0017e-05	0.00348316	0.566399
ENSG00000187987	6_28190207_DEL_ME_ALU	4.66887	1.04008e-05	0.00359112	0.649474	DEL_pindel_18625	5.87081	8.54e-09	4.6091e-05	0.0883214
ENSG00000137054	9_37596348_INS_ME_ALU	-4.66303	1.06417e-05	0.00364862	-0.419062	ALU_umary_ALU_7420	-7.57465	2.13e-13	3.88e-09	-1.69279
ENSG00000172673	6_129045852_INS_ME_ALU	-4.65326	1.10571e-05	0.00376473	-0.943466	ALU_umary_ALU_5575
ENSG00000273340	6_29818872_INS_ME_ALU	4.64792	1.12906e-05	0.0038177	0.622972	ALU_umary_ALU_5053
ENSG00000247157	12_11179038_INS_ME_ALU	4.63877	1.17019e-05	0.00392876	0.579976	ALU_umary_ALU_8998
ENSG00000082781	3_124568685_INS_ME_ALU	-4.63709	1.17793e-05	0.00392876	-0.734878	ALU_umary_ALU_2682
ENSG00000204138	1_28745559_INS_ME_ALU	-4.59752	1.37444e-05	0.00455322	-0.45028
ENSG00000179344	6_32537048_INS_ME_ALU	-4.5595	1.59307e-05	0.00524206	-0.561547
ENSG00000158716	1_160018017_INS_ME_ALU	4.53863	1.72699e-05	0.00564484	0.817008
ENSG00000224497	20_34458566_INS_ME_ALU	4.53309	1.76431e-05	0.00571251	0.98577	ALU_umary_ALU_12145	5.1143	4.71e-07	0.00131606	0.114384
ENSG00000232629	6_32571348_DEL_ME_ALU	4.53211	1.771e-05	0.00571251	0.63103
ENSG00000230795	6_29818872_INS_ME_ALU	4.52745	1.80315e-05	0.00577821	0.613238	ALU_umary_ALU_5053
ENSG00000256274	12_11242400_INS_ME_ALU	-4.51508	1.89122e-05	0.00602107	-0.509609
ENSG00000196867	19_57023579_INS_ME_ALU	4.50159	1.99202e-05	0.00630108	0.620429	ALU_umary_ALU_11997	7.49329	3.71e-13	6.37e-09	0.184322
ENSG00000215571	13_21899453_INS_ME_ALU	-4.48335	2.13662e-05	0.00671515	-0.611739	ALU_umary_ALU_9603
ENSG00000121895	4_39031090_DEL_ME_ALU	-4.46808	2.26539e-05	0.00707451	-0.497583	DEL_pindel_11600	-7.34212	1.02e-12	1.59e-08	-1.99486
ENSG00000230715	7_128215395_INS_ME_SVA	4.45999	2.33666e-05	0.00722703	0.649715	SVA_umary_SVA_355
ENSG00000179988	10_124736004_INS_ME_ALU	4.4592	2.34371e-05	0.00722703	0.39546	ALU_umary_ALU_8297
ENSG00000270000	14_74942158_INS_ME_ALU	4.43811	2.54043e-05	0.00778468	0.561814	ALU_umary_ALU_10400
ENSG00000196981	3_122138446_DEL_ME_ALU	4.42835	2.63675e-05	0.00802965	0.494558	DEL_pindel_9246	10.2343	3.36e-22	2.95e-17	0.197782
ENSG00000196981	3_122138446_DEL_ME_ALU	4.42835	2.63675e-05	0.00802965	0.494558	DEL_pindel_9246	10.2343	3.36e-22	2.95e-17	0.197782
ENSG00000196735	6_32540776_INS_ME_ALU	-4.42273	2.69382e-05	0.0081528	-0.828695
ENSG00000248280	4_120244573_DEL_ME_ALU	4.41484	2.77592e-05	0.00834972	0.701729
ENSG00000272236	6_29818872_INS_ME_ALU	4.40461	2.88599e-05	0.00861826	0.659242	ALU_umary_ALU_5053
ENSG00000250413	4_9956829_DEL_ME_ALU	4.4033	2.90035e-05	0.00861826	0.564899
ENSG00000196126	6_32589567_INS_ME_LINE1	-4.38295	3.1331e-05	0.00925378	-0.752446
ENSG00000224389	6_32537048_INS_ME_ALU	4.3665	3.33438e-05	0.00975342	0.480208
ENSG00000236624	1_46366125_DEL_ME_ALU	-4.36589	3.34205e-05	0.00975342	-0.588012	DEL_pindel_585
ENSG00000245958	4_120639904_INS_ME_ALU	4.33192	3.79893e-05	0.0110212	0.462168	ALU_umary_ALU_3643
ENSG00000253893	8_8920127_INS_ME_ALU	-4.33035	3.82146e-05	0.0110213	-0.566416	ALU_umary_ALU_6560
ENSG00000204463	6_31439016_INS_ME_ALU	4.30463	4.20901e-05	0.012068	0.307775	ALU_umary_ALU_5064
ENSG00000108379	17_44223917_DEL_ME_ALU	4.29601	4.34717e-05	0.0123649	0.674703	DEL_pindel_45694
ENSG00000231389	6_33030310_INS_ME_SVA	-4.29402	4.37964e-05	0.0123649	-0.601017	SVA_umary_SVA_282	-7.06774	6.19e-12	7.98e-08	-94.5469
ENSG00000196735	6_32488709_INS_ME_ALU	-4.2935	4.38822e-05	0.0123649	-0.902021
ENSG00000116791	1_75192907_INS_ME_ALU	-4.27792	4.65153e-05	0.0129979	-0.615475
ENSG00000204520	6_31439016_INS_ME_ALU	-4.2771	4.66589e-05	0.0129979	-0.409665	ALU_umary_ALU_5064
ENSG00000152601	3_152053972_INS_ME_ALU	4.26735	4.83878e-05	0.0134034	0.733076	ALU_umary_ALU_2814	4.05908	5.83e-05	0.0498203	7.14968
ENSG00000231259	2_87407702_INS_ME_LINE1	-4.26247	4.92771e-05	0.0135731	-0.493495	L1_umary_LINE1_353
ENSG00000205281	15_83275281_DEL_ME_ALU	4.24666	5.22658e-05	0.0143159	0.562195
ENSG00000261560	16_12002336_DEL_ME_ALU	4.23649	5.42785e-05	0.0147846	0.68158
ENSG00000249244	4_120244573_DEL_ME_ALU	4.23024	5.55533e-05	0.0150482	0.559226
ENSG00000230628	1_234805728_INS_ME_ALU	-4.22768	5.60829e-05	0.0151082	-0.398942	ALU_umary_ALU_884	-6.38074	4.46e-10	3.56e-06	-0.167685
ENSG00000146733	7_56088741_INS_ME_ALU	4.22338	5.69843e-05	0.0152671	0.546875
ENSG00000264164	17_30436746_DEL_ME_ALU	4.21298	5.92248e-05	0.0157812	0.625226
ENSG00000123200	13_46647748_INS_ME_ALU	4.19612	6.30361e-05	0.0167059	0.297452	ALU_umary_ALU_9748
ENSG00000251634	5_71143973_INS_ME_LINE1	-4.1909	6.42612e-05	0.016939	-0.99681
ENSG00000204642	6_29818872_INS_ME_ALU	-4.18689	6.52203e-05	0.0170999	-0.295433	ALU_umary_ALU_5053
ENSG00000272221	6_31211630_DEL_ME_SVA	-4.17598	6.78959e-05	0.0177059	-0.708513
ENSG00000204525	6_31211630_DEL_ME_SVA	-4.17456	6.82538e-05	0.0177059	-0.5636
ENSG00000224429	13_21894780_INS_ME_ALU	-4.16677	7.02385e-05	0.0181249	-0.403222	ALU_umary_ALU_9602	-8.9298	1.16e-17	4.87e-13	-0.319969
ENSG00000224316	7_66078316_INS_ME_ALU	-4.16412	7.09273e-05	0.0182068	-0.611965
ENSG00000127838	2_218180772_INS_ME_ALU	4.14961	7.48098e-05	0.0191034	0.344279	ALU_umary_ALU_1985
ENSG00000173915	10_105097539_DEL_ME_ALU	-4.14048	7.73566e-05	0.0196514	-0.317863	DEL_pindel_31897
ENSG00000108379	17_44176406_DEL_ME_ALU	4.12628	8.14853e-05	0.0205935	0.645438	DEL_pindel_45690
ENSG00000185829	17_44223917_DEL_ME_ALU	4.11351	8.53804e-05	0.0214673	0.608282	DEL_pindel_45694
ENSG00000186952	5_110085922_INS_ME_ALU	4.11059	8.62956e-05	0.021568	0.727826	ALU_umary_ALU_4571
ENSG00000223534	6_32589834_INS_ME_ALU	-4.10943	8.6661e-05	0.021568	-0.67654	ALU_umary_ALU_5072
ENSG00000214922	6_29818872_INS_ME_ALU	4.10456	8.82122e-05	0.0218432	0.464715	ALU_umary_ALU_5053
ENSG00000212125	12_11258537_DEL_ME_ALU	-4.08282	9.54796e-05	0.023524	-0.546363	DEL_pindel_35469
ENSG00000246250	11_43877448_INS_ME_ALU	-4.07577	9.79558e-05	0.0240134	-0.348236	ALU_umary_ALU_8559
ENSG00000196735	6_32589567_INS_ME_LINE1	-4.06871	0.000100499	0.0245142	-0.744905
ENSG00000181109	11_5720472_DEL_ME_ALU	4.06533	0.000101739	0.0246223	0.905446
ENSG00000196810	4_1301833_INS_ME_ALU	4.06477	0.000101946	0.0246223	0.338861	ALU_umary_ALU_3062
ENSG00000179344	6_32540776_INS_ME_ALU	-4.06218	0.000102907	0.0246449	-0.765096
ENSG00000078269	6_159166302_INS_ME_ALU	-4.06181	0.000103045	0.0246449	-0.609283	ALU_umary_ALU_5728
ENSG00000249684	5_177163085_INS_ME_ALU	4.05476	0.000105711	0.0251597	0.906457
ENSG00000181074	11_5720472_DEL_ME_ALU	4.04951	0.000107736	0.0255179	0.750446
ENSG00000118197	1_200576196_INS_ME_ALU	4.04326	0.000110199	0.0259367	0.916767	ALU_umary_ALU_737
ENSG00000270863	12_11179038_INS_ME_ALU	4.04235	0.000110562	0.0259367	0.592303	ALU_umary_ALU_8998
ENSG00000185829	17_43670097_INS_ME_SVA	4.03585	0.000113186	0.026329	0.685959	SVA_umary_SVA_705
ENSG00000163913	3_129136669_INS_ME_ALU	-4.03555	0.000113309	0.026329	-0.807804	ALU_umary_ALU_2698
ENSG00000196126	6_32537048_INS_ME_ALU	4.02555	0.000117473	0.0271678	0.484829
ENSG00000259877	16_89281698_INS_ME_ALU	-4.01836	0.000120555	0.0277497	-0.849108	ALU_umary_ALU_11171	-4.65038	4.39e-06	0.00765363	-0.113702
ENSG00000204403	11_104786608_INS_ME_ALU	4.0144	0.000122285	0.0279073	0.435465	ALU_umary_ALU_8813
ENSG00000151470	4_130216516_DEL_ME_LINE1	4.01419	0.000122378	0.0279073	0.4554
ENSG00000145220	4_4014435_INS_ME_SVA	-4.01272	0.000123026	0.0279251	-0.271005	SVA_umary_SVA_204
ENSG00000196301	6_32571348_DEL_ME_ALU	3.99767	0.000129864	0.0293414	0.556497
ENSG00000171234	4_70096941_INS_ME_ALU	-3.99242	0.00013233	0.0297615	-0.489369	ALU_umary_ALU_3378
ENSG00000156042	10_74798385_DEL_ME_ALU	-3.98364	0.000136564	0.0305734	-0.607135
ENSG00000198496	17_41486964_INS_ME_SVA	-3.95566	0.000150924	0.0336348	-1.00484	SVA_umary_SVA_702
ENSG00000145246	4_47496529_INS_ME_ALU	-3.95403	0.000151804	0.0336779	-0.300075	ALU_umary_ALU_3274
ENSG00000066379	6_29905139_INS_ME_LINE1	3.95252	0.000152624	0.0337073	0.657623
ENSG00000204525	6_31284580_INS_ME_LINE1	-3.94181	0.000158559	0.0348609	-0.618955
ENSG00000163378	3_68870490_DEL_ME_ALU	3.93283	0.000163706	0.0357562	0.353205	DEL_pindel_8364
ENSG00000183648	14_92619420_INS_ME_SVA	-3.93217	0.000164089	0.0357562	-0.463092	SVA_umary_SVA_615	-9.02178	5.73e-18	2.53e-13	-7.59798
ENSG00000115423	2_84590146_INS_ME_ALU	3.92973	0.000165513	0.0359068	0.490619	ALU_umary_ALU_1350
ENSG00000185829	17_44176406_DEL_ME_ALU	3.92018	0.000171219	0.0369811	0.577751	DEL_pindel_45690
ENSG00000129317	12_44139571_INS_ME_ALU	3.91796	0.000172577	0.0371108	0.51674	ALU_umary_ALU_9179
ENSG00000237541	6_32540776_INS_ME_ALU	3.91241	0.000176004	0.0376825	0.785729
ENSG00000189362	2_191478714_INS_ME_LINE1	3.90233	0.000182394	0.0388809	0.504235	L1_umary_LINE1_477
ENSG00000197217	8_23491358_DEL_ME_ALU	-3.90073	0.000183429	0.0389322	-0.484381
ENSG00000144791	3_45542662_INS_ME_ALU	3.89554	0.000186826	0.0394015	0.31237	ALU_umary_ALU_2325
ENSG00000204301	6_32688595_INS_ME_ALU	3.8942	0.000187713	0.0394015	0.454977	ALU_umary_ALU_5077
ENSG00000272979	2_191478714_INS_ME_LINE1	3.89369	0.000188051	0.0394015	0.704828	L1_umary_LINE1_477
ENSG00000116062	2_48276534_INS_ME_ALU	-3.89131	0.000189641	0.0395655	-0.376996	ALU_umary_ALU_1173
ENSG00000184384	11_95371587_INS_ME_ALU	3.88445	0.000194286	0.040363	0.371484	ALU_umary_ALU_8757
ENSG00000225234	2_3479251_INS_ME_ALU	-3.87784	0.000198866	0.0411402	-0.58286	ALU_umary_ALU_969
ENSG00000176826	7_55851357_INS_ME_ALU	3.87397	0.000201592	0.0415288	0.775228	ALU_umary_ALU_6059
ENSG00000269696	19_57023579_INS_ME_ALU	3.87167	0.000203235	0.041692	0.509098	ALU_umary_ALU_11997
ENSG00000043514	1_40354445_INS_ME_ALU	3.86418	0.000208659	0.0425472	0.879709
ENSG00000165730	10_70634338_DEL_ME_ALU	3.86353	0.000209139	0.0425472	0.6819
ENSG00000141293	17_46505002_INS_ME_ALU	-3.84633	0.00022215	0.0450074	-0.40936	ALU_umary_ALU_11333	-4.60827	5.32e-06	0.00885855	-2.17017
ENSG00000111254	12_4742915_INS_ME_ALU	-3.84427	0.000223765	0.0451481	-0.606343	ALU_umary_ALU_8956	-4.77282	2.47e-06	0.00491582	-0.320273
ENSG00000237541	6_32514612_INS_ME_SVA	-3.84066	0.000226613	0.0453582	-0.830104	SVA_umary_SVA_280
ENSG00000250116	2_46007205_INS_ME_ALU	3.8406	0.000226657	0.0453582	0.385662
ENSG00000159720	16_67513820_DEL_ME_ALU	-3.83545	0.000230778	0.0459952	-0.554057
ENSG00000119729	2_46007205_INS_ME_ALU	3.83209	0.000233507	0.0462164	0.495546
ENSG00000167220	18_44382723_DEL_ME_ALU	3.83177	0.000233773	0.0462164	0.878613	DEL_pindel_47157
ENSG00000259407	15_86224963_INS_ME_ALU	3.82411	0.000240118	0.0472801	0.597337	ALU_umary_ALU_10855
ENSG00000095794	10_34684478_DEL_ME_ALU	-3.81698	0.000246164	0.0482767	-0.37481	DEL_pindel_30726
ENSG00000162817	1_220954359_INS_ME_ALU	3.81066	0.000251653	0.0490719	1.00074	ALU_umary_ALU_818	7.9676	1.39e-14	3.25e-10	1.74972
ENSG00000225973	15_55702249_INS_ME_ALU	-3.81001	0.00025222	0.0490719	-0.868214	ALU_umary_ALU_10733
ENSG00000249839	15_43660437_DEL_ME_ALU	-3.80808	0.00025392	0.0492073	-0.509305
