# Supplementary material for: Polymorphic mobile element insertions contribute to gene expression and alternative splicing in human tissues
Source: Genome Biol. 2020 Jul 27;21:185. doi: 10.1186/s13059-020-02101-4 (PMC7385971; doi:10.1186/s13059-020-02101-4)
Supplement: Supplementary file 6 — Additional file 6: Table S5. Primers for eQTL and sQTL cloning. [file 13059_2020_2101_MOESM6_ESM.xlsx]

## Sheet: S5
Table S5: Primers for eQTL and sQTL cloning
pMEI	Gene	Experiment	ME type	ME size	Forward primer	Reverse primer
X_71123231_DEL_ME_ALU	FOXO4	eQTL	rAlu	307	ggggACAAGTTTGTACAAAAAAGCAGGCTctACTGTTCCCTGGGTAACTCC	ggggACCACTTTGTACAAGAAAGCTGGGTtTCTTGTCTCTTGCCAAATTAGCT
4_186382160_INS_ME_ALU	CASP3	eQTL	nrAlu	257	ggggACCACTTTGTACAAGAAAGCTGGGTtGGGAATCTTTCACGATCTGGAC	ggggACAAGTTTGTACAAAAAAGCAGGCTctAGGTACAGTCGGAAATCAGTGA
3_48746044_INS_ME_ALU	NCKIPSD	eQTL	nrAlu	281	ggggACCACTTTGTACAAGAAAGCTGGGTtTCTAAGGTCTCATATGTCCCCT	ggggACAAGTTTGTACAAAAAAGCAGGCTctTGAAAGAACCATGACTCAAGGA
11_100911793_INS_ME_ALU	PGR	eQTL	nrAlu	281	ggggACCACTTTGTACAAGAAAGCTGGGTtacttgtatgtttcagttccagca	ggggACAAGTTTGTACAAAAAAGCAGGCTctAAAAGCTATCCACTCTCCAGG
11_116845979_INS_ME_ALU	TAGLN	eQTL	nrAlu	280	ggggACAAGTTTGTACAAAAAAGCAGGCTctTTTAGCCCGAACGAGGACAT	ggggACCACTTTGTACAAGAAAGCTGGGTttgccaagtaaaagaaacaagtca
4_104214686_INS_ME_LINE1	BDH2	eQTL	nrL1	808	ggggACCACTTTGTACAAGAAAGCTGGGTtGGAGGTTCGGGGTGAGTAAT	ggggACAAGTTTGTACAAAAAAGCAGGCTctCCTTTTCCCACTCCATCTGG
1_40524704_INS_ME_ALU	CAP1	sQTL	nrAlu	280	ggggACAAGTTTGTACAAAAAAGCAGGCTctACTCCCACCAAGAGCAAAAA	ggggACCACTTTGTACAAGAAAGCTGGGTtAACTGGTGCATGTGCAAAAT
20_60731084_INS_ME_ALU	SS18L1	sQTL	nrAlu	280	ggggACAAGTTTGTACAAAAAAGCAGGCTctAGGGAGGCGCATCATTTTAT	ggggACCACTTTGTACAAGAAAGCTGGGTtATCAGGCCCTAGGTTCACAG
3_129184486_DEL_ME_ALU	IFFT122	sQTL	rAlu	292	ggggACAAGTTTGTACAAAAAAGCAGGCTctAAGTGGGAGGGGATTGAGAT	ggggACCACTTTGTACAAGAAAGCTGGGTtCCAGGATTTGGGAGTGAAGA
