# Supplementary material for: Polymorphic mobile element insertions contribute to gene expression and alternative splicing in human tissues
Source: Genome Biol. 2020 Jul 27;21:185. doi: 10.1186/s13059-020-02101-4 (PMC7385971; doi:10.1186/s13059-020-02101-4)
Supplement: Supplementary file 7 — Additional file 7. ME-only eQTLs. [file 13059_2020_2101_MOESM7_ESM.txt]

snps	gene	statistic	pvalue	FDR	beta	tissue	isCausal	isHighest
11_43877448_INS_ME_ALU	ENSG00000149084.7	-17.043869347521902	3.71483577011085e-29	1.93004292436109e-24	-0.732956554620925	Brain_Putamen_basal_ganglia	False	False
17_44223917_DEL_ME_ALU	ENSG00000214401.4	14.041625972685999	7.33559724682964e-24	1.9056047747951695e-19	1.29477857647378	Brain_Putamen_basal_ganglia	False	False
17_44223917_DEL_ME_ALU	ENSG00000238083.3	13.919456994144499	1.23413555082163e-23	2.1373170847645998e-19	1.32725326748266	Brain_Putamen_basal_ganglia	False	False
17_44223917_DEL_ME_ALU	ENSG00000262539.1	13.637019488659	4.13721920534481e-23	5.37373059534224e-19	1.36759230676582	Brain_Putamen_basal_ganglia	False	False
17_44223917_DEL_ME_ALU	ENSG00000214425.2	-12.779779462779901	1.72376764347943e-21	1.7911669583394694e-17	-1.3308911396062602	Brain_Putamen_basal_ganglia	False	False
17_43660611_INS_ME_SVA	ENSG00000262539.1	11.4491909520525	6.60929631875232e-19	5.72309983734628e-15	1.62175976280225	Brain_Putamen_basal_ganglia	False	False
17_44176406_DEL_ME_ALU	ENSG00000214425.2	-11.2090640135111	1.9696427785864798e-18	1.43383662571689e-14	-1.30798326067403	Brain_Putamen_basal_ganglia	False	False
17_44176406_DEL_ME_ALU	ENSG00000214401.4	11.1840248425289	2.20781310860073e-18	1.43383662571689e-14	1.23342777054048	Brain_Putamen_basal_ganglia	False	False
17_43670097_INS_ME_SVA	ENSG00000238083.3	11.1518249224386	2.55710298414321e-18	1.47615872823512e-14	1.5821460626093102	Brain_Putamen_basal_ganglia	False	False
17_43660611_INS_ME_SVA	ENSG00000214401.4	10.7659351348829	1.4961438845480994e-17	7.77321555216967e-14	1.48393193751571	Brain_Putamen_basal_ganglia	False	False
17_44223917_DEL_ME_ALU	ENSG00000263503.1	10.7079518500211	1.95289259361522e-17	9.22386679102533e-14	1.2778065672762	Brain_Putamen_basal_ganglia	False	False
17_44223917_DEL_ME_ALU	ENSG00000204650.9	10.5300913122291	4.428236093931571e-17	1.9172417188351197e-13	0.8649474406543008	Brain_Putamen_basal_ganglia	True	False
17_44176406_DEL_ME_ALU	ENSG00000262539.1	10.3302020300894	1.11399926973092e-16	4.45214092760538e-13	1.27103764366483	Brain_Putamen_basal_ganglia	False	False
17_43660611_INS_ME_SVA	ENSG00000238083.3	10.3000770175619	1.2804359187547095e-16	4.75178915420721e-13	1.49618813160321	Brain_Putamen_basal_ganglia	False	False
17_43670097_INS_ME_SVA	ENSG00000262539.1	10.106741108994699	3.1331487085653104e-16	1.08521827435674e-12	1.5726348867845	Brain_Putamen_basal_ganglia	False	False
17_44176406_DEL_ME_ALU	ENSG00000238083.3	10.0772079686956	3.5926945202662e-16	1.16661527375269e-12	1.21216414367723	Brain_Putamen_basal_ganglia	False	False
11_65984338_INS_ME_ALU	ENSG00000255320.1	9.75576384396988	1.59764917112658e-15	4.8826978050518385e-12	1.21786591798411	Brain_Putamen_basal_ganglia	False	False
20_34458566_INS_ME_ALU	ENSG00000214078.7	-9.72403309781524	1.85161852448929e-15	4.9249871097170715e-12	-1.27295303324157	Brain_Putamen_basal_ganglia	True	True
17_43670097_INS_ME_SVA	ENSG00000214401.4	9.722193160975287	1.8675281411623e-15	4.9249871097170715e-12	1.44926845878582	Brain_Putamen_basal_ganglia	False	False
17_44223917_DEL_ME_ALU	ENSG00000262500.1	9.71895440505395	1.89586646510137e-15	4.9249871097170715e-12	1.26009480528568	Brain_Putamen_basal_ganglia	False	False
17_43660611_INS_ME_SVA	ENSG00000214425.2	-9.66514968408126	2.4349367824923897e-15	6.0241495492567694e-12	-1.4977756567721	Brain_Putamen_basal_ganglia	False	False
17_44223917_DEL_ME_ALU	ENSG00000264070.1	9.43996837857523	6.9460170352914405e-15	1.6403650684934802e-11	1.126306312024	Brain_Putamen_basal_ganglia	False	False
17_44223917_DEL_ME_ALU	ENSG00000261575.2	9.265951857191599	1.56274007416005e-14	3.4789566461615e-11	1.23402581238253	Brain_Putamen_basal_ganglia	True	False
17_43660611_INS_ME_SVA	ENSG00000263503.1	9.259951667614311	1.60706302584691e-14	3.4789566461615e-11	1.50717477306239	Brain_Putamen_basal_ganglia	False	False
12_10703501_DEL_ME_ALU	ENSG00000134545.9	9.14289875918782	2.7734327901224602e-14	5.7637480244325e-11	1.3859360872001898	Brain_Putamen_basal_ganglia	False	False
6_28190207_DEL_ME_ALU	ENSG00000216901.1	9.01407577986909	5.05683558788367e-14	1.01049189603268e-10	0.981362000163081	Brain_Putamen_basal_ganglia	False	False
17_43670097_INS_ME_SVA	ENSG00000214425.2	-8.926944738433189	7.59135096611844e-14	1.46077273868401e-10	-1.47199752039397	Brain_Putamen_basal_ganglia	False	False
17_43670097_INS_ME_SVA	ENSG00000263503.1	8.79280927684088	1.41875314113574e-13	2.6325471231324e-10	1.50060258126095	Brain_Putamen_basal_ganglia	False	False
17_43660611_INS_ME_SVA	ENSG00000264070.1	8.59254969812175	3.60725734768097e-13	6.4192523412881e-10	1.35388358841883	Brain_Putamen_basal_ganglia	False	False
20_5943000_DEL_ME_ALU	ENSG00000125885.9	-8.58671559906124	3.70662246633901e-13	6.4192523412881e-10	-0.8478822772125558	Brain_Putamen_basal_ganglia	False	False
17_43660611_INS_ME_SVA	ENSG00000262500.1	8.53642334874938	4.68482889159757e-13	7.85162209880489e-10	1.4883914557130602	Brain_Putamen_basal_ganglia	False	False
12_124066475_INS_ME_SVA	ENSG00000247373.2	8.492245383501901	5.7546332940904e-13	9.15427314363312e-10	1.4188535747065705	Brain_Putamen_basal_ganglia	False	False
4_120244573_DEL_ME_ALU	ENSG00000245958.2	-8.49002299254799	5.81447432855149e-13	9.15427314363312e-10	-0.770517427495592	Brain_Putamen_basal_ganglia	False	False
17_44176406_DEL_ME_ALU	ENSG00000263503.1	8.47669426740559	6.1866351278636e-13	9.45372435494569e-10	1.17777346683694	Brain_Putamen_basal_ganglia	False	False
17_44176406_DEL_ME_ALU	ENSG00000261575.2	8.44782633210309	7.076239837917978e-13	1.05041725936865e-09	1.2136818460828	Brain_Putamen_basal_ganglia	False	False
17_43670097_INS_ME_SVA	ENSG00000262500.1	8.39982855333828	8.846846043686979e-13	1.27677190611044e-09	1.5083478610702898	Brain_Putamen_basal_ganglia	False	False
13_79860997_INS_ME_ALU	ENSG00000227354.2	8.33304771905681	1.20688459391781e-12	1.69469429937837e-09	1.4536479089044898	Brain_Putamen_basal_ganglia	False	False
11_49655824_INS_ME_ALU	ENSG00000255190.2	8.27453709549835	1.5840683065148702e-12	2.16579654907842e-09	0.781623196630517	Brain_Putamen_basal_ganglia	False	False
1_24403011_DEL_ME_ALU	ENSG00000189266.7	-8.04894382742033	4.512985710812941e-12	6.01210698987913e-09	-0.9527581669417572	Brain_Putamen_basal_ganglia	False	False
17_44176406_DEL_ME_ALU	ENSG00000262500.1	8.02689701612349	4.99842141399958e-12	6.48957676774026e-09	1.17698638705958	Brain_Putamen_basal_ganglia	False	False
17_44176406_DEL_ME_ALU	ENSG00000204650.9	8.02165874025408	5.12121350163316e-12	6.48957676774026e-09	0.7787547472145501	Brain_Putamen_basal_ganglia	False	False
3_45542662_INS_ME_ALU	ENSG00000011376.5	7.99454747315613	5.8064631177520085e-12	7.18273312578109e-09	0.6128902964203261	Brain_Putamen_basal_ganglia	False	False
17_43670097_INS_ME_SVA	ENSG00000204650.9	7.901929963495848	8.91385143486073e-12	1.07702128208881e-08	0.9646980455563672	Brain_Putamen_basal_ganglia	False	False
17_44176406_DEL_ME_ALU	ENSG00000264070.1	7.85423292486237	1.11129377232902e-11	1.31221063503078e-08	1.05362399566885	Brain_Putamen_basal_ganglia	False	False
17_43660611_INS_ME_SVA	ENSG00000204650.9	7.823138530992121	1.2829750247156099e-11	1.4812659424244401e-08	0.9381827403122288	Brain_Putamen_basal_ganglia	False	False
4_187093487_INS_ME_ALU	ENSG00000109794.9	7.532184454545691	4.9007640120645296e-11	5.417429664825798e-08	0.497933980155714	Brain_Putamen_basal_ganglia	True	False
4_187098241_INS_ME_ALU	ENSG00000109794.9	7.532184454545691	4.9007640120645296e-11	5.417429664825798e-08	0.497933980155714	Brain_Putamen_basal_ganglia	True	False
19_57023579_INS_ME_ALU	ENSG00000269696.1	7.490346678243929	5.93842044362049e-11	6.4277215447563e-08	0.715371279589867	Brain_Putamen_basal_ganglia	True	False
17_44223917_DEL_ME_ALU	ENSG00000185829.11	7.250780029145122	1.7767909045290003e-10	1.8839422743837601e-07	0.951721216617772	Brain_Putamen_basal_ganglia	False	False
6_32488709_INS_ME_ALU	ENSG00000229391.3	7.17465827631925	2.51325832197941e-10	2.6115267223688e-07	1.13875061013574	Brain_Putamen_basal_ganglia	False	False
7_66078316_INS_ME_ALU	ENSG00000226824.2	7.145642895174872	2.86783483572192e-10	2.9215364488222104e-07	1.07910191309142	Brain_Putamen_basal_ganglia	False	False
6_28190207_DEL_ME_ALU	ENSG00000235109.3	7.03780516183702	4.6787732026603e-10	4.6747242643118403e-07	0.904537326266706	Brain_Putamen_basal_ganglia	False	False
17_43660611_INS_ME_SVA	ENSG00000185829.11	6.871129519853881	9.936217058651101e-10	9.74030485438147e-07	1.16041004837087	Brain_Putamen_basal_ganglia	False	False
17_43670097_INS_ME_SVA	ENSG00000264070.1	6.85310928767671	1.0776318908173701e-09	1.0368215719892e-06	1.21107360812513	Brain_Putamen_basal_ganglia	False	False
5_180702830_INS_ME_ALU	ENSG00000248275.1	-6.8425845504652205	1.12991859233311e-09	1.05034017821237e-06	-0.916982992807182	Brain_Putamen_basal_ganglia	False	False
10_29712154_DEL_ME_LINE1	ENSG00000224597.5	6.84215302306507	1.1321152916926702e-09	1.05034017821237e-06	0.499504518233449	Brain_Putamen_basal_ganglia	False	False
1_247288976_INS_ME_ALU	ENSG00000196418.8	-6.78140083805246	1.48767143821798e-09	1.3559994661862301e-06	-1.13042909705751	Brain_Putamen_basal_ganglia	False	False
6_32540776_INS_ME_ALU	ENSG00000196126.6	-6.62532074151103	2.99200625651502e-09	2.68016698374548e-06	-0.574450959872247	Brain_Putamen_basal_ganglia	False	False
3_49441528_INS_ME_LINE1	ENSG00000145020.10	-6.60755443725841	3.2387812586425e-09	2.85204881852154e-06	-0.619897822303075	Brain_Putamen_basal_ganglia	False	False
2_48781852_DEL_ME_SVA	ENSG00000243244.1	6.566692013663	3.88549583416459e-09	3.36451560106702e-06	0.570421593492339	Brain_Putamen_basal_ganglia	False	False
7_7583516_INS_ME_LINE1	ENSG00000215018.5	6.55048231978415	4.1761095103432994e-09	3.556881469014531e-06	0.59433040247484	Brain_Putamen_basal_ganglia	False	False
17_44176406_DEL_ME_ALU	ENSG00000185829.11	6.42290068109216	7.354114225813829e-09	6.16262910648641e-06	0.908199308002492	Brain_Putamen_basal_ganglia	False	False
3_48372326_INS_ME_ALU	ENSG00000164048.9	6.37921939480739	8.91944860921171e-09	7.35571353161261e-06	0.951350015418873	Brain_Putamen_basal_ganglia	False	False
2_114222078_INS_ME_ALU	ENSG00000184492.5	-6.26654933203516	1.46446988064344e-08	1.1888520726379597e-05	-0.842675169921507	Brain_Putamen_basal_ganglia	False	False
17_18791153_DEL_ME_SVA	ENSG00000141127.10	6.2049122944876505	1.9184977040931602e-08	1.5334699725563098e-05	0.42724553549761696	Brain_Putamen_basal_ganglia	False	False
12_124066475_INS_ME_SVA	ENSG00000111364.11	-6.15487147417292	2.38723139124531e-08	1.87922131715379e-05	-0.8609025317066149	Brain_Putamen_basal_ganglia	False	False
2_128638904_INS_ME_ALU	ENSG00000270081.1	-6.07796574198729	3.33644904282992e-08	2.58724194060043e-05	-0.667997294100057	Brain_Putamen_basal_ganglia	False	False
17_43670097_INS_ME_SVA	ENSG00000185829.11	6.02599223174688	4.18004462527358e-08	3.1937385074424796e-05	1.0861239911289	Brain_Putamen_basal_ganglia	False	False
7_56088741_INS_ME_ALU	ENSG00000226278.1	5.99631865421036	4.75269971956195e-08	3.57864512941799e-05	1.02020302029669	Brain_Putamen_basal_ganglia	False	False
6_32540776_INS_ME_ALU	ENSG00000229391.3	5.97686072777598	5.1695207642262193e-08	3.82005565615571e-05	0.804680480114053	Brain_Putamen_basal_ganglia	False	False
6_32540776_INS_ME_ALU	ENSG00000237541.3	5.97459400056708	5.2203628445203603e-08	3.82005565615571e-05	0.8262572596120079	Brain_Putamen_basal_ganglia	False	False
19_28126008_DEL_ME_ALU	ENSG00000261770.1	5.93730321508417	6.13115042679291e-08	4.4242211170003495e-05	1.0139804443578802	Brain_Putamen_basal_ganglia	False	False
11_112084617_INS_ME_LINE1	ENSG00000197580.7	-5.8870439003381385	7.610594321243451e-08	5.41655380767402e-05	-0.551721014844848	Brain_Putamen_basal_ganglia	False	False
17_43670097_INS_ME_SVA	ENSG00000261575.2	5.81147777454752	1.0519710295636801e-07	7.38583173526771e-05	1.19698791566691	Brain_Putamen_basal_ganglia	False	False
15_24839333_DEL_ME_ALU	ENSG00000259905.1	5.7738482149872805	1.23524638206701e-07	8.548558139977991e-05	0.574942335349689	Brain_Putamen_basal_ganglia	False	False
17_43660611_INS_ME_SVA	ENSG00000261575.2	5.77097127056127	1.2504868032688404e-07	8.548558139977991e-05	1.16500357219371	Brain_Putamen_basal_ganglia	False	False
1_75192907_INS_ME_LINE1	ENSG00000272864.1	-5.662772508780839	1.97975942383885e-07	0.000133582338786425	-0.5236978077031521	Brain_Putamen_basal_ganglia	False	False
9_15815309_INS_ME_LINE1	ENSG00000164989.11	-5.60751091448155	2.50001351238623e-07	0.000165952334917978	-0.42454301148208096	Brain_Putamen_basal_ganglia	False	False
2_114222078_INS_ME_ALU	ENSG00000136682.10	-5.605302690404692	2.52338263083827e-07	0.000165952334917978	-0.6016894307431109	Brain_Putamen_basal_ganglia	True	False
3_129075852_INS_ME_SVA	ENSG00000270773.1	5.5882328359795705	2.71142008240625e-07	0.000176089787976771	0.823930478911981	Brain_Putamen_basal_ganglia	False	False
10_35593222_DEL_ME_ALU	ENSG00000233200.1	5.52158660052397	3.5866625907780104e-07	0.00023005562333811293	0.793774042230952	Brain_Putamen_basal_ganglia	False	False
2_99752980_DEL_ME_ALU	ENSG00000135951.10	5.381266353932049	6.433977141784328e-07	0.000407655222440737	0.6909995643135061	Brain_Putamen_basal_ganglia	False	False
7_56088741_INS_ME_ALU	ENSG00000185290.3	5.371447238190111	6.70091017075268e-07	0.000419229791753574	1.00946303864411	Brain_Putamen_basal_ganglia	False	False
2_43024076_INS_ME_ALU	ENSG00000162882.10	5.3682648518974005	6.789730918986141e-07	0.000419229791753574	0.42364761607629503	Brain_Putamen_basal_ganglia	True	True
2_7050603_INS_ME_LINE1	ENSG00000271947.1	5.36582070229779	6.858730112415321e-07	0.000419229791753574	0.5641232381720389	Brain_Putamen_basal_ganglia	False	False
10_37910806_INS_ME_ALU	ENSG00000198105.7	5.35377096162774	7.209074220287371e-07	0.000435520291994221	0.585052809709719	Brain_Putamen_basal_ganglia	False	False
6_29905139_INS_ME_LINE1	ENSG00000181126.9	5.344635538456201	7.48631933415941e-07	0.00044707094368534806	1.0849756926228	Brain_Putamen_basal_ganglia	False	False
6_29892872_INS_ME_ALU	ENSG00000237669.1	-5.31828588184624	8.345849033108241e-07	0.0004927370301308388	-1.47560353956756	Brain_Putamen_basal_ganglia	True	False
17_43660611_INS_ME_SVA	ENSG00000176681.10	5.301927346569982	8.927360368931141e-07	0.00052114719996384	1.03412599893669	Brain_Putamen_basal_ganglia	False	False
6_32773437_INS_ME_ALU	ENSG00000241106.2	-5.269552995429651	1.0197583676580601e-06	0.00058868384435194	-0.746731843970322	Brain_Putamen_basal_ganglia	False	False
3_48372326_INS_ME_ALU	ENSG00000228638.1	-5.21655930823113	1.26685038335525e-06	0.0007232880402991429	-0.669661951884974	Brain_Putamen_basal_ganglia	True	False
7_55851357_INS_ME_ALU	ENSG00000226278.1	5.1953518657627695	1.3813809272105e-06	0.000780104848621972	0.934107330393129	Brain_Putamen_basal_ganglia	False	False
6_32488709_INS_ME_ALU	ENSG00000237541.3	5.15188710590192	1.64866170575726e-06	0.0009210346120711641	0.9289881322093771	Brain_Putamen_basal_ganglia	False	False
1_233519144_INS_ME_ALU	ENSG00000143674.6	5.14295409612081	1.70955331452606e-06	0.0009448919410234213	0.325504440194758	Brain_Putamen_basal_ganglia	False	False
17_44223917_DEL_ME_ALU	ENSG00000176681.10	5.111605806940349	1.94114129343428e-06	0.0010615999568460801	0.7974602607738741	Brain_Putamen_basal_ganglia	False	False
1_75192907_INS_ME_LINE1	ENSG00000116791.9	-5.1082328212299	1.9678156831127603e-06	0.00106497774808462	-0.468766326997416	Brain_Putamen_basal_ganglia	False	False
6_32540776_INS_ME_ALU	ENSG00000179344.12	-5.096644053538401	2.0622208411394797e-06	0.00110456375052991	-0.6831155680569311	Brain_Putamen_basal_ganglia	True	True
11_89932522_DEL_ME_ALU	ENSG00000077616.6	-5.04893178609147	2.49972777155688e-06	0.00132523833031875	-0.4675575716327629	Brain_Putamen_basal_ganglia	False	False
6_32489077_INS_ME_LINE1	ENSG00000204439.3	-4.98878298681745	3.18198373905145e-06	0.00166989863800422	-0.8936450772769301	Brain_Putamen_basal_ganglia	False	False
12_58458223_INS_ME_ALU	ENSG00000166896.3	4.963315759123598	3.52282623880114e-06	0.00183028437236913	0.480700871470739	Brain_Putamen_basal_ganglia	False	False
3_49441528_INS_ME_LINE1	ENSG00000233276.2	4.91829116190257	4.2145761494340595e-06	0.00216800300835492	0.35362617885172903	Brain_Putamen_basal_ganglia	False	False
7_55851357_INS_ME_ALU	ENSG00000185290.3	4.90239640529243	4.4890926002008e-06	0.00228657652983757	0.957322210951656	Brain_Putamen_basal_ganglia	False	False
8_27684060_DEL_ME_ALU	ENSG00000147419.12	-4.8898401502299205	4.7182008943915e-06	0.00237994298512728	-0.603568089407558	Brain_Putamen_basal_ganglia	False	False
12_11179038_INS_ME_ALU	ENSG00000212127.5	4.88467191481651	4.81577911208383e-06	0.00240580580546457	0.555922029913975	Brain_Putamen_basal_ganglia	False	False
5_150986482_INS_ME_ALU	ENSG00000086570.8	4.87804818760139	4.94371671346104e-06	0.00244619811283684	0.4163745310664471	Brain_Putamen_basal_ganglia	False	False
17_43670097_INS_ME_SVA	ENSG00000176681.10	4.8674100294172105	5.1561547094268095e-06	0.00252724545215349	0.990090943408245	Brain_Putamen_basal_ganglia	False	False
6_31211630_DEL_ME_SVA	ENSG00000204525.10	-4.82318252044714	6.1387474464348385e-06	0.00298073479980862	-0.488795598091803	Brain_Putamen_basal_ganglia	False	False
6_31211630_DEL_ME_SVA	ENSG00000206344.6	4.81733330975184	6.28163362078054e-06	0.00300448946166596	0.591020439951631	Brain_Putamen_basal_ganglia	False	False
14_75499581_INS_ME_ALU	ENSG00000119718.6	4.81645661371223	6.303326942961969e-06	0.00300448946166596	0.323173606758157	Brain_Putamen_basal_ganglia	False	False
16_70553024_DEL_ME_ALU	ENSG00000226232.4	-4.80490156013787	6.5961561191610195e-06	0.0031154844651910107	-0.5815293102071639	Brain_Putamen_basal_ganglia	False	False
2_99752980_DEL_ME_ALU	ENSG00000144182.12	4.79779203257499	6.78286221637807e-06	0.00317480726533264	0.563675901173141	Brain_Putamen_basal_ganglia	True	True
15_66513956_INS_ME_ALU	ENSG00000075131.5	4.76589428865223	7.68579372215974e-06	0.0035653161860250797	1.00283914129461	Brain_Putamen_basal_ganglia	False	False
6_29905139_INS_ME_LINE1	ENSG00000204618.4	4.72987376908578	8.8462409835216e-06	0.00406731371945898	1.01526489742117	Brain_Putamen_basal_ganglia	False	False
17_74588027_INS_ME_ALU	ENSG00000163597.10	-4.62356212824297	1.3353962604316499e-05	0.00608600988690583	-0.947657924139456	Brain_Putamen_basal_ganglia	False	False
16_12002336_DEL_ME_ALU	ENSG00000234719.4	4.61873671328272	1.36043559800572e-05	0.00614621143429456	0.6743577426886029	Brain_Putamen_basal_ganglia	False	False
3_49441528_INS_ME_LINE1	ENSG00000213672.3	-4.60300388027217	1.44527934576349e-05	0.0064732317594088	-0.37440471746325693	Brain_Putamen_basal_ganglia	True	True
6_29905139_INS_ME_LINE1	ENSG00000237669.1	-4.58852779560116	1.52786600000261e-05	0.00678288144608438	-1.0563807909061	Brain_Putamen_basal_ganglia	False	False
8_8920127_INS_ME_ALU	ENSG00000253893.2	-4.5863761714764815	1.54052547519576e-05	0.00678288144608438	-0.6121643511114949	Brain_Putamen_basal_ganglia	False	False
6_26962174_INS_ME_ALU	ENSG00000261584.1	-4.564645014005442	1.67422303560483e-05	0.007309601497046141	-0.573401297992694	Brain_Putamen_basal_ganglia	False	False
19_44819328_INS_ME_ALU	ENSG00000263002.3	4.5445091528752695	1.80810336495637e-05	0.00782833419385901	0.6317241102542379	Brain_Putamen_basal_ganglia	True	False
6_32537048_INS_ME_ALU	ENSG00000198502.5	-4.53710266342671	1.85991273206147e-05	0.007986096363161459	-0.576688695584325	Brain_Putamen_basal_ganglia	True	True
14_35844728_INS_ME_SVA	ENSG00000100890.11	-4.52951775565366	1.91446048179068e-05	0.008152933961593	-0.459685456853121	Brain_Putamen_basal_ganglia	False	False
6_32593707_DEL_ME_ALU	ENSG00000198502.5	-4.51813429400729	1.9992460547731e-05	0.00844478282729563	-0.612019235835305	Brain_Putamen_basal_ganglia	False	False
6_29680468_INS_ME_ALU	ENSG00000227262.3	4.503710154722231	2.11191665681258e-05	0.0088487604761853	0.648314150893212	Brain_Putamen_basal_ganglia	True	False
12_58359071_INS_ME_ALU	ENSG00000166896.3	4.4850697871934	2.2666619217138298e-05	0.00942115361141134	0.43672138506365904	Brain_Putamen_basal_ganglia	False	False
2_48276534_INS_ME_ALU	ENSG00000162869.11	4.4765930716006785	2.3406122813426606e-05	0.00965131040294903	0.8283323763709208	Brain_Putamen_basal_ganglia	False	False
12_112777131_INS_ME_ALU	ENSG00000111300.5	4.43686086655482	2.71951908277175e-05	0.0111254026728666	0.3661419482611	Brain_Putamen_basal_ganglia	True	False
7_38209213_INS_ME_ALU	ENSG00000227191.2	4.430987396249121	2.78034160462075e-05	0.011285363130318	0.510908982006805	Brain_Putamen_basal_ganglia	False	False
6_32589834_INS_ME_ALU	ENSG00000232629.4	-4.405745388700098	3.05704988630938e-05	0.0123123276622639	-0.7928331356257958	Brain_Putamen_basal_ganglia	True	True
2_43024076_INS_ME_ALU	ENSG00000226491.1	-4.39904179266204	3.13490009510066e-05	0.0125287488031504	-0.543540156911289	Brain_Putamen_basal_ganglia	True	False
9_35803108_DEL_ME_ALU	ENSG00000198467.9	-4.38572069651492	3.2953290535849395e-05	0.0130063610829308	-0.516089458640854	Brain_Putamen_basal_ganglia	False	False
10_68803696_INS_ME_LINE1	ENSG00000148634.11	-4.3849803365824105	3.3044743777247e-05	0.0130063610829308	-0.51609546442208	Brain_Putamen_basal_ganglia	True	False
20_34458566_INS_ME_ALU	ENSG00000268340.1	4.36197087574785	3.60124907123034e-05	0.0140678868793814	0.819238672810646	Brain_Putamen_basal_ganglia	False	False
14_55795871_INS_ME_ALU	ENSG00000126775.8	4.35956770317922	3.63369057580411e-05	0.0140886861093957	0.358953537561001	Brain_Putamen_basal_ganglia	False	False
13_46647748_INS_ME_ALU	ENSG00000235903.3	-4.35370325389166	3.71404700136325e-05	0.0141782847693267	-0.5517823756290811	Brain_Putamen_basal_ganglia	False	False
9_94058481_INS_ME_LINE1	ENSG00000229694.2	4.3522373363162785	3.7344000618569e-05	0.0141782847693267	1.12122106577389	Brain_Putamen_basal_ganglia	False	False
19_20979999_DEL_ME_ALU	ENSG00000105750.10	4.35193091211936	3.73866810393178e-05	0.0141782847693267	0.91368857711352	Brain_Putamen_basal_ganglia	False	False
12_4770885_INS_ME_ALU	ENSG00000111254.3	-4.33347689897478	4.0045765042415296e-05	0.0150766501650629	-0.4233698056044311	Brain_Putamen_basal_ganglia	False	False
4_1301833_INS_ME_ALU	ENSG00000159692.11	4.31487109967559	4.29111910130247e-05	0.0159988118418421	0.234639728452897	Brain_Putamen_basal_ganglia	False	False
12_70680974_INS_ME_ALU	ENSG00000166268.6	4.31361862936658	4.31110318132594e-05	0.0159988118418421	1.09720830310725	Brain_Putamen_basal_ganglia	False	False
3_49441528_INS_ME_LINE1	ENSG00000178467.13	-4.30558618149259	4.44141862401912e-05	0.0162628686659582	-0.219409300824384	Brain_Putamen_basal_ganglia	False	False
2_3479251_INS_ME_ALU	ENSG00000225234.1	-4.30537711789464	4.4448606497277705e-05	0.0162628686659582	-0.480375770896644	Brain_Putamen_basal_ganglia	False	False
6_32488709_INS_ME_ALU	ENSG00000179344.12	-4.29313373673395	4.65098812217581e-05	0.016898048104031	-0.7471074213353659	Brain_Putamen_basal_ganglia	False	False
7_38209213_INS_ME_ALU	ENSG00000211689.2	4.28356638398344	4.8184520316215506e-05	0.0173476098937437	0.549446741017145	Brain_Putamen_basal_ganglia	True	False
6_32514612_INS_ME_SVA	ENSG00000232629.4	-4.28123754480482	4.86008720167584e-05	0.0173476098937437	-0.7720684290901371	Brain_Putamen_basal_ganglia	True	False
6_80476694_INS_ME_ALU	ENSG00000235357.1	-4.28041398614289	4.87489374359845e-05	0.0173476098937437	-0.902508014946939	Brain_Putamen_basal_ganglia	False	False
7_54800188_INS_ME_SVA	ENSG00000132432.9	-4.27691456883013	4.9382955343568606e-05	0.0174536832984701	-0.653676493548111	Brain_Putamen_basal_ganglia	False	False
6_32571348_DEL_ME_ALU	ENSG00000198502.5	-4.27156910740725	5.03668154312613e-05	0.0176811344306161	-0.4941068331034029	Brain_Putamen_basal_ganglia	True	False
4_120244573_DEL_ME_ALU	ENSG00000260404.2	4.25759662105852	5.30286363517238e-05	0.0184906228298914	0.429028968652966	Brain_Putamen_basal_ganglia	False	False
9_43520952_INS_ME_ALU	ENSG00000154529.10	-4.23682422253003	5.72380700872054e-05	0.0198253595425384	-0.6509716754221601	Brain_Putamen_basal_ganglia	False	False
13_95249514_INS_ME_ALU	ENSG00000152749.7	4.23353788870381	5.79328697123203e-05	0.0199331274563152	0.339421073290383	Brain_Putamen_basal_ganglia	False	False
2_48276780_INS_ME_ALU	ENSG00000162869.11	4.21353775732144	6.23398454781243e-05	0.0213083333672102	0.8545351090235959	Brain_Putamen_basal_ganglia	False	False
14_74942158_INS_ME_ALU	ENSG00000259005.1	4.20825938216007	6.35557414662172e-05	0.0213389432311712	0.629781489711957	Brain_Putamen_basal_ganglia	False	False
2_56655882_INS_ME_LINE1	ENSG00000055813.5	-4.20818524334301	6.35729812623281e-05	0.0213389432311712	-0.44582729415655503	Brain_Putamen_basal_ganglia	False	False
16_89281698_INS_ME_ALU	ENSG00000259877.1	-4.20780463265137	6.36615571327406e-05	0.0213389432311712	-0.768759052821511	Brain_Putamen_basal_ganglia	False	False
3_193354175_INS_ME_LINE1	ENSG00000236297.1	4.20471755862084	6.43843873914586e-05	0.0214428900443797	0.490410603969736	Brain_Putamen_basal_ganglia	True	False
6_32571348_DEL_ME_ALU	ENSG00000196126.6	-4.19487771087372	6.67414943015794e-05	0.0220863333531118	-0.330678053711159	Brain_Putamen_basal_ganglia	False	False
6_32540776_INS_ME_ALU	ENSG00000223534.1	-4.19209234105111	6.742367171853161e-05	0.0221708662287108	-0.642492627966219	Brain_Putamen_basal_ganglia	False	False
8_8920127_INS_ME_ALU	ENSG00000233609.3	4.17553579863531	7.16192799643525e-05	0.0234023879908675	0.555382428261702	Brain_Putamen_basal_ganglia	False	False
6_32589567_INS_ME_LINE1	ENSG00000229391.3	4.1732667545989	7.22135031809972e-05	0.0234490784860544	0.7525902805434759	Brain_Putamen_basal_ganglia	False	False
4_44842144_INS_ME_ALU	ENSG00000163281.7	4.16649836028466	7.40143502917066e-05	0.0238845687540721	0.33474302092209696	Brain_Putamen_basal_ganglia	False	False
11_65503484_INS_ME_ALU	ENSG00000214659.4	-4.15808737434344	7.631251462888871e-05	0.0243831956273409	-0.489166960509451	Brain_Putamen_basal_ganglia	True	True
12_4742915_INS_ME_ALU	ENSG00000111254.3	-4.15741868510908	7.649814045340319e-05	0.0243831956273409	-0.574211509480346	Brain_Putamen_basal_ganglia	False	False
17_44176406_DEL_ME_ALU	ENSG00000176681.10	4.15475573898232	7.72416841753568e-05	0.0244700713495772	0.697319557473661	Brain_Putamen_basal_ganglia	False	False
14_75499581_INS_ME_ALU	ENSG00000119703.12	4.15071617993638	7.838289296482679e-05	0.0246811103271974	0.382366129297115	Brain_Putamen_basal_ganglia	False	False
17_44176406_DEL_ME_ALU	ENSG00000120088.10	-4.14578826814941	7.979704126258491e-05	0.0249750317999855	-0.4987585653961981	Brain_Putamen_basal_ganglia	False	False
15_41100332_INS_ME_ALU	ENSG00000166140.13	-4.12417252974008	8.629522316167459e-05	0.0268471156848192	-0.31450215852456803	Brain_Putamen_basal_ganglia	False	False
16_89281698_INS_ME_ALU	ENSG00000176715.11	4.11664236772362	8.867621556243322e-05	0.0273442459420751	0.68101749096259	Brain_Putamen_basal_ganglia	False	False
18_15095262_INS_ME_LINE1	ENSG00000265015.1	-4.11580214709683	8.89457716141025e-05	0.0273442459420751	-0.490877157197411	Brain_Putamen_basal_ganglia	False	False
11_49655824_INS_ME_ALU	ENSG00000205035.4	4.0920900816205	9.68860607443044e-05	0.0296100899174725	0.313304301227583	Brain_Putamen_basal_ganglia	False	False
1_1465974_DEL_ME_ALU	ENSG00000224956.5	-4.07138490261832	0.000104372621901972	0.0317016048743165	-0.8788737410746109	Brain_Putamen_basal_ganglia	False	False
19_56966061_INS_ME_ALU	ENSG00000267454.1	4.06964243566285	0.000105027403020036	0.0317016048743165	0.4293299860547449	Brain_Putamen_basal_ganglia	False	False
17_80759992_INS_ME_SVA	ENSG00000141560.10	4.0667294055047405	0.000106130874840948	0.0317016048743165	0.44328043910635	Brain_Putamen_basal_ganglia	False	False
8_132942724_INS_ME_ALU	ENSG00000132294.9	4.06662580058096	0.000106170325245522	0.0317016048743165	0.33550608054768	Brain_Putamen_basal_ganglia	False	False
6_29680468_INS_ME_ALU	ENSG00000235290.1	-4.05662946045873	0.000110043645611406	0.0326703863299464	-0.5894163974763	Brain_Putamen_basal_ganglia	True	True
17_18791153_DEL_ME_SVA	ENSG00000171928.9	-4.0436202706346105	0.000115287884162238	0.0340328523957333	-0.28461102877879496	Brain_Putamen_basal_ganglia	False	False
18_51868785_DEL_ME_SVA	ENSG00000101751.6	4.04043879241831	0.000116606435124997	0.03422761207299	0.762989814296788	Brain_Putamen_basal_ganglia	False	False
15_41039885_INS_ME_ALU	ENSG00000128891.11	4.03818731401127	0.000117548282751304	0.0343102305075505	0.687718533681512	Brain_Putamen_basal_ganglia	False	False
14_74942158_INS_ME_ALU	ENSG00000270000.1	4.03594731357409	0.00011849257051564799	0.0343624555246045	0.615034249829498	Brain_Putamen_basal_ganglia	False	False
20_33949046_INS_ME_ALU	ENSG00000224497.1	-4.03463306304912	0.0001190499854572	0.0343624555246045	-0.990414816589083	Brain_Putamen_basal_ganglia	False	False
15_100416664_INS_ME_LINE1	ENSG00000259363.1	-4.03072974769689	0.00012072037579593798	0.0346520835606516	-0.742355532363802	Brain_Putamen_basal_ganglia	False	False
7_90022147_DEL_ME_ALU	ENSG00000157214.9	-4.02150215081663	0.000124759126767222	0.0356146177537967	-0.325560038890649	Brain_Putamen_basal_ganglia	False	False
10_74798385_DEL_ME_ALU	ENSG00000166321.9	-4.01099704929579	0.000129514783193975	0.036770166999142	-0.8219563560702321	Brain_Putamen_basal_ganglia	False	False
6_32489077_INS_ME_LINE1	ENSG00000204290.6	-4.00510808766463	0.000132256254817275	0.037344422386041	-0.999396895099261	Brain_Putamen_basal_ganglia	True	False
15_43660437_DEL_ME_ALU	ENSG00000249839.1	-3.96900797934366	0.000150317466062773	0.0422148321583319	-0.567474811402106	Brain_Putamen_basal_ganglia	False	False
6_28190207_DEL_ME_ALU	ENSG00000187987.5	3.9650529257715297	0.00015243408732511698	0.0425791021880456	0.453437177360206	Brain_Putamen_basal_ganglia	False	False
5_130853258_INS_ME_ALU	ENSG00000169567.7	3.95742675173431	0.000156596244584052	0.0435077961891147	0.20045941542048895	Brain_Putamen_basal_ganglia	False	False
15_39691605_INS_ME_ALU	ENSG00000140319.6	-3.95226876553528	0.000159472799285903	0.0440707141534438	-0.292577000423818	Brain_Putamen_basal_ganglia	False	False
9_101028762_DEL_ME_ALU	ENSG00000095383.15	3.95076868205585	0.000160318833124837	0.0440707141534438	0.35817085796637793	Brain_Putamen_basal_ganglia	False	False
12_4742915_INS_ME_SVA	ENSG00000111254.3	-3.94520460944736	0.000163494611184723	0.0447071711794857	-0.572034030807581	Brain_Putamen_basal_ganglia	False	False
15_34930752_DEL_ME_ALU	ENSG00000215252.7	3.92860893203159	0.0001733285311159	0.0469898322680324	0.33022561528674	Brain_Putamen_basal_ganglia	False	False
2_196736424_DEL_ME_ALU	ENSG00000118997.9	3.9256387666391497	0.000175147233074131	0.0469898322680324	0.439233896733755	Brain_Putamen_basal_ganglia	False	False
12_11258537_DEL_ME_ALU	ENSG00000256274.1	-3.92540787886619	0.000175289373467182	0.0469898322680324	-0.6577793520784829	Brain_Putamen_basal_ganglia	False	False
7_63880196_INS_ME_ALU	ENSG00000173041.7	-3.92513085706032	0.000175460060821832	0.0469898322680324	-0.328944653556717	Brain_Putamen_basal_ganglia	False	False
19_43743371_INS_ME_ALU	ENSG00000189377.4	-3.92207159478121	0.00017735563686039398	0.0472539082722142	-0.626129353008608	Brain_Putamen_basal_ganglia	True	True
9_113491536_INS_ME_ALU	ENSG00000030304.8	-3.91793935398926	0.000179947180821473	0.04768660874378	-0.471480379058398	Brain_Putamen_basal_ganglia	True	False
2_231996193_DEL_ME_ALU	ENSG00000261829.1	3.91656776199532	0.000180815357954473	0.04768660874378	0.466829147959113	Brain_Putamen_basal_ganglia	False	False
8_9665673_INS_ME_ALU	ENSG00000272267.1	3.91244911884964	0.000183446486049298	0.0479128581529188	0.455235005575394	Brain_Putamen_basal_ganglia	False	False
2_175735945_INS_ME_ALU	ENSG00000138435.10	3.91233853079092	0.00018351763588549398	0.0479128581529188	0.4742941727239229	Brain_Putamen_basal_ganglia	False	False
7_30897079_DEL_ME_ALU	ENSG00000106086.14	3.9020862068541904	0.000190229652096765	0.049416907873437006	0.4469699989372971	Brain_Putamen_basal_ganglia	False	False
6_32480388_INS_ME_ALU	ENSG00000229391.3	3.892062566591549	0.00019701851587245	0.0508442148946182	0.868169010288261	Brain_Putamen_basal_ganglia	False	False
22_32827425_INS_ME_ALU	ENSG00000205853.6	-3.891101756422779	0.00019768128974521998	0.0508442148946182	-0.608618293063687	Brain_Putamen_basal_ganglia	False	False
6_39350747_INS_ME_ALU	ENSG00000164627.13	3.8890527471412097	0.000199101838839022	0.0509573203787261	0.478800225777136	Brain_Putamen_basal_ganglia	False	False
17_44223917_DEL_ME_ALU	ENSG00000120088.10	-3.88294463670659	0.000203394645335848	0.0518008274432549	-0.457400600024921	Brain_Putamen_basal_ganglia	False	False
1_28745559_INS_ME_ALU	ENSG00000204138.8	-3.8745084538897	0.000209469334324294	0.0530877037308229	-0.29961105688283696	Brain_Putamen_basal_ganglia	False	False
6_28190207_DEL_ME_ALU	ENSG00000197062.7	-3.87271565243011	0.00021078244057993505	0.0531611733025754	-0.391267994053019	Brain_Putamen_basal_ganglia	False	False
6_32488709_INS_ME_ALU	ENSG00000196126.6	-3.8684798292190097	0.000213916216233631	0.053690903451296	-0.4774082696341021	Brain_Putamen_basal_ganglia	False	False
8_9665673_INS_ME_ALU	ENSG00000173273.11	3.86653530957425	0.00021536968794128402	0.0537958275816798	0.300024049398367	Brain_Putamen_basal_ganglia	False	False
9_35803108_DEL_ME_ALU	ENSG00000137103.12	-3.85531877772476	0.00022393966669404303	0.0553861816210112	-0.524685452953936	Brain_Putamen_basal_ganglia	False	False
17_80759992_INS_ME_ALU	ENSG00000167363.9	3.85428384282948	0.00022474661817950602	0.0553861816210112	0.638018517820655	Brain_Putamen_basal_ganglia	True	True
20_48772791_DEL_ME_ALU	ENSG00000237595.2	3.8538810350912303	0.000225061442595594	0.0553861816210112	0.587192220569022	Brain_Putamen_basal_ganglia	True	False
3_194614739_DEL_ME_ALU	ENSG00000173950.11	-3.8526823741664	0.00022600077959107598	0.0553861816210112	-0.486851652760009	Brain_Putamen_basal_ganglia	False	False
19_47419654_INS_ME_ALU	ENSG00000268460.1	3.8469658148115897	0.00023053234019770498	0.0562314917134824	0.7443696960919001	Brain_Putamen_basal_ganglia	True	False
7_24677942_DEL_ME_ALU	ENSG00000105928.9	3.836147617372641	0.000239346554433071	0.0581086459606084	0.552964738829865	Brain_Putamen_basal_ganglia	False	False
13_61162472_INS_ME_ALU	ENSG00000083544.9	-3.82855700158491	0.000245722166580839	0.0592718553345312	-0.370901414988843	Brain_Putamen_basal_ganglia	True	False
22_32819942_INS_ME_ALU	ENSG00000205853.6	-3.82773831265109	0.000246419415884106	0.0592718553345312	-0.618755573431211	Brain_Putamen_basal_ganglia	False	False
6_56702722_INS_ME_ALU	ENSG00000151917.13	-3.82382654104413	0.000249777086870298	0.0598026200384623	-0.333500265815991	Brain_Putamen_basal_ganglia	False	False
3_42560242_INS_ME_ALU	ENSG00000230084.1	-3.82158185768071	0.00025172348241231	0.0599921721501448	-0.9066394854049052	Brain_Putamen_basal_ganglia	True	True
17_70696173_INS_ME_ALU	ENSG00000265780.1	-3.81578774081945	0.000256814767640277	0.060926078779683	-0.7957789542128392	Brain_Putamen_basal_ganglia	False	False
16_80217439_INS_ME_ALU	ENSG00000259867.1	-3.81350120010111	0.000258850864267988	0.0611299847865605	-0.536890054825306	Brain_Putamen_basal_ganglia	False	False
12_71525479_INS_ME_ALU	ENSG00000127324.4	3.81167706548531	0.00026048623770091	0.0612378392748904	0.42826634622886	Brain_Putamen_basal_ganglia	False	False
6_111295199_DEL_ME_ALU	ENSG00000213149.3	3.8093935053939	0.00026254739223846	0.0614443683051765	0.7831020626331371	Brain_Putamen_basal_ganglia	True	False
6_32489077_INS_ME_LINE1	ENSG00000237649.3	-3.80662323240844	0.000265068746977491	0.06175626344939701	-1.06254577086533	Brain_Putamen_basal_ganglia	False	False
15_85397472_INS_ME_ALU	ENSG00000259404.1	-3.79411977592637	0.00027673891859935	0.0641873683742377	-0.527211703316958	Brain_Putamen_basal_ganglia	True	False
3_38626082_INS_ME_LINE1	ENSG00000157036.8	-3.79273222692064	0.000278063791940957	0.0642080191568552	-0.450380643314408	Brain_Putamen_basal_ganglia	False	False
10_37910806_INS_ME_ALU	ENSG00000175395.11	3.7902791289691096	0.00028042089530108997	0.0644657859087086	0.25443365425886805	Brain_Putamen_basal_ganglia	True	False
17_43660611_INS_ME_SVA	ENSG00000262372.1	-3.78866628400096	0.000281980994329921	0.0645388659048945	-0.694398514435422	Brain_Putamen_basal_ganglia	False	False
15_41100332_INS_ME_ALU	ENSG00000128891.11	3.7782973200218906	0.00029221022815120897	0.066381963609171	0.4044515524306141	Brain_Putamen_basal_ganglia	False	False
9_69890029_INS_ME_ALU	ENSG00000172014.11	-3.7777215086349	0.000292788524928089	0.066381963609171	-0.6491503259456021	Brain_Putamen_basal_ganglia	False	False
14_35428814_INS_ME_ALU	ENSG00000100890.11	-3.77665071806665	0.000293866839189863	0.066381963609171	-0.41194309992945	Brain_Putamen_basal_ganglia	False	False
4_119774736_INS_ME_ALU	ENSG00000260404.2	-3.77414221726237	0.000296407805779305	0.0666660932868563	-0.5153559745981879	Brain_Putamen_basal_ganglia	False	False
6_32657952_INS_ME_ALU	ENSG00000223534.1	-3.7710198046915	0.000299599890799537	0.0670935876141808	-0.865766274117501	Brain_Putamen_basal_ganglia	False	False
17_43660611_INS_ME_SVA	ENSG00000120088.10	-3.76766207481729	0.000303069091850812	0.0675792045798666	-0.5622846752514189	Brain_Putamen_basal_ganglia	False	False
1_46366125_DEL_ME_ALU	ENSG00000236624.4	-3.76449855656686	0.0003063726307853	0.0680238890275651	-0.497250437690808	Brain_Putamen_basal_ganglia	False	False
21_47707049_INS_ME_ALU	ENSG00000182362.9	-3.76158171465371	0.00030944895429105	0.0681246627974216	-0.8529152172685501	Brain_Putamen_basal_ganglia	False	False
21_47707049_INS_ME_LINE1	ENSG00000182362.9	-3.76158171465371	0.00030944895429105	0.0681246627974216	-0.8529152172685501	Brain_Putamen_basal_ganglia	False	False
9_33700134_INS_ME_ALU	ENSG00000260947.1	3.75896563460242	0.00031223308682088997	0.0684475528513896	0.528997810370175	Brain_Putamen_basal_ganglia	False	False
12_94358341_DEL_ME_ALU	ENSG00000258035.1	3.75446029485523	0.000317083864137996	0.0692188746272672	0.4717773371703479	Brain_Putamen_basal_ganglia	True	True
5_150986482_INS_ME_ALU	ENSG00000171992.8	3.74471369089468	0.000327824542903855	0.0712641176843925	0.224675400382364	Brain_Putamen_basal_ganglia	False	False
1_212471153_DEL_ME_SVA	ENSG00000065600.8	-3.70778116694126	0.000371752039220619	0.0802352869123706	-0.21224858637425695	Brain_Putamen_basal_ganglia	False	False
10_124736004_INS_ME_ALU	ENSG00000138161.8	3.70658602945304	0.000373263104610567	0.0802352869123706	0.462830266271986	Brain_Putamen_basal_ganglia	False	False
16_70553024_DEL_ME_ALU	ENSG00000223496.1	3.70622075786825	0.000373726098215642	0.0802352869123706	0.380145768225744	Brain_Putamen_basal_ganglia	False	False
11_49366217_INS_ME_ALU	ENSG00000255190.2	-3.69922526337008	0.000382699234670258	0.0818236162028529	-0.728652320944933	Brain_Putamen_basal_ganglia	False	False
2_36090522_DEL_ME_ALU	ENSG00000205221.8	-3.69699353530826	0.000385604729906603	0.0819689868157858	-0.7257088447740451	Brain_Putamen_basal_ganglia	False	False
3_63209012_INS_ME_ALU	ENSG00000244342.1	3.6962827233311497	0.000386534535075883	0.0819689868157858	0.513519637055998	Brain_Putamen_basal_ganglia	False	False
7_105466071_INS_ME_ALU	ENSG00000128536.11	3.6880596691667	0.000397447185830016	0.083940522519506	0.444131484173566	Brain_Putamen_basal_ganglia	False	False
15_86224963_INS_ME_ALU	ENSG00000259416.2	-3.6797985997035294	0.00040870483139792595	0.0856350149260525	-0.6343471268597471	Brain_Putamen_basal_ganglia	False	False
2_87407702_INS_ME_LINE1	ENSG00000231259.3	-3.67975366324872	0.0004087668886856129	0.0856350149260525	-0.508734409618586	Brain_Putamen_basal_ganglia	False	False
5_130853258_INS_ME_ALU	ENSG00000072682.14	3.675795862725181	0.000414267885997956	0.0864389076988908	0.29210705928449604	Brain_Putamen_basal_ganglia	False	False
6_32571348_DEL_ME_ALU	ENSG00000179344.12	-3.6705520697701903	0.000421664731147849	0.0876303644271459	-0.4236297130835929	Brain_Putamen_basal_ganglia	False	False
12_86323462_INS_ME_ALU	ENSG00000182050.9	3.6690481648213	0.000423809175913112	0.0877251224484692	0.32013265399151297	Brain_Putamen_basal_ganglia	False	False
2_89029246_DEL_ME_LINE1	ENSG00000153574.8	-3.65824701751954	0.000439517983855151	0.0903692175409053	-0.336684350104703	Brain_Putamen_basal_ganglia	False	False
6_29892872_INS_ME_ALU	ENSG00000204618.4	3.657879685829121	0.00044006182345970597	0.0903692175409053	1.0216951327649	Brain_Putamen_basal_ganglia	False	False
10_19786309_INS_ME_ALU	ENSG00000204740.5	-3.65628523419029	0.00044242984840539297	0.0904978061964654	-0.680441978441702	Brain_Putamen_basal_ganglia	False	False
6_43895487_INS_ME_ALU	ENSG00000112667.8	3.653205959351201	0.00044703738171432596	0.0910816751645796	0.295075035611305	Brain_Putamen_basal_ganglia	True	True
4_9956829_DEL_ME_ALU	ENSG00000250413.1	-3.63023437856108	0.00048287619817923396	0.0979993471734457	-0.493183838640474	Brain_Putamen_basal_ganglia	False	False
2_170542228_INS_ME_SVA	ENSG00000154479.8	-3.6272404024098	0.000487743287098254	0.0986019551797267	-0.692749526990529	Brain_Putamen_basal_ganglia	True	False
17_44223917_DEL_ME_ALU	ENSG00000238083.3	17.467655929437303	5.301447721046419e-32	2.8627817693650693e-27	1.44383907945098	Brain_Cerebellar_Hemisphere	False	False
6_29818872_INS_ME_ALU	ENSG00000206341.6	15.3854867022371	5.316473061755558e-28	1.4354477266739998e-23	1.18815728410678	Brain_Cerebellar_Hemisphere	True	False
17_44223917_DEL_ME_ALU	ENSG00000261575.2	15.206079516324902	1.2062857483220999e-27	2.17131434697978e-23	1.30236025761071	Brain_Cerebellar_Hemisphere	False	False
17_44223917_DEL_ME_ALU	ENSG00000214425.2	-14.948398410512302	3.94027856826913e-27	5.31937606716332e-23	-1.1717373668035	Brain_Cerebellar_Hemisphere	False	False
7_7583516_INS_ME_LINE1	ENSG00000215018.5	13.929531303677699	4.59238130741327e-25	4.9597718120063296e-21	0.8726196493535591	Brain_Cerebellar_Hemisphere	False	False
17_44223917_DEL_ME_ALU	ENSG00000262500.1	13.5502102079871	2.7840686060570294e-24	2.5056617454513295e-20	1.27694055885447	Brain_Cerebellar_Hemisphere	False	False
17_44223917_DEL_ME_ALU	ENSG00000262539.1	13.023729857117601	3.4847636106620193e-23	2.59945559589762e-19	1.35297860381659	Brain_Cerebellar_Hemisphere	False	False
17_44223917_DEL_ME_ALU	ENSG00000263503.1	13.003030704361901	3.8510453272557287e-23	2.59945559589762e-19	1.2768495677348202	Brain_Cerebellar_Hemisphere	False	False
17_44223917_DEL_ME_ALU	ENSG00000185829.11	12.8387173445564	8.527086694994229e-23	5.11625201699654e-19	1.27502611659981	Brain_Cerebellar_Hemisphere	False	False
12_124066475_INS_ME_SVA	ENSG00000247373.2	12.811850479007699	9.713118537430007e-23	5.17437181440121e-19	1.69314399644128	Brain_Cerebellar_Hemisphere	False	False
17_44223917_DEL_ME_ALU	ENSG00000214401.4	12.7949953149145	1.05403870293358e-22	5.17437181440121e-19	1.13947388860679	Brain_Cerebellar_Hemisphere	False	False
4_152340722_DEL_ME_LINE1	ENSG00000164142.11	-12.4088403590812	6.90792925952204e-22	3.10856816678492e-18	-0.743548779705127	Brain_Cerebellar_Hemisphere	True	False
11_43877448_INS_ME_ALU	ENSG00000149084.7	-12.263899896216301	1.4039451785374099e-21	5.83177228007847e-18	-0.6374146863223431	Brain_Cerebellar_Hemisphere	False	False
17_44176406_DEL_ME_ALU	ENSG00000214425.2	-12.1754250344523	2.1664826054782e-21	7.93153490302676e-18	-1.11731868874983	Brain_Cerebellar_Hemisphere	False	False
1_75192907_INS_ME_LINE1	ENSG00000272864.1	-12.171999942411599	2.2032041397296493e-21	7.93153490302676e-18	-0.8172330083996681	Brain_Cerebellar_Hemisphere	False	False
4_152340722_DEL_ME_LINE1	ENSG00000251603.1	-11.5444345232364	4.8688917044830594e-20	1.6432509502630296e-16	-0.722057725569212	Brain_Cerebellar_Hemisphere	False	False
17_43670097_INS_ME_SVA	ENSG00000238083.3	11.4432715932316	8.04135178394407e-20	2.55431174313517e-16	1.4692416649529698	Brain_Cerebellar_Hemisphere	False	False
12_10703501_DEL_ME_ALU	ENSG00000134545.9	11.3085619668835	1.57015400751817e-19	4.71046202255451e-16	1.2956605421765	Brain_Cerebellar_Hemisphere	False	False
2_175735945_INS_ME_ALU	ENSG00000128656.9	-11.260998484613399	1.9891689419340197e-19	5.653427519180889e-16	-0.8652069283491759	Brain_Cerebellar_Hemisphere	False	False
6_29818872_INS_ME_ALU	ENSG00000230521.1	11.239776313979002	2.2106884433617297e-19	5.96885879707667e-16	1.01489034691606	Brain_Cerebellar_Hemisphere	True	False
17_44176406_DEL_ME_ALU	ENSG00000238083.3	11.1809377141761	2.962951386367169e-19	7.619017850658432e-16	1.2725161479077198	Brain_Cerebellar_Hemisphere	False	False
17_44223917_DEL_ME_ALU	ENSG00000225190.4	-11.1197312863878	4.019143149042249e-19	9.865169547649162e-16	-0.8699839946690391	Brain_Cerebellar_Hemisphere	False	False
6_28190207_DEL_ME_ALU	ENSG00000216901.1	11.072169092874804	5.09435484622216e-19	1.19606592041738e-15	1.1124725292608302	Brain_Cerebellar_Hemisphere	False	False
17_43670097_INS_ME_SVA	ENSG00000261575.2	11.0028967570171	7.196741086946309e-19	1.6192667445629198e-15	1.35260515800715	Brain_Cerebellar_Hemisphere	False	False
2_114222078_INS_ME_ALU	ENSG00000184492.5	-10.6137310983838	5.03469624550321e-18	1.0874943890286901e-14	-0.9017504691714492	Brain_Cerebellar_Hemisphere	False	False
17_44176406_DEL_ME_ALU	ENSG00000261575.2	10.3918982078749	1.5301601407984602e-17	3.178024907812189e-14	1.15244597469805	Brain_Cerebellar_Hemisphere	True	False
17_44176406_DEL_ME_ALU	ENSG00000214401.4	10.295992041658199	2.4754729296708603e-17	4.95094585934173e-14	1.06407132304825	Brain_Cerebellar_Hemisphere	False	False
19_49889481_DEL_ME_ALU	ENSG00000161609.5	10.283180993563	2.6398161489501505e-17	5.09107400154671e-14	1.0563666083426602	Brain_Cerebellar_Hemisphere	False	False
11_65984338_INS_ME_ALU	ENSG00000255320.1	10.199058114337	4.02643674229275e-17	7.497502899441679e-14	1.02804339448374	Brain_Cerebellar_Hemisphere	False	False
17_43660611_INS_ME_SVA	ENSG00000238083.3	10.0304946812268	9.38621550669086e-17	1.68951879120435e-13	1.4554003237976298	Brain_Cerebellar_Hemisphere	False	False
17_43670097_INS_ME_SVA	ENSG00000262539.1	9.888310855873527	1.91720530341046e-16	3.33964794787629e-13	1.4062913190511102	Brain_Cerebellar_Hemisphere	False	False
13_79860997_INS_ME_ALU	ENSG00000227354.2	9.87972725407655	2.0016882761583604e-16	3.37784896601724e-13	1.2120062717148	Brain_Cerebellar_Hemisphere	False	False
17_43670097_INS_ME_SVA	ENSG00000263503.1	9.86544869398301	2.1505524502447903e-16	3.51908582767329e-13	1.32639420267338	Brain_Cerebellar_Hemisphere	False	False
3_49441528_INS_ME_LINE1	ENSG00000145020.10	-9.80056744624557	2.9793118108312893e-16	4.731848170143821e-13	-0.714001793496702	Brain_Cerebellar_Hemisphere	False	False
19_57023579_INS_ME_ALU	ENSG00000269696.1	9.79197826625385	3.110694241263629e-16	4.79935682937817e-13	0.7810403684635091	Brain_Cerebellar_Hemisphere	True	False
17_43670097_INS_ME_SVA	ENSG00000262500.1	9.7759916704651	3.37085291790409e-16	5.056279376856129e-13	1.30094633330417	Brain_Cerebellar_Hemisphere	False	False
6_29818872_INS_ME_ALU	ENSG00000176998.3	9.71689629300092	4.53612647101153e-16	6.62029268742224e-13	0.9671242578818968	Brain_Cerebellar_Hemisphere	True	False
6_31211630_DEL_ME_SVA	ENSG00000206344.6	9.6805082962361	5.446055470718569e-16	7.73913145838955e-13	0.8439030965455291	Brain_Cerebellar_Hemisphere	True	False
17_44176406_DEL_ME_ALU	ENSG00000262500.1	9.46582584212071	1.60113059955628e-15	2.21695006092408e-12	1.1194012633705002	Brain_Cerebellar_Hemisphere	False	False
17_43670097_INS_ME_SVA	ENSG00000185829.11	9.45369703872822	1.7016865941854799e-15	2.2972769021503997e-12	1.30188993510425	Brain_Cerebellar_Hemisphere	False	False
17_43670097_INS_ME_SVA	ENSG00000214401.4	9.41888436805384	2.02674854719258e-15	2.66937613532682e-12	1.16271464809046	Brain_Cerebellar_Hemisphere	False	False
4_1301833_INS_ME_ALU	ENSG00000196810.4	9.34830971044882	2.8885544653816106e-15	3.713855741204931e-12	0.6565601532940961	Brain_Cerebellar_Hemisphere	False	False
17_43660611_INS_ME_SVA	ENSG00000261575.2	9.28719081898466	3.9255975252305e-15	4.92982014796389e-12	1.31019256986403	Brain_Cerebellar_Hemisphere	False	False
17_44176406_DEL_ME_ALU	ENSG00000262539.1	9.2730687609559	4.2138875952118785e-15	5.1715893213964e-12	1.19002355520329	Brain_Cerebellar_Hemisphere	False	False
4_152340722_DEL_ME_LINE1	ENSG00000109686.12	-9.222130534604961	5.440974029239581e-15	6.529168835087501e-12	-0.5307829887651451	Brain_Cerebellar_Hemisphere	True	False
17_43660611_INS_ME_SVA	ENSG00000262500.1	9.07541721657274	1.1354450339935801e-14	1.3329137355576802e-11	1.31711107427835	Brain_Cerebellar_Hemisphere	False	False
17_44176406_DEL_ME_ALU	ENSG00000263503.1	8.8719958945945	3.1443842965623e-14	3.61269685136946e-11	1.09691305036888	Brain_Cerebellar_Hemisphere	False	False
17_43660611_INS_ME_SVA	ENSG00000214401.4	8.79694266147128	4.5764671711448196e-14	5.14852556753792e-11	1.17955159008329	Brain_Cerebellar_Hemisphere	False	False
17_44223917_DEL_ME_ALU	ENSG00000176681.10	8.76258135420837	5.4338609145175495e-14	5.988336518039739e-11	1.07988010518652	Brain_Cerebellar_Hemisphere	False	False
1_247288976_INS_ME_ALU	ENSG00000196418.8	-8.70188851491161	7.35805624999993e-14	7.94670074999992e-11	-1.21224754196479	Brain_Cerebellar_Hemisphere	False	False
17_44176406_DEL_ME_ALU	ENSG00000185829.11	8.634465021956201	1.0301497360179101e-13	1.09074677931308e-10	1.08383482941617	Brain_Cerebellar_Hemisphere	False	False
17_43660611_INS_ME_SVA	ENSG00000263503.1	8.56548000434169	1.45306478870439e-13	1.5089518959622499e-10	1.29408804569017	Brain_Cerebellar_Hemisphere	False	False
6_29892872_INS_ME_ALU	ENSG00000204618.4	8.49888563909112	2.0246588085239895e-13	2.06285991811878e-10	1.46751508546968	Brain_Cerebellar_Hemisphere	False	False
17_43670097_INS_ME_SVA	ENSG00000214425.2	-8.442941716402549	2.6746340204304897e-13	2.6746340204304897e-10	-1.06708055988145	Brain_Cerebellar_Hemisphere	True	False
4_187093487_INS_ME_ALU	ENSG00000109794.9	8.412333457806339	3.11438593005343e-13	3.00315786112295e-10	0.550000686904948	Brain_Cerebellar_Hemisphere	False	False
4_187098241_INS_ME_ALU	ENSG00000109794.9	8.412333457806339	3.11438593005343e-13	3.00315786112295e-10	0.550000686904948	Brain_Cerebellar_Hemisphere	False	False
6_29905139_INS_ME_LINE1	ENSG00000204618.4	8.376801134593089	3.715978238184529e-13	3.52040043617482e-10	1.54690810689528	Brain_Cerebellar_Hemisphere	False	False
17_43660611_INS_ME_SVA	ENSG00000185829.11	8.28543618456826	5.848929440538729e-13	5.44555499636364e-10	1.27347576196055	Brain_Cerebellar_Hemisphere	False	False
17_44176406_DEL_ME_ALU	ENSG00000225190.4	-8.14845382224894	1.15293668460542e-12	1.05523018591005e-09	-0.758265027089529	Brain_Cerebellar_Hemisphere	False	False
5_180702830_INS_ME_ALU	ENSG00000248275.1	-8.13344063084327	1.2418186082209901e-12	1.11763674739889e-09	-0.758420945285621	Brain_Cerebellar_Hemisphere	True	False
6_29905139_INS_ME_LINE1	ENSG00000204616.6	8.02431238813656	2.12904012649589e-12	1.8847240464062e-09	1.4428075188616598	Brain_Cerebellar_Hemisphere	False	False
17_43660611_INS_ME_SVA	ENSG00000262539.1	7.94682454855562	3.1194361921244103e-12	2.71692829636642e-09	1.31089689006947	Brain_Cerebellar_Hemisphere	False	False
17_43670097_INS_ME_SVA	ENSG00000225190.4	-7.93995758569915	3.22673069562735e-12	2.76576916768058e-09	-0.853197184006779	Brain_Cerebellar_Hemisphere	False	False
3_129075852_INS_ME_SVA	ENSG00000270773.1	7.91097658853385	3.7215020577122595e-12	3.14001736119472e-09	1.30241931541255	Brain_Cerebellar_Hemisphere	False	False
10_104645257_DEL_ME_ALU	ENSG00000235266.1	-7.86912098168647	4.57212744408246e-12	3.79838279969928e-09	-0.846538907963966	Brain_Cerebellar_Hemisphere	True	False
20_34458566_INS_ME_ALU	ENSG00000214078.7	-7.85968165246782	4.789242629411241e-12	3.91847124224556e-09	-0.589767110625006	Brain_Cerebellar_Hemisphere	False	False
7_66078316_INS_ME_ALU	ENSG00000226824.2	7.84519401733584	5.14258623448375e-12	4.14477099495705e-09	0.985109787658816	Brain_Cerebellar_Hemisphere	False	False
2_73430981_DEL_ME_ALU	ENSG00000214513.3	7.8320981513995385	5.48424022954641e-12	4.35513194699274e-09	1.01232715653599	Brain_Cerebellar_Hemisphere	False	False
17_44223917_DEL_ME_ALU	ENSG00000232300.1	7.669648410996518	1.2156720531850399e-11	9.51395519883945e-09	1.02590960896398	Brain_Cerebellar_Hemisphere	False	False
17_43660611_INS_ME_SVA	ENSG00000214425.2	-7.6430816742418495	1.3842049296988699e-11	1.06781523148199e-08	-1.05785556273896	Brain_Cerebellar_Hemisphere	True	False
7_54800188_INS_ME_SVA	ENSG00000132432.9	-7.63240765967728	1.45828341633921e-11	1.10911696453968e-08	-0.8052568276762859	Brain_Cerebellar_Hemisphere	False	False
6_29818872_INS_ME_ALU	ENSG00000181126.9	7.60942610575408	1.63141885970076e-11	1.22356414477557e-08	0.8239125806432579	Brain_Cerebellar_Hemisphere	True	False
6_32773437_INS_ME_ALU	ENSG00000241106.2	-7.6046865450841	1.6695894420659695e-11	1.23503876536387e-08	-0.8179046119970471	Brain_Cerebellar_Hemisphere	False	False
17_43660611_INS_ME_SVA	ENSG00000225190.4	-7.508676409677959	2.6653847859434398e-11	1.9450105194722398e-08	-0.867572268603241	Brain_Cerebellar_Hemisphere	False	False
19_56966061_INS_ME_ALU	ENSG00000166770.6	-7.485950622242041	2.976838892603681e-11	2.14332400267465e-08	-0.475058702033324	Brain_Cerebellar_Hemisphere	False	False
19_28126008_DEL_ME_ALU	ENSG00000261770.1	7.466287856323039	3.2753151194448306e-11	2.3271975848687e-08	1.08064784903604	Brain_Cerebellar_Hemisphere	False	False
6_141134067_INS_ME_ALU	ENSG00000234147.1	-7.42744465206887	3.9550415986536714e-11	2.77366553671816e-08	-0.8195640790766999	Brain_Cerebellar_Hemisphere	False	False
19_56966061_INS_ME_ALU	ENSG00000267454.1	7.406273183612749	4.3827259608164e-11	3.0341948959498195e-08	0.6131242068027459	Brain_Cerebellar_Hemisphere	False	False
1_179491966_INS_ME_ALU	ENSG00000162782.11	7.36697110313524	5.302001130738129e-11	3.62415267164378e-08	0.662165659729451	Brain_Cerebellar_Hemisphere	False	False
5_167619_INS_ME_ALU	ENSG00000164366.3	7.337562597487628	6.11285126530225e-11	4.12617460407902e-08	0.89540157805319	Brain_Cerebellar_Hemisphere	False	False
8_96072245_INS_ME_ALU	ENSG00000245080.4	7.301481328629509	7.277503398653129e-11	4.85166893243542e-08	1.25398291049412	Brain_Cerebellar_Hemisphere	True	False
17_44223917_DEL_ME_ALU	ENSG00000184922.9	-7.2988632304010705	7.37011467835535e-11	4.853490154038889e-08	-0.670239014609999	Brain_Cerebellar_Hemisphere	True	False
1_75192907_INS_ME_LINE1	ENSG00000162623.11	-7.26075431396646	8.858358497113109e-11	5.76326938366395e-08	-0.448302624461608	Brain_Cerebellar_Hemisphere	False	False
6_33030310_INS_ME_SVA	ENSG00000231389.3	-7.231005900913991	1.02241990908957e-10	6.57269941557584e-08	-0.8098590671784571	Brain_Cerebellar_Hemisphere	False	False
17_44176406_DEL_ME_ALU	ENSG00000176681.10	7.21669645587749	1.0953680847805401e-10	6.958809009194031e-08	0.983442291293397	Brain_Cerebellar_Hemisphere	False	False
4_152340722_DEL_ME_LINE1	ENSG00000251455.1	-7.171826016811202	1.35927697054118e-10	8.53499493130507e-08	-0.508527451987311	Brain_Cerebellar_Hemisphere	False	False
1_28745559_INS_ME_ALU	ENSG00000204138.8	-7.1654103812383605	1.40184106891509e-10	8.70108249671436e-08	-0.58298993308223	Brain_Cerebellar_Hemisphere	False	False
8_8920127_INS_ME_ALU	ENSG00000173295.3	-7.13939445126602	1.58841835228983e-10	9.747112616323973e-08	-0.5401017522277249	Brain_Cerebellar_Hemisphere	False	False
17_43660611_INS_ME_SVA	ENSG00000176681.10	7.13498076906324	1.62242915188493e-10	9.84395215750407e-08	1.1746961275421102	Brain_Cerebellar_Hemisphere	False	False
20_33115831_DEL_ME_ALU	ENSG00000101460.8	7.073265980938211	2.18094993085098e-10	1.30856995851059e-07	0.4162785237947769	Brain_Cerebellar_Hemisphere	False	False
17_43670097_INS_ME_SVA	ENSG00000176681.10	7.00571106582108	3.01236615437403e-10	1.78755793776041e-07	1.10218686133574	Brain_Cerebellar_Hemisphere	False	False
15_41100332_INS_ME_ALU	ENSG00000166140.13	-6.99936999674706	3.1049376162613e-10	1.82246338345772e-07	-0.477023758692943	Brain_Cerebellar_Hemisphere	True	False
6_29818872_INS_ME_ALU	ENSG00000204642.9	6.98834430170598	3.2726588775750797e-10	1.9002535418177896e-07	0.6311483459706729	Brain_Cerebellar_Hemisphere	False	False
17_43670097_INS_ME_SVA	ENSG00000232300.1	6.97862641260767	3.427910500735971e-10	1.96922518127385e-07	1.1306205426568798	Brain_Cerebellar_Hemisphere	False	False
17_44223917_DEL_ME_ALU	ENSG00000185294.5	6.90243302830287	4.92664401134302e-10	2.80040817486867e-07	0.663384042912589	Brain_Cerebellar_Hemisphere	False	False
6_29818872_INS_ME_ALU	ENSG00000204622.6	6.78071411752556	8.771174018241551e-10	4.93378538526087e-07	0.73818219522981	Brain_Cerebellar_Hemisphere	False	False
3_48372326_INS_ME_ALU	ENSG00000229759.1	6.77287537296143	9.102088776764912e-10	5.06714220562171e-07	0.980480408529659	Brain_Cerebellar_Hemisphere	False	False
5_176387587_DEL_ME_SVA	ENSG00000160867.10	6.744101608916099	1.04261958359986e-09	5.745046685142079e-07	0.510777546224683	Brain_Cerebellar_Hemisphere	True	True
12_11179038_INS_ME_ALU	ENSG00000212127.5	6.72512017501032	1.1402270888477802e-09	6.21942048462425e-07	0.7301780902946658	Brain_Cerebellar_Hemisphere	False	False
12_11179038_INS_ME_ALU	ENSG00000247157.2	6.720332661529598	1.16624092209869e-09	6.297700979332949e-07	1.02261739198138	Brain_Cerebellar_Hemisphere	False	False
2_84728755_INS_ME_ALU	ENSG00000163541.7	-6.70949626153793	1.22731123909046e-09	6.52748449675364e-07	-0.582855293637974	Brain_Cerebellar_Hemisphere	False	False
17_44176406_DEL_ME_ALU	ENSG00000184922.9	-6.70851944105567	1.2329692938312401e-09	6.52748449675364e-07	-0.649394793732478	Brain_Cerebellar_Hemisphere	False	False
6_31211630_DEL_ME_SVA	ENSG00000204525.10	-6.6058879823243295	1.9965335057832897e-09	1.04672630400289e-06	-0.831397590205975	Brain_Cerebellar_Hemisphere	False	False
10_35593222_DEL_ME_ALU	ENSG00000233200.1	6.60259386711637	2.02757436611016e-09	1.05277899778797e-06	0.8101409104687449	Brain_Cerebellar_Hemisphere	False	False
17_18791153_DEL_ME_SVA	ENSG00000141127.10	6.57654518505131	2.29043724995138e-09	1.1779391571178498e-06	0.3894216097089779	Brain_Cerebellar_Hemisphere	False	False
7_55851357_INS_ME_ALU	ENSG00000226278.1	6.500598423761129	3.2647549347146807e-09	1.66317704221314e-06	1.00660416425582	Brain_Cerebellar_Hemisphere	False	False
10_104645257_DEL_ME_ALU	ENSG00000214435.3	-6.489386980031612	3.4396972875581704e-09	1.73592199559011e-06	-0.77436444459803	Brain_Cerebellar_Hemisphere	False	False
2_114222078_INS_ME_ALU	ENSG00000136682.10	-6.48132657682076	3.57116318564683e-09	1.78558159282342e-06	-0.5793252526634711	Brain_Cerebellar_Hemisphere	False	False
16_89281698_INS_ME_ALU	ENSG00000259877.1	-6.4407139349573495	4.3129331643973e-09	2.13668248511426e-06	-1.27152467969931	Brain_Cerebellar_Hemisphere	False	False
9_35803108_DEL_ME_ALU	ENSG00000198467.9	-6.34748566805482	6.64050576601906e-09	3.24498218606548e-06	-0.6267636186229161	Brain_Cerebellar_Hemisphere	False	False
12_104158716_INS_ME_LINE1	ENSG00000257681.1	6.34651783822167	6.670241160245712e-09	3.24498218606548e-06	1.1471665320643998	Brain_Cerebellar_Hemisphere	False	False
15_41039885_INS_ME_ALU	ENSG00000128891.11	6.338625014264848	6.917696161626869e-09	3.3353177922129507e-06	0.839464445182723	Brain_Cerebellar_Hemisphere	False	False
20_5943000_DEL_ME_ALU	ENSG00000125885.9	-6.27881856980731	9.11150478106277e-09	4.35417042634858e-06	-0.5416239907727589	Brain_Cerebellar_Hemisphere	False	False
7_90022147_DEL_ME_ALU	ENSG00000157214.9	-6.2753942916986505	9.256064705894447e-09	4.38445170279211e-06	-0.7273644041956179	Brain_Cerebellar_Hemisphere	False	False
9_15815309_INS_ME_LINE1	ENSG00000164989.11	-6.25311526641596	1.02534320956129e-08	4.81465507098344e-06	-0.4641161566686911	Brain_Cerebellar_Hemisphere	False	False
19_53096022_DEL_ME_SVA	ENSG00000167562.7	6.210082327111191	1.2489297170243702e-08	5.813983165458271e-06	0.467476376763253	Brain_Cerebellar_Hemisphere	False	False
6_31211630_DEL_ME_SVA	ENSG00000271581.1	-6.19761890844535	1.32222810301558e-08	6.102591244687271e-06	-0.8518109882054341	Brain_Cerebellar_Hemisphere	False	False
17_44223917_DEL_ME_ALU	ENSG00000266918.1	6.185958819374268	1.3946348162404502e-08	6.38222712516814e-06	0.8399386176248079	Brain_Cerebellar_Hemisphere	False	False
8_8920127_INS_ME_ALU	ENSG00000253893.2	-6.183642419635509	1.4094778491532498e-08	6.39594990372064e-06	-0.725499034840074	Brain_Cerebellar_Hemisphere	False	False
17_43670097_INS_ME_SVA	ENSG00000185294.5	6.15784344029655	1.58569451532664e-08	7.13562531896987e-06	0.7176464861535891	Brain_Cerebellar_Hemisphere	False	False
3_122138446_DEL_ME_ALU	ENSG00000114030.8	6.12173954268023	1.86927068823161e-08	8.34219976566173e-06	0.395116412171264	Brain_Cerebellar_Hemisphere	False	False
17_44176406_DEL_ME_ALU	ENSG00000232300.1	6.066332034428071	2.4043443045200498e-08	1.06421797085314e-05	0.896764495944136	Brain_Cerebellar_Hemisphere	False	False
6_33026728_DEL_ME_SVA	ENSG00000231389.3	-6.013511795926781	3.05376261086482e-08	1.33016680020941e-05	-0.757000107759223	Brain_Cerebellar_Hemisphere	False	False
1_43008213_DEL_ME_ALU	ENSG00000066185.8	-6.01346146971326	3.0544570967771805e-08	1.33016680020941e-05	-0.786916598656069	Brain_Cerebellar_Hemisphere	False	False
9_73532481_INS_ME_ALU	ENSG00000224437.2	6.00491015122517	3.1747490913758904e-08	1.3714916074743902e-05	0.7545620268366049	Brain_Cerebellar_Hemisphere	False	False
16_69395848_INS_ME_ALU	ENSG00000132604.6	-5.955570909298822	3.96555373753839e-08	1.6995230303735998e-05	-0.523650260536032	Brain_Cerebellar_Hemisphere	True	True
6_32540776_INS_ME_ALU	ENSG00000229391.3	5.94961606636458	4.07323288537654e-08	1.73192579378215e-05	0.8105050360837829	Brain_Cerebellar_Hemisphere	False	False
7_56088741_INS_ME_ALU	ENSG00000226278.1	5.92997060386749	4.44928477098184e-08	1.87704201275796e-05	1.00944615712065	Brain_Cerebellar_Hemisphere	False	False
12_4770885_INS_ME_ALU	ENSG00000111254.3	-5.92741219040427	4.5007059874187695e-08	1.88401645984972e-05	-0.631521510454968	Brain_Cerebellar_Hemisphere	False	False
2_99752980_DEL_ME_ALU	ENSG00000231822.1	5.91344072951329	4.79200355172922e-08	1.99052455225676e-05	0.589017925015223	Brain_Cerebellar_Hemisphere	True	True
13_46647748_INS_ME_ALU	ENSG00000235903.3	-5.90044031587996	5.07967447551769e-08	2.09391161586225e-05	-0.707273826386426	Brain_Cerebellar_Hemisphere	False	False
3_48372326_INS_ME_ALU	ENSG00000164048.9	5.897938100740548	5.13696119071568e-08	2.1014841234746e-05	0.7204048670247071	Brain_Cerebellar_Hemisphere	False	False
1_75192907_INS_ME_ALU	ENSG00000272864.1	-5.85800878423998	6.141937203337718e-08	2.49371886451306e-05	-0.6913769613739901	Brain_Cerebellar_Hemisphere	False	False
17_18791153_DEL_ME_SVA	ENSG00000171928.9	-5.84185682910052	6.60131149679078e-08	2.6602300061694198e-05	-0.35744364082886704	Brain_Cerebellar_Hemisphere	False	False
1_27804128_DEL_ME_ALU	ENSG00000174950.6	5.83884742685383	6.69055962030532e-08	2.67622384812213e-05	1.1921673670368502	Brain_Cerebellar_Hemisphere	False	False
7_55851357_INS_ME_ALU	ENSG00000146733.9	5.83279624626505	6.87362208469254e-08	2.7292322983338e-05	0.8674771583138821	Brain_Cerebellar_Hemisphere	True	False
12_112777131_INS_ME_ALU	ENSG00000111300.5	5.80265417121542	7.86143185983208e-08	3.09866657248856e-05	0.573652482136974	Brain_Cerebellar_Hemisphere	False	False
7_7542327_DEL_ME_ALU	ENSG00000272894.1	5.80100022812835	7.919498769330652e-08	3.0989343010424295e-05	0.542518014035893	Brain_Cerebellar_Hemisphere	False	False
17_44223917_DEL_ME_ALU	ENSG00000264070.1	5.79935568728689	7.977653503293838e-08	3.09923229624365e-05	0.709336431370458	Brain_Cerebellar_Hemisphere	False	False
7_7583516_INS_ME_LINE1	ENSG00000272894.1	-5.7967613724238385	8.07024883024436e-08	3.11281026309425e-05	-0.512545845402811	Brain_Cerebellar_Hemisphere	False	False
12_11258537_DEL_ME_ALU	ENSG00000256274.1	-5.78504019872455	8.501935179122419e-08	3.25606028136603e-05	-0.7393972731407241	Brain_Cerebellar_Hemisphere	False	False
3_48746044_INS_ME_ALU	ENSG00000177352.9	5.741106408295652	1.03314746357971e-07	3.92887063614818e-05	0.660370007860911	Brain_Cerebellar_Hemisphere	False	False
4_1301833_INS_ME_ALU	ENSG00000090316.11	5.738541443170919	1.0449491662074501e-07	3.94596188637779e-05	0.33620920498819	Brain_Cerebellar_Hemisphere	False	False
6_32540776_INS_ME_ALU	ENSG00000237541.3	5.71507169698972	1.1592719378087802e-07	4.34726976678294e-05	0.8886292104955609	Brain_Cerebellar_Hemisphere	False	False
2_3479251_INS_ME_ALU	ENSG00000271868.1	-5.69358121779714	1.27467575489124e-07	4.74706832856049e-05	-0.691434313268917	Brain_Cerebellar_Hemisphere	False	False
4_76993824_INS_ME_ALU	ENSG00000156219.12	-5.65192162182879	1.5314158916105199e-07	5.66414096897044e-05	-0.949196161576054	Brain_Cerebellar_Hemisphere	False	False
3_40241622_INS_ME_ALU	ENSG00000168032.4	-5.634277755371048	1.6548722722783999e-07	6.07912263285944e-05	-0.533528373175324	Brain_Cerebellar_Hemisphere	False	False
1_233519144_INS_ME_ALU	ENSG00000143674.6	5.61369795802155	1.8112458284736895e-07	6.608599644431041e-05	0.5433821932186721	Brain_Cerebellar_Hemisphere	False	False
11_117683506_INS_ME_ALU	ENSG00000137731.9	-5.604640401773749	1.88458056839433e-07	6.830023536462671e-05	-0.533773829045131	Brain_Cerebellar_Hemisphere	False	False
17_43670097_INS_ME_SVA	ENSG00000184922.9	-5.6003812200713	1.9200645871114107e-07	6.912232513601079e-05	-0.651244842321537	Brain_Cerebellar_Hemisphere	False	False
17_44223917_DEL_ME_ALU	ENSG00000131484.3	-5.588746757567611	2.02036786067755e-07	7.22515658785347e-05	-0.7764765179346171	Brain_Cerebellar_Hemisphere	False	False
9_43520952_INS_ME_ALU	ENSG00000154529.10	-5.5830320869441294	2.07150016817721e-07	7.35927691326114e-05	-0.658066102286791	Brain_Cerebellar_Hemisphere	False	False
9_33700134_INS_ME_ALU	ENSG00000260947.1	5.57082122202142	2.1850485306036402e-07	7.71193599036579e-05	0.6369346968468299	Brain_Cerebellar_Hemisphere	False	False
5_151760926_DEL_ME_ALU	ENSG00000145888.6	-5.53976122583925	2.5021046602565606e-07	8.77361374375676e-05	-0.79897461120719	Brain_Cerebellar_Hemisphere	False	False
17_44176406_DEL_ME_ALU	ENSG00000185294.5	5.530879753381	2.60077813896475e-07	9.06077545187719e-05	0.579675579872953	Brain_Cerebellar_Hemisphere	False	False
18_63533254_DEL_ME_ALU	ENSG00000263720.1	-5.494697767248559	3.04371225485396e-07	0.000105359270360329	-0.675943369784776	Brain_Cerebellar_Hemisphere	False	False
10_70973334_INS_ME_SVA	ENSG00000229261.1	-5.48194990861426	3.21674597205206e-07	0.00011063967037631298	-0.7387041387465881	Brain_Cerebellar_Hemisphere	False	False
6_29892872_INS_ME_ALU	ENSG00000204616.6	5.47151084366295	3.3655884982332804e-07	0.00011502644234468201	1.0418216245785998	Brain_Cerebellar_Hemisphere	False	False
17_43660611_INS_ME_SVA	ENSG00000131484.3	-5.44271305988949	3.81205858152849e-07	0.000129466140504741	-0.9387403890157942	Brain_Cerebellar_Hemisphere	False	False
2_128638904_INS_ME_ALU	ENSG00000270081.1	-5.43764820483471	3.89636849480215e-07	0.000131502436699573	-0.4513063602790979	Brain_Cerebellar_Hemisphere	False	False
3_33553207_DEL_ME_LINE1	ENSG00000153560.7	5.4330962613387515	3.97369690993114e-07	0.000133279275239926	0.445380823598274	Brain_Cerebellar_Hemisphere	False	False
15_43660437_DEL_ME_ALU	ENSG00000249839.1	-5.42578187845082	4.1011125212346003e-07	0.00013670375070782	-0.7403868412286321	Brain_Cerebellar_Hemisphere	False	False
12_11179038_INS_ME_ALU	ENSG00000111215.7	5.41192304266403	4.35359698521453e-07	0.00014422959337520501	0.86462187348746	Brain_Cerebellar_Hemisphere	False	False
3_33300942_DEL_ME_ALU	ENSG00000153560.7	5.39830245399533	4.6165475392838e-07	0.000152008272634954	0.637640926164794	Brain_Cerebellar_Hemisphere	False	False
2_99752980_DEL_ME_ALU	ENSG00000135951.10	5.38327292286641	4.92475559459179e-07	0.00016117381945936798	0.7331499130619201	Brain_Cerebellar_Hemisphere	True	True
6_32593707_DEL_ME_ALU	ENSG00000198502.5	-5.369086151919018	5.23411325212968e-07	0.000170266334707833	-0.692470796369306	Brain_Cerebellar_Hemisphere	False	False
17_43670097_INS_ME_SVA	ENSG00000266918.1	5.36236484862591	5.38724156779369e-07	0.000174198230335844	0.88431932821698	Brain_Cerebellar_Hemisphere	False	False
17_43670097_INS_ME_SVA	ENSG00000264070.1	5.34456769806139	5.81419227543735e-07	0.00018688475171048602	0.7810248612775851	Brain_Cerebellar_Hemisphere	False	False
18_51868785_DEL_ME_SVA	ENSG00000166845.9	-5.34098045335953	5.90417439295478e-07	0.000188654093029324	-0.983774419052409	Brain_Cerebellar_Hemisphere	False	False
3_128395222_INS_ME_ALU	ENSG00000242551.2	-5.29835307357458	7.083480807975448e-07	0.00022500468448863198	-0.567458637209066	Brain_Cerebellar_Hemisphere	False	False
3_49441528_INS_ME_LINE1	ENSG00000213672.3	-5.29309003723836	7.24418456792293e-07	0.000228763723197566	-0.483955171964142	Brain_Cerebellar_Hemisphere	False	False
15_83275281_DEL_ME_ALU	ENSG00000205281.6	5.28633121372605	7.45579860109739e-07	0.00023407739794143	0.638638069603716	Brain_Cerebellar_Hemisphere	False	False
17_43660611_INS_ME_SVA	ENSG00000184922.9	-5.2615105328502	8.28603783640236e-07	0.000258639331309669	-0.653507076778131	Brain_Cerebellar_Hemisphere	False	False
17_43660611_INS_ME_SVA	ENSG00000232300.1	5.2568984135484405	8.44997130964096e-07	0.000262240488919892	0.96846868907887	Brain_Cerebellar_Hemisphere	False	False
16_70553024_DEL_ME_ALU	ENSG00000226232.4	-5.2472993305004	8.801391726227659e-07	0.000271585801837882	-0.491421484987965	Brain_Cerebellar_Hemisphere	False	False
3_48372326_INS_ME_ALU	ENSG00000164045.7	5.23297645475096	9.35245376980377e-07	0.000286950286118979	0.7851387426320051	Brain_Cerebellar_Hemisphere	False	False
10_104645257_DEL_ME_ALU	ENSG00000272912.1	-5.19198660746735	1.1122503894492399e-06	0.000339330627289599	-0.469561132635525	Brain_Cerebellar_Hemisphere	False	False
12_133469012_INS_ME_ALU	ENSG00000072609.13	5.18315721891583	1.15445794707961e-06	0.000350228815406174	0.39087790582175896	Brain_Cerebellar_Hemisphere	False	False
17_44223917_DEL_ME_ALU	ENSG00000204650.9	5.17582327673741	1.19070260060474e-06	0.000359206371132158	0.406774654232414	Brain_Cerebellar_Hemisphere	False	False
3_129184486_DEL_ME_ALU	ENSG00000172771.7	5.16716780121734	1.23490944907245e-06	0.000370472834721734	0.617635373972136	Brain_Cerebellar_Hemisphere	False	False
17_44176406_DEL_ME_ALU	ENSG00000131484.3	-5.14126247408404	1.37701128318581e-06	0.000410821045812342	-0.74614644881206	Brain_Cerebellar_Hemisphere	False	False
9_101028762_DEL_ME_ALU	ENSG00000095383.15	5.10850532784039	1.57970296595552e-06	0.000468269087173618	0.440107396900808	Brain_Cerebellar_Hemisphere	False	False
3_187898598_INS_ME_ALU	ENSG00000213132.2	5.107417355341791	1.58691190653282e-06	0.000468269087173618	1.07272768933628	Brain_Cerebellar_Hemisphere	True	True
17_43660611_INS_ME_SVA	ENSG00000264070.1	5.10027636228692	1.63503146270077e-06	0.000479846190140442	0.7927337240925741	Brain_Cerebellar_Hemisphere	False	False
2_43024076_INS_ME_ALU	ENSG00000226491.1	-5.08027124686678	1.77754179280886e-06	0.000516261930359488	-0.509745045273893	Brain_Cerebellar_Hemisphere	False	False
6_28190207_DEL_ME_ALU	ENSG00000187987.5	5.08017774151312	1.7782355379049e-06	0.000516261930359488	0.394519528228788	Brain_Cerebellar_Hemisphere	False	False
6_28190207_DEL_ME_ALU	ENSG00000218016.2	-5.07732222150004	1.7995491661584599e-06	0.0005196559089441532	-0.581474493539524	Brain_Cerebellar_Hemisphere	False	False
16_12002336_DEL_ME_ALU	ENSG00000234719.4	5.0371864843185	2.1268241654691e-06	0.000610896302847508	0.686251961660774	Brain_Cerebellar_Hemisphere	False	False
2_85540311_INS_ME_ALU	ENSG00000152284.4	-5.0225121213511	2.26041463879789e-06	0.000645832753942254	-0.451784575139861	Brain_Cerebellar_Hemisphere	False	False
2_153248280_INS_ME_ALU	ENSG00000213197.3	5.00297224597388	2.45105686307662e-06	0.0006966161610849348	0.443910991702115	Brain_Cerebellar_Hemisphere	False	False
2_66658991_INS_ME_ALU	ENSG00000226819.1	-4.99272668430417	2.55718977502057e-06	0.000722975119639323	-0.5747603175607099	Brain_Cerebellar_Hemisphere	False	False
2_3479251_INS_ME_ALU	ENSG00000225234.1	-4.9807804533359805	2.68660011704894e-06	0.000755606282920016	-0.5596916430563571	Brain_Cerebellar_Hemisphere	False	False
4_47007785_INS_ME_ALU	ENSG00000109158.6	-4.96477138716997	2.87006557620075e-06	0.000803023529092437	-0.448319392861979	Brain_Cerebellar_Hemisphere	False	False
10_74798385_DEL_ME_ALU	ENSG00000156042.13	-4.9558881141347815	2.97707427736336e-06	0.000828670159678461	-0.791800115503065	Brain_Cerebellar_Hemisphere	False	False
12_58359071_INS_ME_ALU	ENSG00000166896.3	4.9451025820227414	3.11222792492434e-06	0.000861847733055971	0.439725331035012	Brain_Cerebellar_Hemisphere	False	False
17_72620217_INS_ME_ALU	ENSG00000172794.15	-4.92009159606512	3.4490358733806603e-06	0.0009502445773599787	-0.494474789017191	Brain_Cerebellar_Hemisphere	False	False
6_29818872_INS_ME_ALU	ENSG00000235821.1	4.90813261242016	3.62236892629919e-06	0.000992933614315515	0.550048407397808	Brain_Cerebellar_Hemisphere	False	False
15_55702249_INS_ME_ALU	ENSG00000069974.11	4.87827218361015	4.09299986466785e-06	0.00111185129035157	1.00114230760754	Brain_Cerebellar_Hemisphere	False	False
17_43670097_INS_ME_SVA	ENSG00000131484.3	-4.87801040515951	4.09737790333264e-06	0.00111185129035157	-0.817801925996834	Brain_Cerebellar_Hemisphere	False	False
12_124066475_INS_ME_SVA	ENSG00000111364.11	-4.86242586995531	4.36638839971502e-06	0.00117892486792306	-0.6485764869202221	Brain_Cerebellar_Hemisphere	False	False
6_32571348_DEL_ME_ALU	ENSG00000198502.5	-4.8595665301563	4.41757561335336e-06	0.00118681135881135	-0.568709279634626	Brain_Cerebellar_Hemisphere	True	True
2_15519553_INS_ME_ALU	ENSG00000151779.8	-4.856629274330559	4.47076515133918e-06	0.00119515504045701	-0.493093250519294	Brain_Cerebellar_Hemisphere	True	False
3_12351962_DEL_ME_ALU	ENSG00000132170.15	4.8553215655386515	4.49464577574827e-06	0.00119562005857343	0.714834974434255	Brain_Cerebellar_Hemisphere	False	False
3_129136669_INS_ME_ALU	ENSG00000251474.2	4.83056386921588	4.9708746458087305e-06	0.00131581975918466	0.61105492309714	Brain_Cerebellar_Hemisphere	False	False
5_130853258_INS_ME_ALU	ENSG00000164398.8	4.8272797479414	5.03761990412741e-06	0.00132698280401405	0.307999918747219	Brain_Cerebellar_Hemisphere	False	False
15_77092501_INS_ME_ALU	ENSG00000140386.8	-4.81604779240156	5.27254330383108e-06	0.00138212300197514	-0.324729765959728	Brain_Cerebellar_Hemisphere	False	False
11_77403284_DEL_ME_ALU	ENSG00000254459.1	-4.8061554022674	5.48824037769824e-06	0.00143171488113867	-0.8844006497163021	Brain_Cerebellar_Hemisphere	False	False
11_77519577_DEL_ME_ALU	ENSG00000254459.1	-4.7921173012024285	5.809111035435109e-06	0.00150813459573796	-0.968587458067826	Brain_Cerebellar_Hemisphere	False	False
3_129184486_DEL_ME_ALU	ENSG00000251474.2	4.78545653975947	5.96766188571453e-06	0.00154188393219418	0.500936474393344	Brain_Cerebellar_Hemisphere	False	False
1_46207295_DEL_ME_ALU	ENSG00000234329.1	4.781020485196019	6.07558019578986e-06	0.0015622920503459599	0.556061667360959	Brain_Cerebellar_Hemisphere	False	False
1_24403011_DEL_ME_ALU	ENSG00000189266.7	-4.77682658934352	6.17934923090924e-06	0.00158144482686777	-0.606819637061533	Brain_Cerebellar_Hemisphere	False	False
6_29680468_INS_ME_ALU	ENSG00000227262.3	4.76526097173825	6.47451504496601e-06	0.00164916892654795	0.785315577419175	Brain_Cerebellar_Hemisphere	False	False
9_90482816_INS_ME_ALU	ENSG00000214888.2	-4.75888990433332	6.64291300154354e-06	0.00168411878912372	-0.639550473862052	Brain_Cerebellar_Hemisphere	True	False
5_89860435_DEL_ME_ALU	ENSG00000164199.11	4.752697374210009	6.81066389553921e-06	0.00171857873999588	0.471920199800239	Brain_Cerebellar_Hemisphere	False	False
17_48381718_INS_ME_ALU	ENSG00000108829.9	-4.74933685951673	6.9034119099819794e-06	0.00173388020064664	-0.363638306577498	Brain_Cerebellar_Hemisphere	False	False
17_43660611_INS_ME_SVA	ENSG00000266918.1	4.737328489363559	7.24496152748003e-06	0.0018112403818700106	0.8436922318510601	Brain_Cerebellar_Hemisphere	False	False
6_28190207_DEL_ME_ALU	ENSG00000197062.7	-4.729972049562591	7.46224125871211e-06	0.00185696326253665	-0.365945496289144	Brain_Cerebellar_Hemisphere	False	False
8_9012966_INS_ME_ALU	ENSG00000253893.2	4.72839300046991	7.509697839692149e-06	0.00186020038230906	0.7779726642097979	Brain_Cerebellar_Hemisphere	False	False
6_36021784_INS_ME_ALU	ENSG00000156711.12	4.71969856092265	7.77629264476837e-06	0.00191744202199768	0.731264688846106	Brain_Cerebellar_Hemisphere	False	False
13_51551951_DEL_ME_ALU	ENSG00000186047.9	4.71557230983663	7.90600648592815e-06	0.00194056522836418	0.537898874935971	Brain_Cerebellar_Hemisphere	False	False
17_44176406_DEL_ME_ALU	ENSG00000204650.9	4.707018324541889	8.18163377263977e-06	0.00199913223403868	0.386413827887846	Brain_Cerebellar_Hemisphere	False	False
7_149105650_INS_ME_ALU	ENSG00000197362.9	-4.6997357014105	8.42362359826693e-06	0.00204898952390277	-0.708592553095694	Brain_Cerebellar_Hemisphere	True	True
6_57551670_INS_ME_ALU	ENSG00000272541.1	-4.694706671606331	8.59476823857251e-06	0.00208124432682922	-0.474932931610643	Brain_Cerebellar_Hemisphere	False	False
8_17943136_INS_ME_ALU	ENSG00000245281.2	-4.6928381073925705	8.65921356082408e-06	0.00208748898341295	-1.04222244503796	Brain_Cerebellar_Hemisphere	False	False
10_97668538_INS_ME_ALU	ENSG00000059573.4	4.68233796193097	9.03016609522116e-06	0.0021672398628530803	0.499137445858841	Brain_Cerebellar_Hemisphere	False	False
1_75192907_INS_ME_ALU	ENSG00000162623.11	-4.67367145557003	9.34790803617743e-06	0.0022335709466972603	-0.4174375164752621	Brain_Cerebellar_Hemisphere	False	False
6_28190207_DEL_ME_ALU	ENSG00000226314.3	4.6446475815802994	1.04929373603535e-05	0.0024961172575290198	0.6049142847558311	Brain_Cerebellar_Hemisphere	False	False
5_140143667_INS_ME_ALU	ENSG00000113119.8	4.641310352473369	1.06330007733974e-05	0.00251834228843622	0.580693023660661	Brain_Cerebellar_Hemisphere	False	False
8_15399348_INS_ME_ALU	ENSG00000104723.16	-4.63665730383424	1.08313174985799e-05	0.0025541098031585693	-0.409054269883628	Brain_Cerebellar_Hemisphere	False	False
6_32488709_INS_ME_ALU	ENSG00000237541.3	4.63135782564443	1.10615529793375e-05	0.00259706026471402	0.8628243445547851	Brain_Cerebellar_Hemisphere	False	False
11_77519577_DEL_ME_ALU	ENSG00000255449.1	-4.62726059242727	1.12428008732467e-05	0.0026281872171226	-0.768239954796631	Brain_Cerebellar_Hemisphere	False	False
19_28126008_DEL_ME_ALU	ENSG00000267264.1	-4.6197064410763895	1.15845440617611e-05	0.00269640249713406	-0.6726026417213941	Brain_Cerebellar_Hemisphere	False	False
16_70553024_DEL_ME_ALU	ENSG00000189091.8	-4.612673265597009	1.19117519225442e-05	0.00276066353569695	-0.299528948640339	Brain_Cerebellar_Hemisphere	False	False
3_49441528_INS_ME_LINE1	ENSG00000198218.6	4.60743932196444	1.21610460082456e-05	0.00280639523267206	0.377301648056798	Brain_Cerebellar_Hemisphere	False	False
14_55795871_INS_ME_ALU	ENSG00000126775.8	4.59990073693597	1.25290124430842e-05	0.00287900711458106	0.35947239444376605	Brain_Cerebellar_Hemisphere	False	False
3_46661859_INS_ME_ALU	ENSG00000178038.12	4.596008923096661	1.2723173807317e-05	0.00291123468472507	0.449392368405134	Brain_Cerebellar_Hemisphere	False	False
7_7542327_DEL_ME_ALU	ENSG00000215018.5	-4.5880224279110715	1.31307855729119e-05	0.00299182456091663	-0.4750451729639191	Brain_Cerebellar_Hemisphere	False	False
4_120244573_DEL_ME_ALU	ENSG00000245958.2	-4.5849692428528	1.32899305682273e-05	0.00301536239783309	-0.482441148620095	Brain_Cerebellar_Hemisphere	False	False
6_28190207_DEL_ME_ALU	ENSG00000219392.1	-4.5780883104544	1.36554717370908e-05	0.0030853367104724	-0.57870696913635	Brain_Cerebellar_Hemisphere	False	False
6_32488709_INS_ME_ALU	ENSG00000229391.3	4.55199384402362	1.51322185961559e-05	0.00340474918413508	0.752952389474405	Brain_Cerebellar_Hemisphere	False	False
6_29905139_INS_ME_LINE1	ENSG00000237669.1	-4.54349770845652	1.56455552784492e-05	0.00350564309143674	-0.871753613118628	Brain_Cerebellar_Hemisphere	False	False
12_11242400_INS_ME_ALU	ENSG00000256274.1	-4.5401082867491915	1.5855011916279998e-05	0.0035378952209881103	-0.526244750999287	Brain_Cerebellar_Hemisphere	False	False
1_75192907_INS_ME_LINE1	ENSG00000116791.9	-4.5358010529649695	1.61251042563932e-05	0.0035833565014207103	-0.422098604679432	Brain_Cerebellar_Hemisphere	False	False
9_95680508_INS_ME_ALU	ENSG00000185963.9	4.52519367458264	1.68093748189909e-05	0.00371394286416416	0.37481143779239096	Brain_Cerebellar_Hemisphere	False	False
12_4843854_INS_ME_ALU	ENSG00000111254.3	-4.5245726313987005	1.68502963281522e-05	0.00371394286416416	-0.69392607922589	Brain_Cerebellar_Hemisphere	False	False
2_98582157_INS_ME_ALU	ENSG00000230606.6	-4.52223487330631	1.7005200727671898e-05	0.0037328489402206704	-0.4727824465723929	Brain_Cerebellar_Hemisphere	False	False
2_170542228_INS_ME_SVA	ENSG00000213160.5	4.51721663062986	1.73423851141172e-05	0.0037914526160418094	0.5537272861106041	Brain_Cerebellar_Hemisphere	False	False
14_60454171_INS_ME_ALU	ENSG00000126773.8	4.5042126406915	1.8246511044702e-05	0.00397303063070125	0.44741146713641	Brain_Cerebellar_Hemisphere	False	False
4_158907289_INS_ME_LINE1	ENSG00000164125.11	4.49314831537794	1.90515209942062e-05	0.00413165515537002	0.22391243806458	Brain_Cerebellar_Hemisphere	False	False
11_65503484_INS_ME_ALU	ENSG00000172818.5	-4.4659310587568894	2.1180597249079e-05	0.00457500900580106	-0.572073999078589	Brain_Cerebellar_Hemisphere	False	False
17_44223917_DEL_ME_ALU	ENSG00000267121.1	-4.45881903483344	2.17737684466332e-05	0.00468439639887726	-0.5169248423591479	Brain_Cerebellar_Hemisphere	False	False
12_11242400_INS_ME_ALU	ENSG00000255374.1	-4.45636096527665	2.19824892682339e-05	0.00471053341462156	-0.508953316344401	Brain_Cerebellar_Hemisphere	False	False
6_31211630_DEL_ME_SVA	ENSG00000271821.1	4.448347082614768	2.26764784468991e-05	0.004840038877994271	0.5747777230507621	Brain_Cerebellar_Hemisphere	True	False
12_10703501_DEL_ME_ALU	ENSG00000213809.4	4.43606406752258	2.37814164147697e-05	0.00505589167873056	0.6381273911965151	Brain_Cerebellar_Hemisphere	False	False
17_44176406_DEL_ME_ALU	ENSG00000266918.1	4.43040653109897	2.4307672084843602e-05	0.00514750702973158	0.663367892620208	Brain_Cerebellar_Hemisphere	False	False
5_176387587_DEL_ME_SVA	ENSG00000087206.12	4.4179192462169095	2.55093238361386e-05	0.00538087299668548	0.294973961345114	Brain_Cerebellar_Hemisphere	True	True
1_46366125_DEL_ME_ALU	ENSG00000236624.4	-4.41119176491626	2.61802782704089e-05	0.0055009145003972	-0.512331241469058	Brain_Cerebellar_Hemisphere	False	False
6_32593707_DEL_ME_ALU	ENSG00000228962.1	4.38950756702659	2.84608663800617e-05	0.00595692552140827	0.592373282193107	Brain_Cerebellar_Hemisphere	False	False
15_83275281_DEL_ME_ALU	ENSG00000259785.1	4.37910468427349	2.9621891895881e-05	0.006175992904932721	0.5415058332339321	Brain_Cerebellar_Hemisphere	False	False
6_58481778_INS_ME_LINE1	ENSG00000272541.1	-4.37122030830154	3.05321418555894e-05	0.00634129100077627	-0.417144599027128	Brain_Cerebellar_Hemisphere	False	False
15_45318829_INS_ME_LINE1	ENSG00000140263.9	-4.368247124840529	3.0882352989211307e-05	0.00638945234259544	-0.815960742682595	Brain_Cerebellar_Hemisphere	False	False
13_80081407_DEL_ME_ALU	ENSG00000227676.2	-4.36510111987781	3.12571390425546e-05	0.00644231110037385	-0.426734167024424	Brain_Cerebellar_Hemisphere	False	False
3_193354175_INS_ME_LINE1	ENSG00000127249.10	-4.35871034513342	3.20320308590745e-05	0.0065649294888019795	-0.235401272783298	Brain_Cerebellar_Hemisphere	False	False
8_9012966_INS_ME_ALU	ENSG00000173295.3	4.35819587350495	3.2095210834143e-05	0.0065649294888019795	0.4901742356675371	Brain_Cerebellar_Hemisphere	False	False
2_99752980_DEL_ME_ALU	ENSG00000144182.12	4.34594104520149	3.36361928489556e-05	0.0068105224956900795	0.484729573280697	Brain_Cerebellar_Hemisphere	True	True
5_43870854_INS_ME_ALU	ENSG00000112996.5	-4.3457901444502	3.36556053736673e-05	0.0068105224956900795	-0.3927511570606769	Brain_Cerebellar_Hemisphere	False	False
10_99108291_DEL_ME_ALU	ENSG00000052749.9	4.34564529093055	3.3674250117578805e-05	0.0068105224956900795	0.500842122624581	Brain_Cerebellar_Hemisphere	False	False
6_32537048_INS_ME_ALU	ENSG00000198502.5	-4.34168485304171	3.41878914730377e-05	0.0068886049982986395	-0.550464999323121	Brain_Cerebellar_Hemisphere	True	False
14_39875094_INS_ME_LINE1	ENSG00000271424.1	-4.3327128437003	3.53795873693831e-05	0.0071022219998018	-0.400777092920248	Brain_Cerebellar_Hemisphere	False	False
6_29818872_INS_ME_ALU	ENSG00000214922.5	4.33098167361213	3.56140912549479e-05	0.007122818250989579	0.545332946180609	Brain_Cerebellar_Hemisphere	False	False
6_31211630_DEL_ME_SVA	ENSG00000231402.1	-4.313118173848991	3.81230290056935e-05	0.00759647072438173	-0.594419649082744	Brain_Cerebellar_Hemisphere	False	False
6_32571348_DEL_ME_ALU	ENSG00000196126.6	-4.2986339604334916	4.02815554447802e-05	0.00799707350741961	-0.436971450712404	Brain_Cerebellar_Hemisphere	True	True
2_98582157_INS_ME_ALU	ENSG00000115085.9	-4.28196540181341	4.29113788120934e-05	0.008487965039754729	-0.438463000648932	Brain_Cerebellar_Hemisphere	True	True
11_77403284_DEL_ME_ALU	ENSG00000255449.1	-4.27407330234173	4.42134689084531e-05	0.008713603361519941	-0.654997062753152	Brain_Cerebellar_Hemisphere	False	False
9_33050834_DEL_ME_ALU	ENSG00000137074.14	-4.26465258691171	4.58175990622947e-05	0.00899691036132332	-0.330424568111412	Brain_Cerebellar_Hemisphere	False	False
4_44842144_INS_ME_ALU	ENSG00000151806.9	-4.2635879138525	4.60023729633684e-05	0.009000464275441641	-0.432604436128824	Brain_Cerebellar_Hemisphere	False	False
10_29712154_DEL_ME_LINE1	ENSG00000224597.5	4.25890623157549	4.68234248296837e-05	0.00912803227726685	0.33643620534870505	Brain_Cerebellar_Hemisphere	False	False
17_18637486_DEL_ME_ALU	ENSG00000188522.10	4.24926811718709	4.855834763863621e-05	0.00943219702333221	0.7020618114194579	Brain_Cerebellar_Hemisphere	False	False
12_113683121_DEL_ME_ALU	ENSG00000139405.11	-4.24699455659128	4.8976531239464e-05	0.009472941893911407	-0.495849350389457	Brain_Cerebellar_Hemisphere	True	False
3_45542662_INS_ME_ALU	ENSG00000011376.5	4.2462244805379	4.9118957968429605e-05	0.009472941893911407	0.331076542573324	Brain_Cerebellar_Hemisphere	False	False
2_173522171_INS_ME_ALU	ENSG00000152256.9	4.23077034266292	5.2062916952501203e-05	0.0100049733645376	0.331723106944635	Brain_Cerebellar_Hemisphere	False	False
12_11258537_DEL_ME_ALU	ENSG00000255374.1	-4.22744473265544	5.27182661018661e-05	0.0100949871258892	-0.5650055707016	Brain_Cerebellar_Hemisphere	False	False
15_41100332_INS_ME_ALU	ENSG00000166143.5	-4.22585982990945	5.30333740777305e-05	0.0101194424035246	-0.489548564003117	Brain_Cerebellar_Hemisphere	True	False
3_46661859_INS_ME_ALU	ENSG00000163827.8	4.16639264405275	6.62570081260349e-05	0.0125981635169221	0.4207801791459779	Brain_Cerebellar_Hemisphere	False	False
17_44176406_DEL_ME_ALU	ENSG00000264070.1	4.16525897970392	6.65375530672301e-05	0.0126071153180015	0.5576230926477299	Brain_Cerebellar_Hemisphere	False	False
12_44139571_INS_ME_ALU	ENSG00000257742.1	-4.158812994613471	6.815454208734821e-05	0.0128683401143944	-0.393847039781165	Brain_Cerebellar_Hemisphere	True	False
1_119080704_INS_ME_ALU	ENSG00000116874.7	-4.148756589413581	7.07528242889535e-05	0.0133123780892108	-0.4686325240932801	Brain_Cerebellar_Hemisphere	False	False
17_80759992_INS_ME_SVA	ENSG00000141556.16	-4.1460284129957214	7.14739470873294e-05	0.0134013650788743	-0.28297106877257	Brain_Cerebellar_Hemisphere	False	False
7_45789213_INS_ME_ALU	ENSG00000272556.1	-4.13894069908441	7.33805348330925e-05	0.0137112418027232	-0.5959645976093879	Brain_Cerebellar_Hemisphere	True	False
4_110498757_DEL_ME_ALU	ENSG00000138794.5	4.13455050489882	7.45858803432896e-05	0.0138884053053022	0.363635873588024	Brain_Cerebellar_Hemisphere	False	False
6_33030310_INS_ME_SVA	ENSG00000231461.1	4.131301099876359	7.54902335103885e-05	0.0139822163998306	0.57015144328515	Brain_Cerebellar_Hemisphere	True	False
3_101188380_DEL_ME_ALU	ENSG00000244119.1	4.13037190119832	7.57507712822682e-05	0.0139822163998306	0.425697531096888	Brain_Cerebellar_Hemisphere	False	False
10_37910806_INS_ME_ALU	ENSG00000226578.1	-4.1299602474115	7.58664704657476e-05	0.0139822163998306	-0.741660504367264	Brain_Cerebellar_Hemisphere	False	False
6_32589567_INS_ME_LINE1	ENSG00000229391.3	4.11318847450981	8.072726455756191e-05	0.0148274567554706	0.6564011338923559	Brain_Cerebellar_Hemisphere	False	False
10_74798385_DEL_ME_ALU	ENSG00000166321.9	-4.11087185649279	8.14217125102672e-05	0.0149043134764557	-0.620524890913079	Brain_Cerebellar_Hemisphere	False	False
10_35593222_DEL_ME_ALU	ENSG00000271335.1	4.10928597767586	8.19004092589459e-05	0.0149412908783212	0.301111665922313	Brain_Cerebellar_Hemisphere	False	False
20_2612361_INS_ME_ALU	ENSG00000101365.16	-4.1078596714211	8.23332444372004e-05	0.0149696808067637	-0.346737585257603	Brain_Cerebellar_Hemisphere	False	False
17_44223917_DEL_ME_ALU	ENSG00000236234.1	-4.10278557768771	8.38909186906882e-05	0.0152017100983126	-0.5415875083480329	Brain_Cerebellar_Hemisphere	False	False
7_102895753_INS_ME_ALU	ENSG00000170629.10	4.10062888781119	8.45615185060357e-05	0.0152098195098073	0.345166180050239	Brain_Cerebellar_Hemisphere	True	False
14_35432597_INS_ME_ALU	ENSG00000198604.6	-4.10057569149431	8.45781241417965e-05	0.0152098195098073	-0.4990957041071311	Brain_Cerebellar_Hemisphere	False	False
17_43670097_INS_ME_SVA	ENSG00000236234.1	-4.09992766901781	8.478066060096271e-05	0.0152098195098073	-0.634204693603359	Brain_Cerebellar_Hemisphere	False	False
17_44176406_DEL_ME_ALU	ENSG00000267121.1	-4.09589022113147	8.60530643382572e-05	0.0153617139443814	-0.493271007632184	Brain_Cerebellar_Hemisphere	False	False
3_40241622_INS_ME_ALU	ENSG00000177873.8	4.0954393639647	8.61962837990287e-05	0.0153617139443814	0.274236508356176	Brain_Cerebellar_Hemisphere	False	False
12_58458223_INS_ME_ALU	ENSG00000166896.3	4.07210896807453	9.39275631148743e-05	0.0166845013427737	0.371714156417635	Brain_Cerebellar_Hemisphere	False	False
17_44176406_DEL_ME_ALU	ENSG00000136448.7	-4.0672541499053185	9.56178902200927e-05	0.0169181764560828	-0.28639810985132	Brain_Cerebellar_Hemisphere	False	False
2_89029246_DEL_ME_LINE1	ENSG00000153574.8	-4.06653806752542	9.586966658446899e-05	0.0169181764560828	-0.239975280790208	Brain_Cerebellar_Hemisphere	False	False
2_84590146_INS_ME_ALU	ENSG00000115423.14	4.06351058594347	9.69411765299598e-05	0.0170515424515239	0.44953624448731	Brain_Cerebellar_Hemisphere	False	False
6_32540776_INS_ME_ALU	ENSG00000179344.12	-4.061929155637	9.750544299256469e-05	0.017095110135059998	-0.624444795258537	Brain_Cerebellar_Hemisphere	True	True
8_23042419_INS_ME_ALU	ENSG00000120896.9	4.0579902663673	9.892458547039058e-05	0.0172877916356022	0.340814052798104	Brain_Cerebellar_Hemisphere	True	False
9_15815309_INS_ME_LINE1	ENSG00000164975.11	-4.0552547025945405	9.99218059751479e-05	0.017405733944057998	-0.165625398128918	Brain_Cerebellar_Hemisphere	False	False
12_70680974_INS_ME_ALU	ENSG00000166268.6	4.05020809837551	0.000101786823238367	0.0176735963179157	0.8776140750320721	Brain_Cerebellar_Hemisphere	False	False
18_51868785_DEL_ME_SVA	ENSG00000101751.6	4.0462063210606	0.000103289378932689	0.0178770078921962	0.7974925476454409	Brain_Cerebellar_Hemisphere	False	False
8_10326283_INS_ME_ALU	ENSG00000261451.1	4.04141415056523	0.000105116672167565	0.0181351447190049	0.485704765616918	Brain_Cerebellar_Hemisphere	False	False
12_11258537_DEL_ME_ALU	ENSG00000256019.1	-4.03470232906254	0.00010772807454993	0.0185264841582682	-0.569635351030161	Brain_Cerebellar_Hemisphere	False	False
10_88666194_DEL_ME_ALU	ENSG00000107779.7	-4.03076406240859	0.000109289162606657	0.018707741932417	-0.336680394405646	Brain_Cerebellar_Hemisphere	False	False
7_50473286_INS_ME_ALU	ENSG00000132436.7	-4.0302989952434505	0.00010947493427118101	0.018707741932417	-0.776186933150875	Brain_Cerebellar_Hemisphere	False	False
5_140143667_INS_ME_ALU	ENSG00000255408.2	-4.02616411177981	0.00011113996895520601	0.0189323606422117	-0.4412931251795621	Brain_Cerebellar_Hemisphere	False	False
12_12609792_INS_ME_ALU	ENSG00000255670.1	4.02359500552446	0.00011218668178286001	0.0190505686046366	0.718257923996014	Brain_Cerebellar_Hemisphere	False	False
2_119155729_INS_ME_ALU	ENSG00000125633.6	-4.01975650775712	0.000113768178788974	0.0192374742486988	-0.430518797270705	Brain_Cerebellar_Hemisphere	False	False
5_102163373_DEL_ME_ALU	ENSG00000175749.11	-4.0182968667545005	0.00011437514821141202	0.0192374742486988	-0.516515361944626	Brain_Cerebellar_Hemisphere	False	False
17_15789558_INS_ME_ALU	ENSG00000179277.9	4.017558243352471	0.000114683473645246	0.0192374742486988	0.5545448847081961	Brain_Cerebellar_Hemisphere	False	False
5_54865800_INS_ME_ALU	ENSG00000177058.7	-4.0164470169741895	0.000115148835251352	0.0192374742486988	-0.37959891037300897	Brain_Cerebellar_Hemisphere	False	False
10_43274211_DEL_ME_ALU	ENSG00000165733.7	-4.01644327640399	0.00011515040478352901	0.0192374742486988	-0.38327982668960897	Brain_Cerebellar_Hemisphere	False	False
18_47019865_DEL_ME_ALU	ENSG00000177576.6	-4.01578996790536	0.00011542484549219299	0.0192374742486988	-0.26125696614431	Brain_Cerebellar_Hemisphere	False	False
9_32463887_INS_ME_LINE1	ENSG00000122729.14	-3.9984932530908	0.00012292278612061001	0.0204240936938859	-0.392347524195608	Brain_Cerebellar_Hemisphere	False	False
20_34458566_INS_ME_ALU	ENSG00000268340.1	3.99349678489299	0.00012517405353854098	0.0207343524266295	0.697681202901748	Brain_Cerebellar_Hemisphere	False	False
10_74798385_DEL_ME_ALU	ENSG00000122882.6	-3.99083759146268	0.000126388242494835	0.0208714528890554	-0.621645837505411	Brain_Cerebellar_Hemisphere	False	False
6_29905139_INS_ME_LINE1	ENSG00000204619.3	3.98780154143208	0.000127788281419067	0.0209550233296966	0.608988074939491	Brain_Cerebellar_Hemisphere	False	False
13_50912089_INS_ME_ALU	ENSG00000186047.9	-3.9875855955769	0.000127888425498372	0.0209550233296966	-0.743321324221806	Brain_Cerebellar_Hemisphere	False	False
17_43670097_INS_ME_SVA	ENSG00000204650.9	3.98721927741063	0.000128058475903702	0.0209550233296966	0.3841754061043479	Brain_Cerebellar_Hemisphere	False	False
9_94058481_INS_ME_LINE1	ENSG00000237422.1	3.98215369287138	0.00013043228827436698	0.0212789835855464	1.08435554123782	Brain_Cerebellar_Hemisphere	False	False
3_48746044_INS_ME_ALU	ENSG00000178252.13	3.98069429167671	0.00013112395972905602	0.0213273910402682	0.337895622140255	Brain_Cerebellar_Hemisphere	False	False
1_91914111_DEL_ME_LINE1	ENSG00000097046.8	-3.96999308751946	0.000136303960575905	0.0221033449582548	-0.303048051679909	Brain_Cerebellar_Hemisphere	False	False
17_43670097_INS_ME_SVA	ENSG00000267121.1	-3.96891583549071	0.00013683612147093	0.0221232052677551	-0.5487500782989051	Brain_Cerebellar_Hemisphere	False	False
12_112777131_INS_ME_ALU	ENSG00000229186.3	-3.9675451829011297	0.000137516094414772	0.0221667734280528	-0.5784815283348929	Brain_Cerebellar_Hemisphere	False	False
3_49441528_INS_ME_LINE1	ENSG00000178467.13	-3.96653208454809	0.000138020762168925	0.0221819082057201	-0.34706914876314804	Brain_Cerebellar_Hemisphere	False	False
10_104645257_DEL_ME_ALU	ENSG00000166275.11	-3.9578325891145	0.00014242785408598	0.0227770977784779	-0.320787591071911	Brain_Cerebellar_Hemisphere	False	False
5_140143667_INS_ME_ALU	ENSG00000250120.2	3.95756065283649	0.00014256776016899198	0.0227770977784779	0.558083301623415	Brain_Cerebellar_Hemisphere	False	False
2_173522171_INS_ME_ALU	ENSG00000228016.1	-3.95427284576285	0.00014426970531456398	0.0229799130214386	-0.440818258342914	Brain_Cerebellar_Hemisphere	False	False
15_66513956_INS_ME_ALU	ENSG00000075131.5	3.9534698101053305	0.000144688341246095	0.0229799130214386	0.7113197558698019	Brain_Cerebellar_Hemisphere	False	False
2_170542228_INS_ME_SVA	ENSG00000154479.8	-3.93475840578882	0.000154778120810952	0.0245103182515877	-0.761605662198594	Brain_Cerebellar_Hemisphere	False	False
19_56966061_INS_ME_ALU	ENSG00000198046.7	-3.92909676780943	0.000157961249893166	0.0249412499831314	-0.348266002323993	Brain_Cerebellar_Hemisphere	False	False
21_47707049_INS_ME_ALU	ENSG00000235878.4	3.91197001480875	0.000167975548732347	0.0263682547428685	0.637692706233467	Brain_Cerebellar_Hemisphere	False	False
21_47707049_INS_ME_LINE1	ENSG00000235878.4	3.91197001480875	0.000167975548732347	0.0263682547428685	0.637692706233467	Brain_Cerebellar_Hemisphere	False	False
7_76463699_INS_ME_ALU	ENSG00000214293.4	-3.91072715176785	0.000168725394723531	0.0264091922175961	-0.454281966014627	Brain_Cerebellar_Hemisphere	False	False
2_7050603_INS_ME_LINE1	ENSG00000271947.1	3.89379300064887	0.000179265980687994	0.0279779276218257	0.36808014189855104	Brain_Cerebellar_Hemisphere	False	False
6_28190207_DEL_ME_ALU	ENSG00000235109.3	3.89251604082962	0.000180085802515438	0.0280248799303563	0.514545974405458	Brain_Cerebellar_Hemisphere	False	False
5_151760926_DEL_ME_ALU	ENSG00000270978.1	-3.8871182125564494	0.00018359096561748102	0.0284882532854712	-0.532055098214371	Brain_Cerebellar_Hemisphere	False	False
4_187093487_INS_ME_ALU	ENSG00000251008.1	3.8791801299813504	0.000188864174173786	0.0291390440153841	0.41054687815659097	Brain_Cerebellar_Hemisphere	False	False
4_187098241_INS_ME_ALU	ENSG00000251008.1	3.8791801299813504	0.000188864174173786	0.0291390440153841	0.41054687815659097	Brain_Cerebellar_Hemisphere	True	False
4_187093487_INS_ME_ALU	ENSG00000145476.11	3.87524178518776	0.000191533718847822	0.0293830136868818	0.420931349262365	Brain_Cerebellar_Hemisphere	False	False
4_187098241_INS_ME_ALU	ENSG00000145476.11	3.87524178518776	0.000191533718847822	0.0293830136868818	0.420931349262365	Brain_Cerebellar_Hemisphere	False	False
16_49334275_INS_ME_ALU	ENSG00000259957.2	-3.87254375703664	0.000193383270752554	0.0295827099734786	-0.582241742178352	Brain_Cerebellar_Hemisphere	False	False
7_104615214_DEL_ME_ALU	ENSG00000128536.11	-3.86712368666358	0.000197150456000219	0.0300737983729148	-0.624294929135381	Brain_Cerebellar_Hemisphere	False	False
6_159204431_INS_ME_ALU	ENSG00000092820.13	3.8659335202614	0.00019798699523993402	0.0301163316702998	0.197415760790275	Brain_Cerebellar_Hemisphere	True	False
19_53096022_DEL_ME_SVA	ENSG00000123870.9	3.8650029089689	0.000198643456818978	0.0301313108658	0.350423300235274	Brain_Cerebellar_Hemisphere	False	False
6_32571348_DEL_ME_ALU	ENSG00000232629.4	3.86074792305664	0.00020167149701553	0.0305049323216768	0.496154383021517	Brain_Cerebellar_Hemisphere	True	True
17_43660611_INS_ME_SVA	ENSG00000185294.5	3.85925676299231	0.000202743051883228	0.0305813541946768	0.5192317246959021	Brain_Cerebellar_Hemisphere	False	False
14_92619420_INS_ME_SVA	ENSG00000165934.8	-3.8541730447733	0.000206437190478125	0.0310518336652333	-0.4229795699189369	Brain_Cerebellar_Hemisphere	True	False
17_75988295_DEL_ME_ALU	ENSG00000129657.10	3.84876910656234	0.0002104343537175	0.031565153057625	0.404278141576209	Brain_Cerebellar_Hemisphere	False	False
2_3479251_INS_ME_ALU	ENSG00000171853.11	3.84717038526584	0.000211630962489591	0.0316567090704652	0.3652725429565121	Brain_Cerebellar_Hemisphere	False	False
20_26094315_INS_ME_LINE1	ENSG00000197586.8	-3.84041926256148	0.000216755938536115	0.0323337587871552	-0.34080680268422403	Brain_Cerebellar_Hemisphere	False	False
13_81373740_INS_ME_ALU	ENSG00000136158.6	3.83229910480452	0.00022307694476258197	0.0331850000473263	0.499656182330945	Brain_Cerebellar_Hemisphere	True	False
15_54188220_INS_ME_ALU	ENSG00000259669.1	3.83043802517783	0.00022455021680192403	0.0333123948002855	0.7456026998847909	Brain_Cerebellar_Hemisphere	False	False
4_120244573_DEL_ME_ALU	ENSG00000260091.1	3.82778395299906	0.000226667286417385	0.0335343382644898	0.427710477054063	Brain_Cerebellar_Hemisphere	False	False
16_89281698_INS_ME_ALU	ENSG00000170100.9	3.8257199988948702	0.00022832676835599598	0.0336875559869503	0.4044435135403471	Brain_Cerebellar_Hemisphere	False	False
18_32661972_DEL_ME_ALU	ENSG00000166974.8	3.82484657122826	0.00022903251086818198	0.0336996065037653	0.291899917317172	Brain_Cerebellar_Hemisphere	False	False
15_100416664_INS_ME_LINE1	ENSG00000259363.1	-3.81996516801063	0.000233015178323587	0.0341244732422454	-0.668860876735547	Brain_Cerebellar_Hemisphere	False	False
22_32827425_INS_ME_ALU	ENSG00000205853.6	-3.8197601310274703	0.000233183900488677	0.0341244732422454	-0.448518649888044	Brain_Cerebellar_Hemisphere	False	False
11_102169764_INS_ME_ALU	ENSG00000187151.3	3.8152434785244704	0.000236930244383298	0.0345790086397246	0.523616328157912	Brain_Cerebellar_Hemisphere	False	False
4_95870465_DEL_ME_ALU	ENSG00000163104.13	-3.78899288474448	0.00025986430858995096	0.0378239155360036	-0.17956346395506098	Brain_Cerebellar_Hemisphere	False	False
3_49441528_INS_ME_LINE1	ENSG00000178252.13	3.7838737181829	0.0002645763264362121	0.0384062409342888	0.279698836283055	Brain_Cerebellar_Hemisphere	True	True
9_6888787_DEL_ME_ALU	ENSG00000107077.13	3.78293487870611	0.000265449273111086	0.0384296534798891	0.298950986178773	Brain_Cerebellar_Hemisphere	False	False
6_28898015_INS_ME_ALU	ENSG00000235109.3	3.77816744289636	0.000269924565279022	0.0389448474049783	1.0492707050121	Brain_Cerebellar_Hemisphere	False	False
12_58458223_INS_ME_ALU	ENSG00000123427.11	-3.7776123026891697	0.000270450329201238	0.0389448474049783	-0.405734726421428	Brain_Cerebellar_Hemisphere	False	False
10_118094981_INS_ME_ALU	ENSG00000187021.10	-3.77160946909931	0.000276198095835054	0.0396667478060981	-1.2591545793703	Brain_Cerebellar_Hemisphere	True	False
6_33030310_INS_ME_SVA	ENSG00000204228.3	-3.77050520878283	0.00027726801201151803	0.0397147815613315	-0.29855874483803	Brain_Cerebellar_Hemisphere	False	False
11_77519577_DEL_ME_ALU	ENSG00000048649.9	-3.76858651427064	0.000279136415299165	0.0398766307570235	-0.3390795069403689	Brain_Cerebellar_Hemisphere	False	False
8_120800792_INS_ME_ALU	ENSG00000136982.5	3.76683988607416	0.000280847670647431	0.0400152353956762	0.35948408800768605	Brain_Cerebellar_Hemisphere	False	False
12_54853508_DEL_ME_ALU	ENSG00000170627.5	3.76317781439451	0.000284468027307007	0.0404244038804694	0.871494596321657	Brain_Cerebellar_Hemisphere	False	False
13_103931652_DEL_ME_ALU	ENSG00000272143.1	3.75820761727	0.000289452662608331	0.0410247868263776	0.4388598779943	Brain_Cerebellar_Hemisphere	False	False
15_79891856_DEL_ME_ALU	ENSG00000103811.11	-3.74863024129328	0.000299293026221729	0.0423084382617105	-0.36390011044325	Brain_Cerebellar_Hemisphere	False	False
2_87407702_INS_ME_LINE1	ENSG00000231259.3	-3.74553168872227	0.000302544183966055	0.0426563601414281	-0.34212732974110105	Brain_Cerebellar_Hemisphere	False	False
19_51457476_DEL_ME_ALU	ENSG00000167755.9	-3.73700679932922	0.000311663061177527	0.0438276179780897	-1.21657445641894	Brain_Cerebellar_Hemisphere	False	False
6_32488709_INS_ME_ALU	ENSG00000179344.12	-3.73383802773934	0.000315118746839143	0.0440501769077589	-0.665222978656421	Brain_Cerebellar_Hemisphere	False	False
6_32488709_INS_ME_ALU	ENSG00000196126.6	-3.73335455961375	0.000315649181102865	0.0440501769077589	-0.5595263122385171	Brain_Cerebellar_Hemisphere	False	False
17_44223917_DEL_ME_ALU	ENSG00000120071.8	3.73331471473561	0.00031569293450560496	0.0440501769077589	0.397670516416242	Brain_Cerebellar_Hemisphere	False	False
17_73040299_DEL_ME_ALU	ENSG00000264853.1	3.73102806544096	0.00031821356773373196	0.0442874553031483	0.568947473074384	Brain_Cerebellar_Hemisphere	True	False
10_74798385_DEL_ME_ALU	ENSG00000272630.1	3.72613447699601	0.000323672302618748	0.0449313736283095	0.6406378483286429	Brain_Cerebellar_Hemisphere	False	False
12_109887650_INS_ME_ALU	ENSG00000110906.8	-3.72025820255219	0.000330344789259627	0.0457400477436407	-0.770784585720222	Brain_Cerebellar_Hemisphere	True	True
7_89812599_INS_ME_ALU	ENSG00000157214.9	3.71652270107736	0.000334654148828114	0.0462182200427574	0.59647718681501	Brain_Cerebellar_Hemisphere	False	False
13_50042764_INS_ME_ALU	ENSG00000136169.12	-3.71342422599492	0.000338269080030791	0.0465982916368947	-0.4518654734555039	Brain_Cerebellar_Hemisphere	False	False
22_32819942_INS_ME_ALU	ENSG00000205853.6	-3.70910036425442	0.000343375676907475	0.0471813907201111	-0.458874228754386	Brain_Cerebellar_Hemisphere	False	False
6_41619283_INS_ME_ALU	ENSG00000112561.13	-3.70771412041205	0.000345028306914423	0.047288143587256	-0.5267642191210561	Brain_Cerebellar_Hemisphere	False	False
11_74532423_DEL_ME_ALU	ENSG00000166435.11	-3.70327474117312	0.000350371746493348	0.0478989223054197	-0.5451627069596979	Brain_Cerebellar_Hemisphere	False	False
5_1941156_DEL_ME_ALU	ENSG00000248994.1	-3.70219208000854	0.000351686753817988	0.0479572846115438	-0.5597315769281679	Brain_Cerebellar_Hemisphere	False	False
2_48781852_DEL_ME_SVA	ENSG00000068781.16	-3.70074527809994	0.00035345136512809905	0.0480765081030663	-0.4238803733752409	Brain_Cerebellar_Hemisphere	False	False
11_77519577_DEL_ME_ALU	ENSG00000254691.1	-3.69944970403628	0.000355038660306096	0.0481710745138924	-0.67179604645745	Brain_Cerebellar_Hemisphere	False	False
15_38769445_INS_ME_ALU	ENSG00000171262.7	3.69224447067376	0.00036399047269260296	0.0492618684847132	0.249271334433951	Brain_Cerebellar_Hemisphere	False	False
15_41100332_INS_ME_ALU	ENSG00000259584.1	3.6911855891179	0.000365323949864292	0.0493187332316794	0.422093571935992	Brain_Cerebellar_Hemisphere	False	False
1_154999863_DEL_ME_ALU	ENSG00000163354.10	-3.68990904815199	0.000366937695609066	0.0493787490051535	-0.534287188426511	Brain_Cerebellar_Hemisphere	False	False
4_42088056_INS_ME_ALU	ENSG00000272862.1	3.68938876434594	0.000367597353705032	0.0493787490051535	0.397550184673406	Brain_Cerebellar_Hemisphere	False	False
18_13152466_INS_ME_ALU	ENSG00000101639.14	-3.68827002298198	0.000369019598853324	0.049446794883572	-0.43818872445785	Brain_Cerebellar_Hemisphere	False	False
3_143262619_INS_ME_ALU	ENSG00000188582.4	3.6838808970566297	0.000374650046484817	0.050076986411337	0.451546031332076	Brain_Cerebellar_Hemisphere	False	False
6_34667482_INS_ME_SVA	ENSG00000219023.1	-3.6824729457518703	0.000376473394165133	0.0501113170590134	-0.785295675065153	Brain_Cerebellar_Hemisphere	True	False
10_104645257_DEL_ME_ALU	ENSG00000260461.1	3.6822500175084	0.000376762865295545	0.0501113170590134	0.381324289530036	Brain_Cerebellar_Hemisphere	False	False
6_29818872_INS_ME_ALU	ENSG00000231130.1	3.67723177980267	0.00038333517800802797	0.0508601956079447	0.475443847296976	Brain_Cerebellar_Hemisphere	False	False
11_43356955_INS_ME_LINE1	ENSG00000052841.10	-3.67449389773342	0.000386966654321665	0.05121617483669099	-0.4037600907694121	Brain_Cerebellar_Hemisphere	False	False
15_41039885_INS_ME_ALU	ENSG00000223313.1	3.67138275436434	0.000391132826041532	0.0516410088172193	0.657255518336083	Brain_Cerebellar_Hemisphere	False	False
5_151760926_DEL_ME_ALU	ENSG00000254226.1	-3.66974382139071	0.00039334461707419904	0.0518063642000165	-0.551729697725896	Brain_Cerebellar_Hemisphere	False	False
3_129075852_INS_ME_SVA	ENSG00000270492.1	3.66415139249197	0.00040098141303744	0.0526836893041892	0.7697892198155699	Brain_Cerebellar_Hemisphere	False	False
16_49979410_DEL_ME_ALU	ENSG00000155393.8	-3.66078227008843	0.000405649800616157	0.0531676923137682	-0.42105058952778895	Brain_Cerebellar_Hemisphere	False	False
6_31250241_INS_ME_ALU	ENSG00000234745.5	3.65821192132981	0.000409245985607019	0.0535091603457119	0.5832785182258311	Brain_Cerebellar_Hemisphere	False	False
17_18637486_DEL_ME_ALU	ENSG00000072134.11	-3.6574053412372702	0.000410380692215873	0.0535279163759834	-0.332112785699635	Brain_Cerebellar_Hemisphere	True	False
19_20979999_DEL_ME_ALU	ENSG00000269040.1	3.65534244382402	0.00041329638771649705	0.0537783251486526	0.666852111577477	Brain_Cerebellar_Hemisphere	False	False
5_115498891_INS_ME_ALU	ENSG00000272265.1	3.65357333071739	0.000415812482482433	0.0539097603876956	0.760462468296323	Brain_Cerebellar_Hemisphere	False	False
12_58359071_INS_ME_ALU	ENSG00000123427.11	-3.65322951638829	0.000416303149660538	0.0539097603876956	-0.39664756821173297	Brain_Cerebellar_Hemisphere	False	False
15_100812817_INS_ME_ALU	ENSG00000154237.8	3.64918953021552	0.000422110000464412	0.0545309569977949	0.327534171581534	Brain_Cerebellar_Hemisphere	False	False
6_29680468_INS_ME_ALU	ENSG00000204622.6	3.64692207518113	0.000425402668015087	0.0548251648515864	0.6020111747574269	Brain_Cerebellar_Hemisphere	False	False
12_119768922_INS_ME_ALU	ENSG00000202538.1	3.64575344411244	0.000427109179271241	0.0548546220884885	0.658279394663161	Brain_Cerebellar_Hemisphere	False	False
12_108222558_DEL_ME_ALU	ENSG00000257398.2	-3.6453752119156	0.00042766288702321604	0.0548546220884885	-0.504353332483238	Brain_Cerebellar_Hemisphere	False	False
3_49441528_INS_ME_LINE1	ENSG00000177352.9	3.6440861579114	0.000429555094674633	0.0549040624005514	0.393073191073397	Brain_Cerebellar_Hemisphere	True	True
5_63430716_INS_ME_ALU	ENSG00000164197.7	-3.64189055903275	0.00043279630327323904	0.0549040624005514	-0.539694894215005	Brain_Cerebellar_Hemisphere	False	False
4_101751944_DEL_ME_ALU	ENSG00000070190.8	3.6417977557637298	0.000432933811479084	0.0549040624005514	0.6090959689437	Brain_Cerebellar_Hemisphere	True	False
10_30614778_INS_ME_ALU	ENSG00000259994.1	-3.64161841313897	0.00043319966387108397	0.0549040624005514	-0.6807645904437061	Brain_Cerebellar_Hemisphere	False	False
1_154123770_INS_ME_ALU	ENSG00000143570.13	-3.6415442325713503	0.000433309672253904	0.0549040624005514	-0.487836179108101	Brain_Cerebellar_Hemisphere	True	False
11_112084617_INS_ME_LINE1	ENSG00000197580.7	-3.6409789876270096	0.00043414878972287903	0.0549040624005514	-0.430063406407495	Brain_Cerebellar_Hemisphere	False	False
1_160586184_INS_ME_ALU	ENSG00000162755.9	3.63958046662917	0.000436231545683605	0.0549217409761517	0.29940504482818103	Brain_Cerebellar_Hemisphere	False	False
4_120639904_INS_ME_ALU	ENSG00000245958.2	3.63951938992563	0.00043632271997720497	0.0549217409761517	0.366550094165796	Brain_Cerebellar_Hemisphere	False	False
6_32593707_DEL_ME_ALU	ENSG00000225914.1	3.6371268812151496	0.000439908459120733	0.0552149018376236	0.483856275318195	Brain_Cerebellar_Hemisphere	False	False
3_122138446_DEL_ME_ALU	ENSG00000196981.2	3.63585151788371	0.00044183128395040096	0.0552149018376236	0.288573897277099	Brain_Cerebellar_Hemisphere	False	False
15_51189312_INS_ME_LINE1	ENSG00000259378.1	3.63525572669715	0.000442732265990612	0.0552149018376236	0.602389301763502	Brain_Cerebellar_Hemisphere	False	False
13_31175596_DEL_ME_ALU	ENSG00000132952.7	3.63524948585121	0.000442741712883167	0.0552149018376236	0.305991551820534	Brain_Cerebellar_Hemisphere	False	False
17_44176406_DEL_ME_ALU	ENSG00000120071.8	3.6344022383759	0.00044402598274270196	0.0552474725071565	0.398153706232201	Brain_Cerebellar_Hemisphere	False	False
7_34492801_INS_ME_ALU	ENSG00000236494.1	3.63213862870409	0.00044747452959130197	0.0554961039224134	0.8538026779878509	Brain_Cerebellar_Hemisphere	True	False
6_29905139_INS_ME_LINE1	ENSG00000235290.1	-3.63174313337347	0.000448079653892079	0.0554961039224134	-0.7995368157552841	Brain_Cerebellar_Hemisphere	False	False
10_70272110_DEL_ME_ALU	ENSG00000138346.10	-3.6134931022716	0.0004768615850019	0.0589256878492051	-0.39023930551753705	Brain_Cerebellar_Hemisphere	False	False
11_93679244_DEL_ME_SVA	ENSG00000254911.2	3.60736886270897	0.000486906236413451	0.0600295359961789	0.348795442682311	Brain_Cerebellar_Hemisphere	False	False
6_153429856_INS_ME_SVA	ENSG00000091844.3	-3.60559996383277	0.000489844567830783	0.0602542293003696	-0.245727032891332	Brain_Cerebellar_Hemisphere	False	False
6_33026728_DEL_ME_SVA	ENSG00000223865.6	-3.60385258464178	0.000492763627680603	0.0604755361244377	-0.399420671732104	Brain_Cerebellar_Hemisphere	False	False
5_77062325_DEL_ME_ALU	ENSG00000171530.9	3.60198839284162	0.000495895977403626	0.0607219564167705	0.214988984222724	Brain_Cerebellar_Hemisphere	False	False
4_44842144_INS_ME_ALU	ENSG00000177752.10	3.60020030485398	0.000498918152932246	0.0609538014894599	0.465412077343971	Brain_Cerebellar_Hemisphere	False	False
5_71916562_DEL_ME_ALU	ENSG00000157111.8	-3.5919933299659004	0.000513014343883058	0.0625214900963117	-0.604992661049063	Brain_Cerebellar_Hemisphere	True	False
5_110085922_INS_ME_ALU	ENSG00000186952.10	3.5908635809001703	0.000514984041527004	0.0625214900963117	0.499424160300272	Brain_Cerebellar_Hemisphere	False	False
6_153429856_INS_ME_SVA	ENSG00000112031.11	3.59065359208084	0.000515350941083733	0.0625214900963117	0.393912490391534	Brain_Cerebellar_Hemisphere	False	False
10_70634338_DEL_ME_ALU	ENSG00000236154.1	3.59006469832846	0.000516381195980649	0.0625214900963117	0.522580937924724	Brain_Cerebellar_Hemisphere	False	False
6_32589567_INS_ME_LINE1	ENSG00000250535.1	3.5865312578419	0.000522603903271253	0.0630555110203754	0.6604704038096441	Brain_Cerebellar_Hemisphere	False	False
14_32669233_INS_ME_ALU	ENSG00000258655.1	-3.58623592986499	0.000523127202539411	0.0630555110203754	-0.33518590692164696	Brain_Cerebellar_Hemisphere	False	False
1_22772742_INS_ME_ALU	ENSG00000227868.2	3.58521037554109	0.000524948261027262	0.0631340892994926	0.644791515754662	Brain_Cerebellar_Hemisphere	True	False
9_136761053_DEL_ME_SVA	ENSG00000148290.5	-3.5796898362948	0.0005348544566680268	0.0641825348001632	-0.35859319705146603	Brain_Cerebellar_Hemisphere	False	False
19_20174690_DEL_ME_ALU	ENSG00000270716.1	-3.57475938982502	0.000543851011020351	0.0651038657178048	-0.5231234354588641	Brain_Cerebellar_Hemisphere	True	True
4_119296355_DEL_ME_ALU	ENSG00000225892.3	-3.57416594302211	0.000544943468600885	0.0651038657178048	-0.35977740440812794	Brain_Cerebellar_Hemisphere	False	False
2_136879065_INS_ME_ALU	ENSG00000115866.6	3.57160783510584	0.000549676406474254	0.065524339844613	0.36818174963080896	Brain_Cerebellar_Hemisphere	False	False
8_10326283_INS_ME_ALU	ENSG00000253678.1	-3.5698125673142003	0.000553021142747146	0.065777845172568	-0.439059345954064	Brain_Cerebellar_Hemisphere	False	False
3_129184486_DEL_ME_ALU	ENSG00000163913.7	-3.56690977507236	0.000558470036998673	0.0662799604350073	-0.468048879447529	Brain_Cerebellar_Hemisphere	False	False
6_29818872_INS_ME_ALU	ENSG00000230795.2	3.563591891565029	0.000564760267093558	0.0668795053137108	0.480958849324146	Brain_Cerebellar_Hemisphere	False	False
20_16148396_INS_ME_ALU	ENSG00000125870.6	3.5615740063336303	0.000568618579733873	0.067189066314287	0.335737251434489	Brain_Cerebellar_Hemisphere	False	False
13_81373740_INS_ME_ALU	ENSG00000229246.1	3.55754710049926	0.00057639285474759	0.06795898287417	0.5039883842703891	Brain_Cerebellar_Hemisphere	False	False
8_8920127_INS_ME_ALU	ENSG00000233609.3	3.5567371693100096	0.00057796858151886	0.0679963037081012	0.44904508792051295	Brain_Cerebellar_Hemisphere	False	False
3_48746044_INS_ME_ALU	ENSG00000213689.5	-3.5539863454797405	0.000583350778937995	0.0684803088318515	-0.314332328225007	Brain_Cerebellar_Hemisphere	False	False
1_170603451_INS_ME_ALU	ENSG00000188404.4	-3.5495982166480897	0.0005920346456075031	0.0692482622381963	-0.4110481336980201	Brain_Cerebellar_Hemisphere	False	False
3_128395222_INS_ME_ALU	ENSG00000163902.7	-3.54938616914231	0.000592457354704569	0.0692482622381963	-0.161592354129711	Brain_Cerebellar_Hemisphere	False	False
13_42726801_INS_ME_ALU	ENSG00000023516.7	-3.54338799603475	0.000604533301774434	0.07050712374907	-0.26079061232791395	Brain_Cerebellar_Hemisphere	False	False
15_100812817_INS_ME_ALU	ENSG00000184254.12	3.5329612061227995	0.000626080521960041	0.0725589754145306	0.33836223307527696	Brain_Cerebellar_Hemisphere	False	False
8_8920127_INS_ME_ALU	ENSG00000253981.1	-3.53287744962981	0.000626256507796683	0.0725589754145306	-0.347615733929349	Brain_Cerebellar_Hemisphere	False	False
11_116845979_INS_ME_ALU	ENSG00000254851.1	3.53263436435227	0.000626767533578419	0.0725589754145306	1.07420996770206	Brain_Cerebellar_Hemisphere	False	False
1_27804128_DEL_ME_ALU	ENSG00000117758.9	3.53228590498402	0.0006275007688627	0.0725589754145306	0.32208921595704	Brain_Cerebellar_Hemisphere	False	False
4_88291883_DEL_ME_ALU	ENSG00000170502.8	-3.52488344108872	0.000643269899466082	0.0742234499383941	-0.429816635892204	Brain_Cerebellar_Hemisphere	False	False
2_158279986_INS_ME_ALU	ENSG00000115165.5	-3.5228542746682203	0.000647657442832981	0.0745703665521983	-0.527031839431611	Brain_Cerebellar_Hemisphere	True	True
11_84701731_INS_ME_ALU	ENSG00000137504.9	3.52131703990735	0.0006510001052690339	0.0747957567755912	0.264129623145554	Brain_Cerebellar_Hemisphere	False	False
9_97314256_INS_ME_ALU	ENSG00000175787.12	3.5162908242101603	0.000662043473639929	0.0757935605897862	0.200569022921232	Brain_Cerebellar_Hemisphere	False	False
3_55788580_INS_ME_LINE1	ENSG00000187672.8	-3.51608842297748	0.000662491862932946	0.0757935605897862	-0.3755144001544671	Brain_Cerebellar_Hemisphere	False	False
17_43670097_INS_ME_SVA	ENSG00000120071.8	3.51112153494416	0.0006735854943031098	0.07689982387392799	0.4413786669132021	Brain_Cerebellar_Hemisphere	False	False
19_20176729_DEL_ME_ALU	ENSG00000266904.1	-3.51014754056302	0.000675781388217495	0.0769194172247856	-0.483774643898433	Brain_Cerebellar_Hemisphere	False	False
10_46074888_INS_ME_ALU	ENSG00000165406.11	-3.50978255981446	0.000676605984847651	0.0769194172247856	-0.442642182664932	Brain_Cerebellar_Hemisphere	False	False
6_32589567_INS_ME_LINE1	ENSG00000168477.13	-3.5077704716221296	0.000681168943885595	0.0772754684239961	-0.3560623394997601	Brain_Cerebellar_Hemisphere	True	False
13_25512014_INS_ME_ALU	ENSG00000151846.7	-3.50600245272832	0.000685202361812722	0.0775700786957799	-0.674212557949705	Brain_Cerebellar_Hemisphere	False	False
16_70553024_DEL_ME_ALU	ENSG00000261556.4	3.5046984539992594	0.000688191629381998	0.0777454978799747	0.247586474634386	Brain_Cerebellar_Hemisphere	False	False
11_117683506_INS_ME_ALU	ENSG00000243431.1	3.5019653929868104	0.0006944968245507612	0.0782940052729459	0.299213059139258	Brain_Cerebellar_Hemisphere	False	False
3_137565396_INS_ME_ALU	ENSG00000240668.1	3.50005798874213	0.000698929470312573	0.07847279838881799	0.45682674141074	Brain_Cerebellar_Hemisphere	False	False
10_70973334_INS_ME_SVA	ENSG00000156502.9	-3.500032370726509	0.000698989185648546	0.07847279838881799	-0.17890204291251302	Brain_Cerebellar_Hemisphere	False	False
15_86224963_INS_ME_ALU	ENSG00000259407.1	-3.49858892541583	0.000702361628566371	0.0786878173082656	-0.520597208281239	Brain_Cerebellar_Hemisphere	True	False
13_20697633_INS_ME_SVA	ENSG00000150457.7	3.4933044511668	0.000714839605158566	0.0799199558562372	0.7562785810989221	Brain_Cerebellar_Hemisphere	False	False
20_26190974_INS_ME_ALU	ENSG00000197586.8	-3.4905549868869303	0.000721414186829207	0.0804883596875561	-0.300668911105022	Brain_Cerebellar_Hemisphere	False	False
9_26476373_INS_ME_ALU	ENSG00000120156.16	-3.4874428656448595	0.000728924754870467	0.0811586325010417	-0.7101471737232199	Brain_Cerebellar_Hemisphere	False	False
6_32571348_DEL_ME_ALU	ENSG00000237541.3	3.4859246893389906	0.00073261531187634	0.0814017013195934	0.467666919230793	Brain_Cerebellar_Hemisphere	False	False
7_104615214_DEL_ME_ALU	ENSG00000272918.1	-3.4837768126909	0.000737866722435332	0.0818168439661354	-0.403463847944781	Brain_Cerebellar_Hemisphere	False	False
6_28898015_INS_ME_ALU	ENSG00000187987.5	3.4829951538366	0.000739786617425644	0.0818616338954606	0.5999064291229929	Brain_Cerebellar_Hemisphere	False	False
7_102488720_DEL_ME_ALU	ENSG00000267368.1	-3.48038640986264	0.0007462283080655072	0.0823883824953185	-0.4297848662769829	Brain_Cerebellar_Hemisphere	False	False
20_3242418_INS_ME_ALU	ENSG00000125877.8	-3.47983433753627	0.000747598285605668	0.0823883824953185	-0.319847020619108	Brain_Cerebellar_Hemisphere	False	False
20_34458566_INS_ME_ALU	ENSG00000224497.1	3.47701037001343	0.000754643174175233	0.0829953796445266	0.69589926685408	Brain_Cerebellar_Hemisphere	False	False
11_65503484_INS_ME_ALU	ENSG00000110047.13	-3.4734330398211	0.000763657322962693	0.0836198761133107	-0.310635829574378	Brain_Cerebellar_Hemisphere	False	False
1_105028226_INS_ME_LINE1	ENSG00000240038.2	3.4729256670862	0.000764943987055315	0.0836198761133107	0.32377681164029803	Brain_Cerebellar_Hemisphere	False	False
22_28776052_INS_ME_ALU	ENSG00000235954.2	-3.47291659383422	0.0007649670148143612	0.0836198761133107	-0.303651333271791	Brain_Cerebellar_Hemisphere	False	False
14_65527158_DEL_ME_ALU	ENSG00000176153.10	-3.46966251929786	0.000773268069891888	0.0843565167154787	-0.6276695851621109	Brain_Cerebellar_Hemisphere	False	False
2_97817833_INS_ME_LINE1	ENSG00000230606.6	-3.4653736475110497	0.000784338587781233	0.0853917010890859	-0.6160277063352081	Brain_Cerebellar_Hemisphere	False	False
4_185651677_INS_ME_ALU	ENSG00000151725.7	-3.45831196066774	0.000802892327710666	0.0872150829049112	-0.455610948917749	Brain_Cerebellar_Hemisphere	False	False
2_226753690_INS_ME_ALU	ENSG00000144468.12	3.45777614135492	0.000804316875678625	0.0872150829049112	0.34981704555605203	Brain_Cerebellar_Hemisphere	True	False
11_322157_INS_ME_ALU	ENSG00000247095.2	-3.45282335815264	0.000817597705547629	0.0882805401136199	-1.11790410670242	Brain_Cerebellar_Hemisphere	True	True
2_213168133_INS_ME_ALU	ENSG00000144451.14	3.45277110919548	0.000817738905189953	0.0882805401136199	0.292108457285308	Brain_Cerebellar_Hemisphere	False	False
2_173663376_INS_ME_ALU	ENSG00000228016.1	3.4522873843640096	0.000819047233276362	0.0882805401136199	0.517611422945921	Brain_Cerebellar_Hemisphere	False	False
17_46505002_INS_ME_ALU	ENSG00000159210.5	3.4494007142712904	0.000826895872409169	0.0889489583866436	0.24883568670021206	Brain_Cerebellar_Hemisphere	True	False
6_91237590_DEL_ME_ALU	ENSG00000112182.10	3.44876678299268	0.000828628943129297	0.088958176797181	0.3674077946710809	Brain_Cerebellar_Hemisphere	True	True
4_123796599_INS_ME_ALU	ENSG00000170917.9	3.44792281692059	0.000830941525366893	0.0890294491464528	0.578598412913494	Brain_Cerebellar_Hemisphere	False	False
16_82827967_INS_ME_ALU	ENSG00000140945.11	3.4460049603647405	0.000836219331617345	0.0894175126877954	0.29279170559677004	Brain_Cerebellar_Hemisphere	False	False
7_97421519_INS_ME_ALU	ENSG00000006128.7	3.44499347851178	0.000839015556444083	0.0895392095809891	0.46009459285807	Brain_Cerebellar_Hemisphere	False	False
3_40241622_INS_ME_ALU	ENSG00000223797.1	3.44208397840473	0.000847107986060786	0.0900610257600677	0.30590805179119	Brain_Cerebellar_Hemisphere	False	False
5_142355011_INS_ME_ALU	ENSG00000187678.8	3.44203645995878	0.00084724076085397	0.0900610257600677	0.33254812384627697	Brain_Cerebellar_Hemisphere	True	False
7_90022147_DEL_ME_ALU	ENSG00000105792.15	3.44014248811132	0.0008525488289129322	0.0904472234996038	0.3779019207890421	Brain_Cerebellar_Hemisphere	False	False
4_187093487_INS_ME_ALU	ENSG00000164344.11	3.4388679309443098	0.0008561385243903019	0.0904725642212844	0.373498590252465	Brain_Cerebellar_Hemisphere	False	False
4_187098241_INS_ME_ALU	ENSG00000164344.11	3.4388679309443098	0.0008561385243903019	0.0904725642212844	0.373498590252465	Brain_Cerebellar_Hemisphere	False	False
9_69890029_INS_ME_ALU	ENSG00000235310.1	-3.43700378074802	0.000861414396592949	0.0908224174652641	-0.571778185657028	Brain_Cerebellar_Hemisphere	False	False
12_11258537_DEL_ME_ALU	ENSG00000212127.5	3.43651141946196	0.000862812965920009	0.0908224174652641	0.3727522804884471	Brain_Cerebellar_Hemisphere	False	False
4_103343752_INS_ME_LINE1	ENSG00000260651.1	3.43510413071506	0.0008668222129636178	0.0910669250973451	0.456629158308856	Brain_Cerebellar_Hemisphere	True	False
10_37910806_INS_ME_ALU	ENSG00000272983.1	-3.42834976452937	0.000886310070600635	0.0929334831309404	-0.454640347259744	Brain_Cerebellar_Hemisphere	False	False
12_15104647_INS_ME_ALU	ENSG00000171681.8	-3.4242963776326096	0.000898202173836817	0.0939979019131552	-0.16319113636365498	Brain_Cerebellar_Hemisphere	False	False
9_6999384_DEL_ME_ALU	ENSG00000230581.2	3.4231067844675898	0.000901720678691682	0.0941835911979707	0.483813275788873	Brain_Cerebellar_Hemisphere	False	False
2_178543831_INS_ME_ALU	ENSG00000237298.4	-3.42201056860794	0.000904974474973715	0.0943409684335533	-0.82100475277143	Brain_Cerebellar_Hemisphere	True	False
16_985571_INS_ME_ALU	ENSG00000260316.1	-3.42042968577508	0.0009096863197107439	0.0944674255084234	-0.658081306938297	Brain_Cerebellar_Hemisphere	False	False
16_985584_INS_ME_ALU	ENSG00000260316.1	-3.42042968577508	0.0009096863197107439	0.0944674255084234	-0.658081306938297	Brain_Cerebellar_Hemisphere	False	False
4_88291883_DEL_ME_ALU	ENSG00000170509.7	-3.41436816747532	0.00092796751195095	0.0961808937530735	-0.5611431368342629	Brain_Cerebellar_Hemisphere	False	False
2_48276534_INS_ME_ALU	ENSG00000162869.11	-3.41318048353571	0.0009315897480532039	0.0963713532468832	-0.528267331614866	Brain_Cerebellar_Hemisphere	False	False
1_112992009_INS_ME_ALU	ENSG00000273483.1	3.4088221313848	0.000944996241251214	0.0975713136282324	0.16399452693866298	Brain_Cerebellar_Hemisphere	False	False
4_95498974_DEL_ME_ALU	ENSG00000163104.13	-3.40707626700844	0.0009504173248698287	0.0979437701201732	-0.19372176692556306	Brain_Cerebellar_Hemisphere	False	False
13_85871612_INS_ME_LINE1	ENSG00000184564.8	-3.4061290505677	0.0009533707497074847	0.0980609913984842	-0.383882640887892	Brain_Cerebellar_Hemisphere	False	False
6_32489077_INS_ME_LINE1	ENSG00000237541.3	3.40292495676499	0.0009634252192441713	0.0989067715573863	0.945896451342016	Brain_Cerebellar_Hemisphere	False	False
6_36021784_INS_ME_ALU	ENSG00000096063.10	-3.40198187683208	0.0009664035478744688	0.0989169515004238	-0.277510118960095	Brain_Cerebellar_Hemisphere	True	False
20_26094315_INS_ME_LINE1	ENSG00000230772.1	3.40173394616785	0.000967187970226366	0.0989169515004238	0.326677353122294	Brain_Cerebellar_Hemisphere	False	False
2_133058072_INS_ME_ALU	ENSG00000018607.5	3.40059041050268	0.000970813731043295	0.0991000784051756	0.7452190429373949	Brain_Cerebellar_Hemisphere	True	True
17_15772069_INS_ME_SVA	ENSG00000265519.1	3.39969284643306	0.0009736685464674553	0.0992039651117784	0.766396676406759	Brain_Cerebellar_Hemisphere	False	False
2_43024076_INS_ME_ALU	ENSG00000162881.5	3.39760793932776	0.000980330340598386	0.0993950008583225	0.321355568063638	Brain_Cerebellar_Hemisphere	False	False
15_44578503_DEL_ME_ALU	ENSG00000137770.9	3.39663442918607	0.0009834555980159651	0.0993950008583225	0.31746717406427005	Brain_Cerebellar_Hemisphere	False	False
9_33050834_DEL_ME_ALU	ENSG00000122692.7	3.39656941778112	0.0009836646372076107	0.0993950008583225	0.316579688053726	Brain_Cerebellar_Hemisphere	False	False
6_31211630_DEL_ME_SVA	ENSG00000198563.9	3.39653213616194	0.000983784532239163	0.0993950008583225	0.291223487715576	Brain_Cerebellar_Hemisphere	False	False
17_15772069_INS_ME_SVA	ENSG00000179277.9	3.39623308152754	0.00098474676776301	0.0993950008583225	0.5855295136537889	Brain_Cerebellar_Hemisphere	False	False
6_13718477_INS_ME_ALU	ENSG00000124523.10	-3.3948543189929	0.000989194513720709	0.0995983743275113	-0.406248149061788	Brain_Cerebellar_Hemisphere	False	False
17_43670097_INS_ME_SVA	ENSG00000136448.7	-3.39367296680621	0.000993020446913686	0.0995983743275113	-0.27927462743341497	Brain_Cerebellar_Hemisphere	False	False
7_45789213_INS_ME_ALU	ENSG00000146674.10	-3.3933333222391004	0.0009941229928992859	0.0995983743275113	-0.4872566063006429	Brain_Cerebellar_Hemisphere	False	False
14_39875094_INS_ME_LINE1	ENSG00000100934.10	3.39332829250697	0.000994139328935715	0.0995983743275113	0.131477771034512	Brain_Cerebellar_Hemisphere	False	False
7_157448787_INS_ME_ALU	ENSG00000236669.1	-3.39229986470869	0.000997484858121205	0.0996407888300626	-0.374764990292488	Brain_Cerebellar_Hemisphere	True	False
5_77048359_DEL_ME_ALU	ENSG00000145685.9	3.39206416572959	0.000998253088093775	0.0996407888300626	0.2749425496184989	Brain_Cerebellar_Hemisphere	False	False
11_43877448_INS_ME_ALU	ENSG00000149084.7	-16.651444704814402	7.141661176961379e-33	3.8207173130625695e-28	-0.776586356787039	Brain_Caudate_basal_ganglia	False	False
17_44223917_DEL_ME_ALU	ENSG00000214425.2	-15.7840227350177	5.8068035978540785e-31	1.5532909284079796e-26	-1.09591046708003	Brain_Caudate_basal_ganglia	False	False
17_44223917_DEL_ME_ALU	ENSG00000262539.1	15.6564390235955	1.1172875647106501e-30	1.9924589141484997e-26	1.33880315779707	Brain_Caudate_basal_ganglia	False	False
17_44223917_DEL_ME_ALU	ENSG00000238083.3	14.945536253053	4.43322028865683e-29	5.9293213055713e-25	1.21686677941704	Brain_Caudate_basal_ganglia	False	False
17_44223917_DEL_ME_ALU	ENSG00000214401.4	13.027800689045101	1.1816574927934197e-24	1.2643498841391001e-20	1.1882972557547	Brain_Caudate_basal_ganglia	False	False
17_44176406_DEL_ME_ALU	ENSG00000238083.3	12.9850597064642	1.4885500656648099e-24	1.32726566605003e-20	1.17288073295824	Brain_Caudate_basal_ganglia	False	False
17_44176406_DEL_ME_ALU	ENSG00000214425.2	-12.7455165865133	5.443023883969799e-24	4.15994763955e-20	-1.0290910739041	Brain_Caudate_basal_ganglia	False	False
6_28190207_DEL_ME_ALU	ENSG00000216901.1	12.5595433909577	1.49353561633736e-23	9.987832742304037e-20	1.1501409185910902	Brain_Caudate_basal_ganglia	False	False
11_65984338_INS_ME_ALU	ENSG00000255320.1	11.5020594013435	4.82239173176408e-21	2.86659039175163e-17	1.1694051453828602	Brain_Caudate_basal_ganglia	False	False
17_44223917_DEL_ME_ALU	ENSG00000263503.1	11.428476060917802	7.22162127159714e-21	3.55962569257737e-17	1.20292006256779	Brain_Caudate_basal_ganglia	False	False
17_44223917_DEL_ME_ALU	ENSG00000262500.1	11.426036001726501	7.31899336779213e-21	3.55962569257737e-17	1.20148854733585	Brain_Caudate_basal_ganglia	False	False
17_44176406_DEL_ME_ALU	ENSG00000262539.1	11.039346377595198	6.12404339419609e-20	2.73025164621747e-16	1.18015063539972	Brain_Caudate_basal_ganglia	False	False
17_44176406_DEL_ME_ALU	ENSG00000214401.4	10.991917289396	7.94839360432557e-20	3.27100853413703e-16	1.11855744194307	Brain_Caudate_basal_ganglia	False	False
17_43670097_INS_ME_SVA	ENSG00000262539.1	10.9753380208146	8.706961122988267e-20	3.327240807991069e-16	1.43297953477954	Brain_Caudate_basal_ganglia	False	False
4_187093487_INS_ME_ALU	ENSG00000109794.9	10.9437131833849	1.03605432610831e-19	3.46424189952927e-16	0.589125196586895	Brain_Caudate_basal_ganglia	True	False
4_187098241_INS_ME_ALU	ENSG00000109794.9	10.9437131833849	1.03605432610831e-19	3.46424189952927e-16	0.589125196586895	Brain_Caudate_basal_ganglia	True	False
17_43660611_INS_ME_SVA	ENSG00000262539.1	10.897869032198	1.33309006401901e-19	4.19523443146784e-16	1.49790071201137	Brain_Caudate_basal_ganglia	False	False
5_180702830_INS_ME_ALU	ENSG00000248275.1	-10.4558983879521	1.51484211605167e-18	4.5023632425915795e-15	-1.07104827532282	Brain_Caudate_basal_ganglia	False	False
2_114222078_INS_ME_ALU	ENSG00000184492.5	-10.4133422987244	1.9141186821463297e-18	5.38965449348139e-15	-0.991879606864816	Brain_Caudate_basal_ganglia	False	False
17_43660611_INS_ME_SVA	ENSG00000238083.3	10.2293691653635	5.260646038575909e-18	1.4071965120888601e-14	1.33850051333413	Brain_Caudate_basal_ganglia	False	False
17_44223917_DEL_ME_ALU	ENSG00000204650.9	10.1939531864081	6.3903598981328195e-18	1.62798982947718e-14	0.800935625010027	Brain_Caudate_basal_ganglia	True	False
17_43670097_INS_ME_SVA	ENSG00000214425.2	-10.0532365429839	1.38374682180358e-17	3.3649577827122604e-14	-1.11783420537603	Brain_Caudate_basal_ganglia	False	False
11_49655824_INS_ME_ALU	ENSG00000255190.2	10.0033812863516	1.8191412022939305e-17	3.90932299926521e-14	0.795981552645124	Brain_Caudate_basal_ganglia	False	False
17_43670097_INS_ME_SVA	ENSG00000238083.3	10.003068617197599	1.82226446893158e-17	3.90932299926521e-14	1.26071662780704	Brain_Caudate_basal_ganglia	False	False
17_44223917_DEL_ME_ALU	ENSG00000264070.1	10.0026134636005	1.8268205944341105e-17	3.90932299926521e-14	1.02437298190458	Brain_Caudate_basal_ganglia	False	False
12_10703501_DEL_ME_ALU	ENSG00000134545.9	9.70584496230138	9.289345164897551e-17	1.9114256806802101e-13	1.2764497546283402	Brain_Caudate_basal_ganglia	False	False
17_43660611_INS_ME_SVA	ENSG00000214401.4	9.60158512285508	1.6430744383872394e-16	3.2556607177510804e-13	1.33004574262573	Brain_Caudate_basal_ganglia	False	False
17_44176406_DEL_ME_ALU	ENSG00000262500.1	9.5847930146603	1.80103164839623e-16	3.441192577055361e-13	1.1148544153246398	Brain_Caudate_basal_ganglia	False	False
12_124066475_INS_ME_SVA	ENSG00000247373.2	9.502829693867401	2.81831532769191e-16	5.199208679868599e-13	1.2362469636328202	Brain_Caudate_basal_ganglia	False	False
19_57023579_INS_ME_ALU	ENSG00000269696.1	9.3824524537291	5.4355253827661e-16	9.69317241508679e-13	0.798948177772266	Brain_Caudate_basal_ganglia	True	False
10_29712154_DEL_ME_LINE1	ENSG00000224597.5	9.148636549408069	1.9405138684039807e-15	3.3488887563143506e-12	0.5722226908805639	Brain_Caudate_basal_ganglia	False	False
17_44176406_DEL_ME_ALU	ENSG00000263503.1	9.08575154617701	2.7302937071327897e-15	4.56462446993428e-12	1.08213749953111	Brain_Caudate_basal_ganglia	False	False
3_49441528_INS_ME_LINE1	ENSG00000145020.10	-9.07490441174898	2.8958254834649e-15	4.64100030022242e-12	-0.622249478709318	Brain_Caudate_basal_ganglia	False	False
17_44223917_DEL_ME_ALU	ENSG00000261575.2	9.071521040678109	2.9494758819335398e-15	4.64100030022242e-12	1.05179685146037	Brain_Caudate_basal_ganglia	False	False
17_44176406_DEL_ME_ALU	ENSG00000261575.2	9.026881852634473	3.7573896244158794e-15	5.74333107190358e-12	1.06634379682572	Brain_Caudate_basal_ganglia	False	False
1_75192907_INS_ME_LINE1	ENSG00000272864.1	-9.0021997451581	4.29521597544465e-15	6.38304887417537e-12	-0.6232270514991	Brain_Caudate_basal_ganglia	False	False
20_34458566_INS_ME_ALU	ENSG00000214078.7	-8.868410916729633	8.8600033588215e-15	1.28108464782052e-11	-1.07548421264036	Brain_Caudate_basal_ganglia	False	False
17_43660611_INS_ME_SVA	ENSG00000262500.1	8.79826399175167	1.2940938006247802e-14	1.8219137957796e-11	1.3545280918147902	Brain_Caudate_basal_ganglia	False	False
17_43670097_INS_ME_SVA	ENSG00000262500.1	8.61764469819752	3.42337124515219e-14	4.6960753395999296e-11	1.27499435570999	Brain_Caudate_basal_ganglia	False	False
17_43670097_INS_ME_SVA	ENSG00000214401.4	8.5822308498857	4.14078756917372e-14	5.53819985408062e-11	1.18657143006169	Brain_Caudate_basal_ganglia	False	False
17_43660611_INS_ME_SVA	ENSG00000263503.1	8.57118581642801	4.393787583570649e-14	5.7332498032547895e-11	1.33447335446159	Brain_Caudate_basal_ganglia	False	False
17_43660611_INS_ME_SVA	ENSG00000264070.1	8.51179683592159	6.04237715691715e-14	7.69669370280739e-11	1.2110914604891398	Brain_Caudate_basal_ganglia	False	False
4_120244573_DEL_ME_ALU	ENSG00000245958.2	-8.489706438199049	6.80177803044951e-14	8.4625191360702e-11	-0.749472315255768	Brain_Caudate_basal_ganglia	False	False
17_43660611_INS_ME_SVA	ENSG00000214425.2	-8.43301624899896	9.213642851140748e-14	1.12027427021177e-10	-1.05828019206899	Brain_Caudate_basal_ganglia	False	False
7_66078316_INS_ME_ALU	ENSG00000226824.2	8.40742334334525	1.0565051762334399e-13	1.25604378718473e-10	1.03137290328786	Brain_Caudate_basal_ganglia	False	False
7_7583516_INS_ME_LINE1	ENSG00000215018.5	8.38034611588492	1.22099597727124e-13	1.42004486495727e-10	0.548652578015281	Brain_Caudate_basal_ganglia	False	False
13_79860997_INS_ME_ALU	ENSG00000227354.2	8.33831508107653	1.52816163039985e-13	1.73947061839919e-10	1.22885468606149	Brain_Caudate_basal_ganglia	False	False
17_44176406_DEL_ME_ALU	ENSG00000264070.1	8.31033001510136	1.7741595014124806e-13	1.9774116492930496e-10	0.9339447549054268	Brain_Caudate_basal_ganglia	False	False
2_114222078_INS_ME_ALU	ENSG00000136682.10	-8.14894253604811	4.18583476730809e-13	4.57016273910644e-10	-0.619444771924415	Brain_Caudate_basal_ganglia	False	False
6_31211630_DEL_ME_SVA	ENSG00000206344.6	8.14445957697554	4.28658141055697e-13	4.58655637766774e-10	0.7452444722382291	Brain_Caudate_basal_ganglia	False	False
17_44176406_DEL_ME_ALU	ENSG00000204650.9	8.126587285099982	4.71276014703084e-13	4.943685394235351e-10	0.7125813258432908	Brain_Caudate_basal_ganglia	False	False
19_28126008_DEL_ME_ALU	ENSG00000261770.1	8.04071734613675	7.42548769372158e-13	7.63954165627713e-10	1.0603246043653	Brain_Caudate_basal_ganglia	False	False
17_44223917_DEL_ME_ALU	ENSG00000185829.11	7.9141570792082	1.44778514876789e-12	1.4614161825270498e-09	0.867113027378871	Brain_Caudate_basal_ganglia	False	False
17_43670097_INS_ME_SVA	ENSG00000263503.1	7.834857988282732	2.1965390590219302e-12	2.17616005775212e-09	1.20115421983555	Brain_Caudate_basal_ganglia	False	False
6_32540776_INS_ME_ALU	ENSG00000179344.12	-7.78945599400309	2.78709325446916e-12	2.71103094583355e-09	-0.8609001061440341	Brain_Caudate_basal_ganglia	True	True
17_43670097_INS_ME_SVA	ENSG00000204650.9	7.733094372647411	3.74351649932726e-12	3.5763283785269493e-09	0.840007696364533	Brain_Caudate_basal_ganglia	False	False
6_32773437_INS_ME_ALU	ENSG00000241106.2	-7.514759640519742	1.1665776820829301e-11	1.09492525287289e-08	-0.8369686915576009	Brain_Caudate_basal_ganglia	False	False
17_43670097_INS_ME_SVA	ENSG00000264070.1	7.49367301653945	1.30121838948562e-11	1.2002393555015703e-08	1.06264982693386	Brain_Caudate_basal_ganglia	False	False
17_44176406_DEL_ME_ALU	ENSG00000185829.11	7.36966582645537	2.46844276812287e-11	2.23829185850518e-08	0.8404994575590821	Brain_Caudate_basal_ganglia	False	False
17_43670097_INS_ME_SVA	ENSG00000185829.11	7.325845103109679	3.09251095061782e-11	2.75743738911838e-08	1.01931785743023	Brain_Caudate_basal_ganglia	False	False
6_28190207_DEL_ME_ALU	ENSG00000235109.3	7.2381912998263385	4.8473760084828e-11	4.25130768980035e-08	0.84658484746406	Brain_Caudate_basal_ganglia	False	False
12_124066475_INS_ME_SVA	ENSG00000111364.11	-7.1826118475994685	6.43939595851982e-11	5.55647168362664e-08	-0.7639853499266199	Brain_Caudate_basal_ganglia	False	False
11_112084617_INS_ME_LINE1	ENSG00000197580.7	-7.1519841046370605	7.52776508611351e-11	6.392506418126769e-08	-0.542086513937395	Brain_Caudate_basal_ganglia	False	False
3_193354175_INS_ME_LINE1	ENSG00000236297.1	7.12282515011953	8.7324588366105e-11	7.29965336405976e-08	0.6744713381374511	Brain_Caudate_basal_ganglia	True	False
4_44842144_INS_ME_ALU	ENSG00000151806.9	-7.0739040674030695	1.1196527752892999e-10	9.21543135772344e-08	-0.5354001151837771	Brain_Caudate_basal_ganglia	False	False
6_32488709_INS_ME_ALU	ENSG00000229391.3	6.92949328732719	2.32324808252976e-10	1.88320377526151e-07	0.8922336285646459	Brain_Caudate_basal_ganglia	False	False
3_129075852_INS_ME_SVA	ENSG00000270773.1	6.84845141835983	3.49052564110311e-10	2.7871586757220203e-07	1.07416325338415	Brain_Caudate_basal_ganglia	False	False
2_48781852_DEL_ME_SVA	ENSG00000243244.1	6.8208921176551	4.00705168324662e-10	3.1525479117942803e-07	0.556791944155058	Brain_Caudate_basal_ganglia	False	False
2_128638904_INS_ME_ALU	ENSG00000270081.1	-6.685365898398	7.87288372913091e-10	6.104223284417029e-07	-0.5488141513051661	Brain_Caudate_basal_ganglia	False	False
6_32540776_INS_ME_ALU	ENSG00000229391.3	6.52373948927353	1.7486942197810598e-09	1.33647702948667e-06	0.745290804528859	Brain_Caudate_basal_ganglia	False	False
17_43670097_INS_ME_SVA	ENSG00000261575.2	6.509392914916002	1.87630087517294e-09	1.41380592282926e-06	1.04371046273402	Brain_Caudate_basal_ganglia	False	False
17_43660611_INS_ME_SVA	ENSG00000261575.2	6.47594581269209	2.21055918061953e-09	1.64253757783284e-06	1.09069987176496	Brain_Caudate_basal_ganglia	False	False
3_45542662_INS_ME_ALU	ENSG00000011376.5	6.38639143788492	3.4225067079993003e-09	2.50822858042814e-06	0.446761883064091	Brain_Caudate_basal_ganglia	False	False
7_63880196_INS_ME_ALU	ENSG00000173041.7	-6.3730085738546585	3.652692965454029e-09	2.6407489318760202e-06	-0.39548674778537296	Brain_Caudate_basal_ganglia	True	False
4_44842144_INS_ME_ALU	ENSG00000163281.7	6.23732451680313	7.042088429824582e-09	4.9746351138103e-06	0.448404630575511	Brain_Caudate_basal_ganglia	False	False
12_58359071_INS_ME_ALU	ENSG00000166896.3	6.23659381362381	7.066903468281329e-09	4.9746351138103e-06	0.467598338913887	Brain_Caudate_basal_ganglia	False	False
3_49441528_INS_ME_LINE1	ENSG00000233276.2	6.206800754918442	8.155432542295429e-09	5.66633098156186e-06	0.307953979602126	Brain_Caudate_basal_ganglia	False	False
15_24839333_DEL_ME_ALU	ENSG00000259905.1	6.1988621812455	8.47231361700065e-09	5.81102956661433e-06	0.583865834494484	Brain_Caudate_basal_ganglia	False	False
8_8920127_INS_ME_ALU	ENSG00000253893.2	-6.164361298220482	9.99619564707732e-09	6.76944899902519e-06	-0.638482120533864	Brain_Caudate_basal_ganglia	False	False
20_5943000_DEL_ME_ALU	ENSG00000125885.9	-6.09640675392206	1.3828220929500499e-08	9.16440703922425e-06	-0.568446655596641	Brain_Caudate_basal_ganglia	False	False
2_43024076_INS_ME_ALU	ENSG00000162882.10	6.09569247177568	1.3875342906917199e-08	9.16440703922425e-06	0.428436120517676	Brain_Caudate_basal_ganglia	False	False
11_49655824_INS_ME_ALU	ENSG00000205035.4	6.06079380546282	1.6380490901839598e-08	1.06870717409453e-05	0.407561497114601	Brain_Caudate_basal_ganglia	False	False
17_43660611_INS_ME_SVA	ENSG00000204650.9	6.03723224282562	1.83181152753772e-08	1.18072391459928e-05	0.7377971513813361	Brain_Caudate_basal_ganglia	False	False
6_28190207_DEL_ME_ALU	ENSG00000187987.5	5.99433238069036	2.24414147760959e-08	1.4292776775075598e-05	0.6010907102557679	Brain_Caudate_basal_ganglia	False	False
9_101028762_DEL_ME_ALU	ENSG00000095383.15	5.978613709189499	2.41701403030796e-08	1.52126863067583e-05	0.3729099591205329	Brain_Caudate_basal_ganglia	False	False
17_43660611_INS_ME_SVA	ENSG00000185829.11	5.97395082124837	2.47076711438269e-08	1.5370182540972e-05	0.92123053881528	Brain_Caudate_basal_ganglia	False	False
1_28745559_INS_ME_ALU	ENSG00000204138.8	-5.96041269730474	2.63357705223668e-08	1.6194682611219598e-05	-0.32378554743034105	Brain_Caudate_basal_ganglia	False	False
12_58458223_INS_ME_ALU	ENSG00000166896.3	5.95237021476675	2.7352395347157902e-08	1.66287022577e-05	0.4582591197376961	Brain_Caudate_basal_ganglia	False	False
19_56966061_INS_ME_ALU	ENSG00000267454.1	5.9353299612289	2.9635465004167402e-08	1.78142442950332e-05	0.460731529894605	Brain_Caudate_basal_ganglia	False	False
6_28190207_DEL_ME_ALU	ENSG00000197062.7	-5.81128123990701	5.2937581817864695e-08	3.146786321859939e-05	-0.417518308145953	Brain_Caudate_basal_ganglia	False	False
16_12002336_DEL_ME_ALU	ENSG00000234719.4	5.7746211334393	6.27637817475412e-08	3.68988962605682e-05	0.6944990761419979	Brain_Caudate_basal_ganglia	False	False
10_99108291_DEL_ME_ALU	ENSG00000052749.9	5.75444465743436	6.89134564456963e-08	3.96944460038077e-05	0.29802843117786304	Brain_Caudate_basal_ganglia	False	False
6_32537048_INS_ME_ALU	ENSG00000198502.5	-5.7541645828679515	6.9002850115967e-08	3.96944460038077e-05	-0.577267902744097	Brain_Caudate_basal_ganglia	True	True
17_18791153_DEL_ME_SVA	ENSG00000141127.10	5.742789095711402	7.2731369090091e-08	4.139420760585929e-05	0.338017947316076	Brain_Caudate_basal_ganglia	True	False
9_43520952_INS_ME_ALU	ENSG00000154529.10	-5.70465091921505	8.67313261324845e-08	4.88425180711767e-05	-0.762224593441486	Brain_Caudate_basal_ganglia	False	False
17_44223917_DEL_ME_ALU	ENSG00000176681.10	5.690598469175191	9.252945514227037e-08	5.15649304235034e-05	0.7403037824455981	Brain_Caudate_basal_ganglia	False	False
17_44176406_DEL_ME_ALU	ENSG00000176681.10	5.51215568080778	2.0891803338192197e-07	0.000115225833689685	0.7339974252683149	Brain_Caudate_basal_ganglia	False	False
6_32540776_INS_ME_ALU	ENSG00000196126.6	-5.503570868812242	2.17190469841779e-07	0.000118566050470054	-0.443723406818584	Brain_Caudate_basal_ganglia	False	False
5_82482765_DEL_ME_ALU	ENSG00000152422.11	-5.493692006882111	2.2710686227159802e-07	0.000122727171966346	-0.4967748552415789	Brain_Caudate_basal_ganglia	False	False
6_32488709_INS_ME_ALU	ENSG00000179344.12	-5.47160974945225	2.50901755611508e-07	0.000134229930234601	-0.761141572392458	Brain_Caudate_basal_ganglia	False	False
9_15815309_INS_ME_LINE1	ENSG00000164989.11	-5.39338152653588	3.56484261344704e-07	0.00018882724255128998	-0.40277738544986	Brain_Caudate_basal_ganglia	False	False
20_34458566_INS_ME_ALU	ENSG00000224497.1	5.3910992417754	3.6014097866565397e-07	0.000188893943310135	0.9808744426649972	Brain_Caudate_basal_ganglia	False	False
1_247288976_INS_ME_ALU	ENSG00000196418.8	-5.3785931258482895	3.8083865753520297e-07	0.00019781055669394	-0.885982029955886	Brain_Caudate_basal_ganglia	False	False
16_70553024_DEL_ME_ALU	ENSG00000226232.4	-5.36564424325275	4.0349301732007496e-07	0.000207562239746218	-0.5132175041963	Brain_Caudate_basal_ganglia	False	False
6_32540776_INS_ME_ALU	ENSG00000237541.3	5.361913339787598	4.10261104789685e-07	0.00020903389376327	0.770653777418062	Brain_Caudate_basal_ganglia	False	False
12_11179038_INS_ME_ALU	ENSG00000212127.5	5.33636686703833	4.59676741452911e-07	0.00023200232066971	0.5704277338111129	Brain_Caudate_basal_ganglia	False	False
6_32593707_DEL_ME_ALU	ENSG00000198502.5	-5.33206958190284	4.68541617538936e-07	0.000234266429875846	-0.540276590042178	Brain_Caudate_basal_ganglia	False	False
17_80759992_INS_ME_SVA	ENSG00000141560.10	5.30979881056614	5.172268127867711e-07	0.000256214048678514	0.470305996973058	Brain_Caudate_basal_ganglia	False	False
12_4770885_INS_ME_ALU	ENSG00000111254.3	-5.30654032802359	5.24752167225109e-07	0.000257557029306203	-0.467555969920625	Brain_Caudate_basal_ganglia	False	False
6_32488709_INS_ME_ALU	ENSG00000237541.3	5.3019092094351	5.3563179598545e-07	0.000260506958667505	0.8751407110709499	Brain_Caudate_basal_ganglia	False	False
7_55851357_INS_ME_ALU	ENSG00000226278.1	5.290458210285482	5.63487092284797e-07	0.000269544128599932	0.8369710953713779	Brain_Caudate_basal_ganglia	False	False
6_32571348_DEL_ME_ALU	ENSG00000196126.6	-5.290136462632152	5.64289844729665e-07	0.000269544128599932	-0.310199467917159	Brain_Caudate_basal_ganglia	True	True
9_94058481_INS_ME_LINE1	ENSG00000229694.2	5.26257359106454	6.373649843401399e-07	0.000301755657497461	0.9914074262034048	Brain_Caudate_basal_ganglia	False	False
6_32571348_DEL_ME_ALU	ENSG00000198502.5	-5.20857126704214	8.08264434852416e-07	0.000379309991229556	-0.441616835940354	Brain_Caudate_basal_ganglia	False	False
6_32540776_INS_ME_ALU	ENSG00000196735.7	-5.18890158095813	8.81009254708647e-07	0.000409853166240504	-0.42890460789033	Brain_Caudate_basal_ganglia	True	True
17_15511193_INS_ME_LINE1	ENSG00000239704.6	-5.171211707962599	9.518566312862959e-07	0.00043899463721711697	-0.437779007399542	Brain_Caudate_basal_ganglia	False	False
6_32589834_INS_ME_ALU	ENSG00000232629.4	-5.1491397485626385	1.04807386327789e-06	0.000479238492406017	-0.854657453553657	Brain_Caudate_basal_ganglia	True	True
10_37910806_INS_ME_ALU	ENSG00000175395.11	5.140117122815822	1.0900786703847798e-06	0.000494221345651825	0.294462184429503	Brain_Caudate_basal_ganglia	False	False
1_75192907_INS_ME_LINE1	ENSG00000116791.9	-5.084686149468901	1.38651785843207e-06	0.000623338814355104	-0.405122843629004	Brain_Caudate_basal_ganglia	False	False
1_43008213_DEL_ME_ALU	ENSG00000066185.8	-5.0300688252474	1.7547595061020698e-06	0.000782315656807957	-0.3878879260515471	Brain_Caudate_basal_ganglia	True	True
17_43660611_INS_ME_SVA	ENSG00000176681.10	5.01590490656557	1.8648328827278401e-06	0.000824518135479809	0.8685284561979251	Brain_Caudate_basal_ganglia	False	False
6_29905139_INS_ME_LINE1	ENSG00000204618.4	4.99313957625404	2.05596867371027e-06	0.000901575967826441	0.95214563786805	Brain_Caudate_basal_ganglia	False	False
3_129184486_DEL_ME_ALU	ENSG00000163913.7	-4.9640210831044005	2.32838121171456e-06	0.00101273224752453	-0.3741232294032271	Brain_Caudate_basal_ganglia	False	False
3_49441528_INS_ME_LINE1	ENSG00000213672.3	-4.940783896655059	2.5706533270091e-06	0.0011090917930779	-0.3551726993935561	Brain_Caudate_basal_ganglia	True	True
10_74798385_DEL_ME_ALU	ENSG00000166321.9	-4.91477548040441	2.87090034512627e-06	0.00122872238051128	-0.794505783683521	Brain_Caudate_basal_ganglia	False	False
5_87399827_INS_ME_ALU	ENSG00000271904.1	4.895370438133201	3.11683826614013e-06	0.0013233946857161198	0.523964151172674	Brain_Caudate_basal_ganglia	False	False
10_70973334_INS_ME_SVA	ENSG00000229261.1	-4.8757315998269695	3.3865288855169897e-06	0.0014265819594194802	-0.589186532250236	Brain_Caudate_basal_ganglia	True	False
13_46647748_INS_ME_ALU	ENSG00000235903.3	-4.86143595529333	3.59695667995354e-06	0.00150338738610027	-0.487312918998842	Brain_Caudate_basal_ganglia	False	False
16_89281698_INS_ME_ALU	ENSG00000259877.1	-4.850782619901589	3.76197000183588e-06	0.00156016769866835	-0.7443591421990721	Brain_Caudate_basal_ganglia	False	False
9_5491418_INS_ME_LINE1	ENSG00000197646.6	4.79541397056635	4.74509830320869e-06	0.0019527539547950896	0.544373752338682	Brain_Caudate_basal_ganglia	False	False
9_43520952_INS_ME_ALU	ENSG00000236816.2	-4.7755754926799	5.15468541951979e-06	0.0021051184370907607	-0.6524081663418061	Brain_Caudate_basal_ganglia	True	True
10_35593222_DEL_ME_ALU	ENSG00000271335.1	4.75617994922445	5.58816054645821e-06	0.00226485606874975	0.35649277314271505	Brain_Caudate_basal_ganglia	False	False
6_32540776_INS_ME_ALU	ENSG00000223534.1	-4.742408228683192	5.91718498050902e-06	0.00238017653588159	-0.627210144763835	Brain_Caudate_basal_ganglia	True	True
5_115498891_INS_ME_ALU	ENSG00000271918.1	4.73895133316251	6.0026776304359e-06	0.00239654664590067	0.7901608154518291	Brain_Caudate_basal_ganglia	False	False
12_11258537_DEL_ME_ALU	ENSG00000256274.1	-4.7209418109465	6.4677943065267e-06	0.00256311501929535	-0.60773864200254	Brain_Caudate_basal_ganglia	False	False
6_28898015_INS_ME_ALU	ENSG00000235109.3	4.703392141026081	6.95452077055521e-06	0.00273573460811716	1.3907466287882702	Brain_Caudate_basal_ganglia	False	False
6_26962174_INS_ME_ALU	ENSG00000261584.1	-4.6959789967098615	7.17061092969745e-06	0.00280014973815973	-0.498538180409543	Brain_Caudate_basal_ganglia	False	False
8_9012966_INS_ME_ALU	ENSG00000253893.2	4.63389907949672	9.254121244133187e-06	0.00357498854428656	0.579778244126972	Brain_Caudate_basal_ganglia	False	False
9_35803108_DEL_ME_ALU	ENSG00000198467.9	-4.63299385455554	9.2884616096718e-06	0.00357498854428656	-0.482495646853009	Brain_Caudate_basal_ganglia	False	False
7_45789213_INS_ME_ALU	ENSG00000272556.1	-4.62688956869727	9.52327155078287e-06	0.0036391821763952295	-0.501773909979068	Brain_Caudate_basal_ganglia	False	False
2_3479251_INS_ME_ALU	ENSG00000271868.1	-4.613301241173518	1.0066762809128696e-05	0.0038195868335147297	-0.6124454114928289	Brain_Caudate_basal_ganglia	False	False
12_70680974_INS_ME_ALU	ENSG00000166268.6	4.6078141213832415	1.02946291917266e-05	0.00386672830642595	1.09483776517175	Brain_Caudate_basal_ganglia	False	False
19_53616478_DEL_ME_ALU	ENSG00000170954.7	4.6068409380197	1.0335560436997196e-05	0.00386672830642595	0.35106647042937705	Brain_Caudate_basal_ganglia	False	False
12_11179038_INS_ME_ALU	ENSG00000111215.7	4.60139408407048	1.05675716494443e-05	0.00392607302551126	0.523178897997402	Brain_Caudate_basal_ganglia	False	False
4_104214686_INS_ME_LINE1	ENSG00000164039.10	4.59282962819579	1.0942595087871e-05	0.0040140504998060714	0.367949757235114	Brain_Caudate_basal_ganglia	True	False
18_9287079_INS_ME_ALU	ENSG00000128791.7	-4.59256386095183	1.09544360263124e-05	0.0040140504998060714	-0.499523335342915	Brain_Caudate_basal_ganglia	False	False
19_20979999_DEL_ME_ALU	ENSG00000105750.10	4.58627892025506	1.1238091413425301e-05	0.00408997722807376	0.719336997629681	Brain_Caudate_basal_ganglia	False	False
17_43670097_INS_ME_SVA	ENSG00000176681.10	4.55901097766885	1.25531412108236e-05	0.00453770609214764	0.764222491822357	Brain_Caudate_basal_ganglia	False	False
2_7050603_INS_ME_LINE1	ENSG00000271947.1	4.53486398496849	1.38408252603322e-05	0.00496959940001686	0.466159776538684	Brain_Caudate_basal_ganglia	False	False
12_112777131_INS_ME_ALU	ENSG00000111300.5	4.52111999575613	1.4629774427959601e-05	0.00521785534747609	0.456101960122623	Brain_Caudate_basal_ganglia	True	False
12_54853508_DEL_ME_ALU	ENSG00000170627.5	4.515690311262371	1.4953273768087702e-05	0.00529791518754254	0.9618250994436852	Brain_Caudate_basal_ganglia	False	False
3_126090187_INS_ME_ALU	ENSG00000197763.8	4.50861156958254	1.5385407989770805e-05	0.00541515751345229	0.502879779608973	Brain_Caudate_basal_ganglia	False	False
6_32589567_INS_ME_LINE1	ENSG00000229391.3	4.5005136427917805	1.5894547994225197e-05	0.00555779361531409	0.637956075022269	Brain_Caudate_basal_ganglia	False	False
8_8920127_INS_ME_ALU	ENSG00000233609.3	4.49836826959986	1.6032135395927e-05	0.00556950137367985	0.448976025861329	Brain_Caudate_basal_ganglia	False	False
2_87407702_INS_ME_LINE1	ENSG00000231259.3	-4.48748655677327	1.67478929731409e-05	0.0057806162978714	-0.5008033155586961	Brain_Caudate_basal_ganglia	False	False
4_42088056_INS_ME_ALU	ENSG00000014824.9	-4.48434692207495	1.6960074179086e-05	0.00581632697760847	-0.2591720868937989	Brain_Caudate_basal_ganglia	False	False
19_22768157_DEL_ME_ALU	ENSG00000269332.1	4.4783859960180985	1.73700816638021e-05	0.00591899362376909	0.750387004424338	Brain_Caudate_basal_ganglia	False	False
11_77519577_DEL_ME_ALU	ENSG00000149262.12	4.4653486269019504	1.83004216889093e-05	0.00619654594895544	0.452194224565163	Brain_Caudate_basal_ganglia	True	False
6_80476694_INS_ME_ALU	ENSG00000235357.1	-4.45915263033143	1.87592397304829e-05	0.0062833569592147896	-0.955621619314022	Brain_Caudate_basal_ganglia	True	False
3_129136669_INS_ME_ALU	ENSG00000163913.7	-4.4582513971874	1.88268940966649e-05	0.0062833569592147896	-0.382847951694592	Brain_Caudate_basal_ganglia	False	False
6_29905139_INS_ME_LINE1	ENSG00000204623.4	-4.45715988896772	1.89091472818853e-05	0.0062833569592147896	-0.6328263448037379	Brain_Caudate_basal_ganglia	False	False
7_56088741_INS_ME_ALU	ENSG00000226278.1	4.4556061351556515	1.90268321446573e-05	0.00628343514140137	0.7519467209818821	Brain_Caudate_basal_ganglia	True	True
11_107788410_INS_ME_SVA	ENSG00000110660.10	-4.4472501193196	1.9671949676691103e-05	0.0064566235322288295	-0.435074602347124	Brain_Caudate_basal_ganglia	False	False
6_29892872_INS_ME_ALU	ENSG00000204618.4	4.42622748755095	2.13896264374827e-05	0.00697758307792004	0.9493550222939108	Brain_Caudate_basal_ganglia	False	False
14_92619420_INS_ME_SVA	ENSG00000165934.8	-4.41290392962572	2.25521422828702e-05	0.007294906554128419	-0.343286320429299	Brain_Caudate_basal_ganglia	False	False
4_1301833_INS_ME_ALU	ENSG00000145214.9	4.4119787765309	2.26350864125557e-05	0.007294906554128419	0.21539765976196806	Brain_Caudate_basal_ganglia	True	False
3_74765426_DEL_ME_ALU	ENSG00000113805.8	-4.4087460241788605	2.2927231666814105e-05	0.007344814173310709	-0.273730343151912	Brain_Caudate_basal_ganglia	False	False
13_95249514_INS_ME_ALU	ENSG00000152749.7	4.3927334306913	2.4428687259453798e-05	0.00777922821246142	0.295662713427404	Brain_Caudate_basal_ganglia	False	False
17_44176406_DEL_ME_ALU	ENSG00000159314.7	4.38685255618545	2.50035510604259e-05	0.00791517738569069	0.2632051630087169	Brain_Caudate_basal_ganglia	False	False
15_72639551_INS_ME_ALU	ENSG00000213614.5	4.373560412413569	2.63512799235066e-05	0.00829274779192754	0.5491191521739229	Brain_Caudate_basal_ganglia	False	False
17_44223917_DEL_ME_ALU	ENSG00000159314.7	4.36856866626679	2.68752573221451e-05	0.00840818357589147	0.257927518498945	Brain_Caudate_basal_ganglia	False	False
5_33797557_INS_ME_LINE1	ENSG00000151388.6	4.33600965386417	3.05473092723464e-05	0.00940296400669813	0.457895551699508	Brain_Caudate_basal_ganglia	False	False
16_70553024_DEL_ME_ALU	ENSG00000157322.12	4.33516031021577	3.06492827075449e-05	0.00940296400669813	0.473560128060923	Brain_Caudate_basal_ganglia	False	False
3_129136669_INS_ME_ALU	ENSG00000251474.2	4.33460834357175	3.07157281435481e-05	0.00940296400669813	0.44684760395463	Brain_Caudate_basal_ganglia	False	False
15_86224963_INS_ME_ALU	ENSG00000259416.2	-4.3342583346184815	3.0757933815065195e-05	0.00940296400669813	-0.539468362845593	Brain_Caudate_basal_ganglia	False	False
17_43670097_INS_ME_SVA	ENSG00000120071.8	4.32425349644863	3.19882325247877e-05	0.00972351393092966	0.454600863427445	Brain_Caudate_basal_ganglia	False	False
1_24403011_DEL_ME_ALU	ENSG00000189266.7	-4.31829836976624	3.27428692465044e-05	0.00983865247074711	-0.480451610659471	Brain_Caudate_basal_ganglia	False	False
6_2774017_INS_ME_ALU	ENSG00000168994.9	4.31717999532571	3.28864874292322e-05	0.00983865247074711	0.236017294593952	Brain_Caudate_basal_ganglia	False	False
12_12609792_INS_ME_ALU	ENSG00000255670.1	4.3169296137473605	3.29187235698561e-05	0.00983865247074711	0.7166718395525781	Brain_Caudate_basal_ganglia	False	False
1_181588360_INS_ME_ALU	ENSG00000198216.6	-4.3146559308746495	3.32128503292786e-05	0.0098714126653671	-0.271704695374531	Brain_Caudate_basal_ganglia	False	False
10_124736004_INS_ME_ALU	ENSG00000179988.9	4.30191995428468	3.49077047701441e-05	0.0103178303729168	0.29332220119246	Brain_Caudate_basal_ganglia	False	False
12_112777131_INS_ME_ALU	ENSG00000229186.3	-4.29972950802507	3.5207460915577505e-05	0.0103492524808927	-0.574197910376428	Brain_Caudate_basal_ganglia	False	False
20_34458566_INS_ME_ALU	ENSG00000268340.1	4.29294593469473	3.615155587032511e-05	0.0105686999317296	0.7142550519759141	Brain_Caudate_basal_ganglia	False	False
7_44962408_DEL_ME_ALU	ENSG00000228903.2	4.27798469306354	3.83205648915892e-05	0.0111419125061692	0.326218372180116	Brain_Caudate_basal_ganglia	False	False
17_44176406_DEL_ME_ALU	ENSG00000225190.4	4.27479944610049	3.87982322934198e-05	0.0112198196187333	0.288910741223746	Brain_Caudate_basal_ganglia	False	False
5_128378694_DEL_ME_ALU	ENSG00000113396.8	4.26827517948547	3.97945542002075e-05	0.0114460691137468	0.507443083182508	Brain_Caudate_basal_ganglia	False	False
9_100675550_INS_ME_LINE1	ENSG00000136932.9	-4.2666982079559	4.00390379419222e-05	0.0114548047639299	-0.4252389729667821	Brain_Caudate_basal_ganglia	False	False
13_25645201_DEL_ME_ALU	ENSG00000253771.1	-4.25835646250941	4.13564881008322e-05	0.0117687806218427	-0.529431407001749	Brain_Caudate_basal_ganglia	False	False
9_98696746_INS_ME_ALU	ENSG00000175611.7	4.24908549908351	4.2869550684751786e-05	0.0121348047200187	0.645180246926219	Brain_Caudate_basal_ganglia	False	False
7_7542327_DEL_ME_ALU	ENSG00000215018.5	-4.24581987039779	4.341507144025321e-05	0.0122245416156953	-0.354303294520704	Brain_Caudate_basal_ganglia	False	False
6_29892872_INS_ME_ALU	ENSG00000204623.4	-4.23553988357844	4.51762082809539e-05	0.0126538322870301	-0.6683813923789711	Brain_Caudate_basal_ganglia	False	False
17_5464751_DEL_ME_ALU	ENSG00000213939.4	-4.22351979889225	4.7322500309681e-05	0.0131859710628522	-0.4831786962029021	Brain_Caudate_basal_ganglia	False	False
13_78584671_INS_ME_ALU	ENSG00000136160.10	-4.20511831682675	5.0798982569438e-05	0.0140813200439501	-0.210450421077238	Brain_Caudate_basal_ganglia	False	False
18_13152466_INS_ME_ALU	ENSG00000101639.14	-4.19489566542558	5.28348571487154e-05	0.0145701650649439	-0.6391507007943471	Brain_Caudate_basal_ganglia	True	True
6_29905139_INS_ME_LINE1	ENSG00000237669.1	-4.1924827648426	5.33266912174416e-05	0.0145784784152118	-0.864926841835303	Brain_Caudate_basal_ganglia	False	False
19_53820802_DEL_ME_ALU	ENSG00000268225.1	-4.19207615778088	5.3410003352988e-05	0.0145784784152118	-0.466885376000548	Brain_Caudate_basal_ganglia	False	False
8_131688721_DEL_ME_ALU	ENSG00000253507.1	-4.18448934242383	5.49876059478881e-05	0.014932903201046004	-0.8666909361295809	Brain_Caudate_basal_ganglia	False	False
6_133341834_DEL_ME_LINE1	ENSG00000236166.1	-4.17649608456754	5.66980457454743e-05	0.0153196401481673	-0.339022015504854	Brain_Caudate_basal_ganglia	False	False
16_89281698_INS_ME_ALU	ENSG00000259803.2	4.17495209871825	5.70342647475583e-05	0.0153330458780383	0.764417655235375	Brain_Caudate_basal_ganglia	False	False
21_47042373_INS_ME_ALU	ENSG00000233922.1	4.16421887136253	5.942494364307889e-05	0.0158958752998054	0.4582070428705991	Brain_Caudate_basal_ganglia	False	False
19_22836346_INS_ME_ALU	ENSG00000196109.6	-4.155353426682	6.14717758419707e-05	0.016325663099212	-0.938066073239409	Brain_Caudate_basal_ganglia	True	False
2_102912450_INS_ME_LINE1	ENSG00000115604.6	4.15462904539966	6.16419736077464e-05	0.016325663099212	0.5070924042967639	Brain_Caudate_basal_ganglia	False	False
15_100343324_INS_ME_ALU	ENSG00000182397.10	-4.13789985935175	6.57006324006698e-05	0.017314867649278	-0.738678261751704	Brain_Caudate_basal_ganglia	False	False
7_158603706_INS_ME_ALU	ENSG00000126870.11	4.135296920747931	6.63547140010657e-05	0.0174015237467795	0.7093864286261949	Brain_Caudate_basal_ganglia	False	False
15_43660437_DEL_ME_ALU	ENSG00000242866.5	4.12989225040893	6.773281633810811e-05	0.0176762826403534	0.351872408996504	Brain_Caudate_basal_ganglia	False	False
15_73983319_INS_ME_ALU	ENSG00000103855.13	-4.12630588945999	6.86623704664447e-05	0.0178105268361789	-0.326389643268388	Brain_Caudate_basal_ganglia	False	False
10_13258021_DEL_ME_ALU	ENSG00000183049.8	-4.12534670801886	6.89130461333674e-05	0.0178105268361789	-0.189938289695982	Brain_Caudate_basal_ganglia	False	False
2_3479251_INS_ME_ALU	ENSG00000171853.11	4.1174080415565895	7.10216884838027e-05	0.0182672563086296	0.366789263816517	Brain_Caudate_basal_ganglia	False	False
2_99752980_DEL_ME_ALU	ENSG00000144182.12	4.11595473499973	7.141434499597941e-05	0.0182803638418177	0.359937059334902	Brain_Caudate_basal_ganglia	True	True
17_18791153_DEL_ME_SVA	ENSG00000171928.9	-4.11380161068684	7.19999037667592e-05	0.0183281976413873	-0.22526937203065	Brain_Caudate_basal_ganglia	False	False
6_32488709_INS_ME_ALU	ENSG00000196126.6	-4.112157154338069	7.24502207555357e-05	0.0183281976413873	-0.398189665751686	Brain_Caudate_basal_ganglia	False	False
3_107893335_INS_ME_ALU	ENSG00000114446.4	4.1115070719345805	7.26289818496442e-05	0.0183281976413873	0.376271067663569	Brain_Caudate_basal_ganglia	False	False
5_176387587_DEL_ME_SVA	ENSG00000087206.12	4.1000443321781495	7.585128717347878e-05	0.0190514930164035	0.236589738601039	Brain_Caudate_basal_ganglia	True	True
4_185651677_INS_ME_ALU	ENSG00000151725.7	-4.09796749183315	7.644957254125358e-05	0.0191120358943202	-0.542837394178929	Brain_Caudate_basal_ganglia	False	False
6_29905139_INS_ME_LINE1	ENSG00000181126.9	4.0958263886349	7.70710992186379e-05	0.0191777987771996	0.830054430761465	Brain_Caudate_basal_ganglia	False	False
5_140143667_INS_ME_ALU	ENSG00000250120.2	4.09313346467175	7.7859680737684e-05	0.0192843289804878	0.5896456447773131	Brain_Caudate_basal_ganglia	False	False
5_81182490_DEL_ME_ALU	ENSG00000152348.11	-4.08960992892309	7.890316580273222e-05	0.019452721047375	-0.414676508318766	Brain_Caudate_basal_ganglia	False	False
14_75499581_INS_ME_ALU	ENSG00000119718.6	4.08766713626469	7.9484230270327e-05	0.0194610204800124	0.250973475686152	Brain_Caudate_basal_ganglia	False	False
6_32657952_INS_ME_ALU	ENSG00000179344.12	-4.08706763817262	7.966435793421759e-05	0.0194610204800124	-0.7077935329859449	Brain_Caudate_basal_ganglia	False	False
9_33700134_INS_ME_ALU	ENSG00000237984.2	4.0742658276121	8.36054075813966e-05	0.0203309350008961	0.514728079505999	Brain_Caudate_basal_ganglia	False	False
14_35844728_INS_ME_SVA	ENSG00000100890.11	-4.06763388702418	8.57197436006625e-05	0.0207507717777911	-0.327309462576584	Brain_Caudate_basal_ganglia	True	False
6_29818872_INS_ME_ALU	ENSG00000235821.1	4.04309419773485	9.39968982505814e-05	0.0226519822500354	0.47620297107546	Brain_Caudate_basal_ganglia	False	False
6_29818872_INS_ME_ALU	ENSG00000239257.1	-4.04184164123367	9.44392572713175e-05	0.0226565283621445	-0.4670777430139021	Brain_Caudate_basal_ganglia	False	False
6_29905139_INS_ME_LINE1	ENSG00000176998.3	-4.03765841962969	9.5931094928007e-05	0.0229116859265779	-0.6615068732418629	Brain_Caudate_basal_ganglia	False	False
11_77403284_DEL_ME_ALU	ENSG00000149262.12	4.0231499430844915	0.000101281694966527	0.024082086217841	0.38158196264822497	Brain_Caudate_basal_ganglia	False	False
7_38759715_INS_ME_ALU	ENSG00000006715.11	-4.00526436736396	0.00010827084002116701	0.0256300073906743	-0.39996928817975	Brain_Caudate_basal_ganglia	False	False
12_108222558_DEL_ME_ALU	ENSG00000258072.1	4.00306196715286	0.00010916267687349399	0.0257272865641191	0.4498424304742471	Brain_Caudate_basal_ganglia	False	False
19_45444699_INS_ME_LINE1	ENSG00000234906.4	4.001461385376	0.000109815212979252	0.0257675617507762	0.531571585443637	Brain_Caudate_basal_ganglia	False	False
11_77403284_DEL_ME_ALU	ENSG00000254459.1	-3.99443671467762	0.00011272339964213301	0.0263344504692334	-0.6347494130281529	Brain_Caudate_basal_ganglia	False	False
13_31892045_INS_ME_ALU	ENSG00000229427.1	-3.98277946505522	0.00011771243318843101	0.0273034337051723	-0.433111088989744	Brain_Caudate_basal_ganglia	False	False
7_7583516_INS_ME_LINE1	ENSG00000272732.1	3.98236921417502	0.00011789179584468501	0.0273034337051723	0.315512770015898	Brain_Caudate_basal_ganglia	False	False
6_32589567_INS_ME_LINE1	ENSG00000179344.12	-3.9728045292281498	0.000122148219816578	0.028081309086043	-0.5839936257258229	Brain_Caudate_basal_ganglia	False	False
12_9615567_DEL_ME_ALU	ENSG00000139112.6	3.97246865396587	0.000122300323689191	0.028081309086043	0.179604721914311	Brain_Caudate_basal_ganglia	False	False
7_24677942_DEL_ME_ALU	ENSG00000105928.9	3.9707515756189102	0.000123080745795306	0.0281397299970218	0.4418462572234339	Brain_Caudate_basal_ganglia	False	False
2_48276534_INS_ME_ALU	ENSG00000162869.11	3.9621930787123	0.00012704205297550802	0.0289217991154753	0.464559912149444	Brain_Caudate_basal_ganglia	False	False
3_128395222_INS_ME_ALU	ENSG00000242551.2	-3.96030158981556	0.00012793380138803798	0.029001400171435	-0.4215388515180539	Brain_Caudate_basal_ganglia	False	False
10_104645257_DEL_ME_ALU	ENSG00000138111.10	-3.95632918988624	0.000129826086737795	0.029306184870824	-0.264082137114462	Brain_Caudate_basal_ganglia	False	False
6_29818872_INS_ME_ALU	ENSG00000204622.6	3.93546542624438	0.000140211279483794	0.0315174926096785	0.404988785459749	Brain_Caudate_basal_ganglia	False	False
2_15519553_INS_ME_ALU	ENSG00000151779.8	-3.93432573412752	0.000140800817400881	0.0315175854817143	-0.3060825061949181	Brain_Caudate_basal_ganglia	True	False
1_46207295_DEL_ME_ALU	ENSG00000070759.12	3.93152298324422	0.0001422606912672	0.0317116863420997	0.316947876079127	Brain_Caudate_basal_ganglia	False	False
2_102912450_INS_ME_LINE1	ENSG00000115602.12	3.9283385851621	0.000143936870104761	0.0319521934179859	0.47495845709137	Brain_Caudate_basal_ganglia	False	False
17_64637294_INS_ME_LINE1	ENSG00000075429.4	3.91815822240249	0.000149422783812737	0.0330329318644531	0.487739706679208	Brain_Caudate_basal_ganglia	False	False
15_66513956_INS_ME_ALU	ENSG00000075131.5	3.916005176065181	0.00015060826473323302	0.0331579899381203	0.5006251356239421	Brain_Caudate_basal_ganglia	False	False
6_56702722_INS_ME_ALU	ENSG00000151917.13	-3.91447063360318	0.000151458659993563	0.0332085526680148	-0.292622196031168	Brain_Caudate_basal_ganglia	False	False
14_78043528_INS_ME_ALU	ENSG00000100593.13	-3.90796923834548	0.000155112568195896	0.0338708868812744	-0.448410364071052	Brain_Caudate_basal_ganglia	False	False
19_49889481_DEL_ME_ALU	ENSG00000074219.9	3.90334360299564	0.00015776325036661202	0.0343096590705828	0.241092799008357	Brain_Caudate_basal_ganglia	False	False
6_2774017_INS_ME_ALU	ENSG00000230269.2	-3.8965784030755	0.000161717845074999	0.0350272995695036	-0.282495602019273	Brain_Caudate_basal_ganglia	False	False
6_31211630_DEL_ME_SVA	ENSG00000204525.10	-3.894753365829	0.000162800739323295	0.0351196643268425	-0.3406888881217489	Brain_Caudate_basal_ganglia	False	False
10_37910806_INS_ME_ALU	ENSG00000198105.7	3.89016114710136	0.000165556198782668	0.0355706469023051	0.404891656449043	Brain_Caudate_basal_ganglia	True	False
11_58220624_DEL_ME_ALU	ENSG00000156603.10	-3.8857831397654	0.000168224449756264	0.0359993593500414	-0.265104104453274	Brain_Caudate_basal_ganglia	False	False
1_46366125_DEL_ME_ALU	ENSG00000225667.1	3.8838295459518	0.000169428272866988	0.0361125225900836	0.411679624902161	Brain_Caudate_basal_ganglia	False	False
7_128215395_INS_ME_SVA	ENSG00000230715.2	3.8764980429208302	0.000174019597357912	0.03694394618671	0.3812774900291929	Brain_Caudate_basal_ganglia	False	False
11_74532423_DEL_ME_ALU	ENSG00000166435.11	-3.87295850682818	0.000176278396283605	0.0372755649121604	-0.510611538464822	Brain_Caudate_basal_ganglia	False	False
6_32571348_DEL_ME_ALU	ENSG00000237541.3	3.84656933985286	0.000194020737658802	0.0408658088346781	0.419261187015511	Brain_Caudate_basal_ganglia	False	False
17_74588027_INS_ME_ALU	ENSG00000163597.10	-3.844513351605	0.000195472182389089	0.0410100638652308	-0.683764944764456	Brain_Caudate_basal_ganglia	False	False
11_9338352_INS_ME_ALU	ENSG00000166471.6	-3.84328156270815	0.000196346718423323	0.0410326292536303	-0.385421464959106	Brain_Caudate_basal_ganglia	False	False
6_29680468_INS_ME_ALU	ENSG00000204622.6	3.84086812965854	0.000198070992771456	0.0412319067793002	0.4543015521376839	Brain_Caudate_basal_ganglia	False	False
5_81182490_DEL_ME_ALU	ENSG00000186468.8	3.83518922618935	0.000202185286168083	0.0418143086741494	0.332462064461895	Brain_Caudate_basal_ganglia	False	False
6_32537048_INS_ME_ALU	ENSG00000229391.3	3.834852286259681	0.000202431932309103	0.0418143086741494	0.41954297591206	Brain_Caudate_basal_ganglia	True	False
11_101416784_DEL_ME_ALU	ENSG00000137672.8	3.82498883421679	0.000209780286192399	0.0431247941622656	0.343732218697292	Brain_Caudate_basal_ganglia	True	False
6_32480388_INS_ME_ALU	ENSG00000229391.3	3.8241010758695095	0.000210453974625329	0.0431247941622656	0.613677510249765	Brain_Caudate_basal_ganglia	False	False
6_32514612_INS_ME_SVA	ENSG00000232629.4	-3.82312831798708	0.00021119452831853998	0.0431247941622656	-0.6532735077584471	Brain_Caudate_basal_ganglia	False	False
16_70553024_DEL_ME_ALU	ENSG00000261556.4	3.81940465780972	0.000214052286603156	0.0435421417527842	0.26800578356189103	Brain_Caudate_basal_ganglia	False	False
6_31211630_DEL_ME_SVA	ENSG00000234745.5	3.80578513474967	0.00022482105351946202	0.0455594755387791	0.29760371798602303	Brain_Caudate_basal_ganglia	False	False
15_43660437_DEL_ME_ALU	ENSG00000249839.1	-3.7977399244731496	0.000231422169928564	0.0466764548860587	-0.519094099448106	Brain_Caudate_basal_ganglia	False	False
11_49366217_INS_ME_ALU	ENSG00000255190.2	-3.7969526575872	0.000232077926684454	0.0466764548860587	-0.6011391260307509	Brain_Caudate_basal_ganglia	False	False
2_46928953_INS_ME_ALU	ENSG00000239332.1	-3.7916089320126702	0.000236575891376763	0.0474028974260879	-0.266649124080433	Brain_Caudate_basal_ganglia	False	False
1_8502007_INS_ME_ALU	ENSG00000142583.13	3.7834443662584	0.00024360851703362997	0.0486298957193366	0.34551536533626	Brain_Caudate_basal_ganglia	False	False
3_59125233_DEL_ME_ALU	ENSG00000242428.1	3.7802449195560097	0.000246418179440448	0.0490079040218757	0.293181167503789	Brain_Caudate_basal_ganglia	False	False
5_150986482_INS_ME_ALU	ENSG00000086589.7	3.7737289384002	0.000252235782435719	0.0499667876881508	0.331238656381021	Brain_Caudate_basal_ganglia	True	False
17_80759992_INS_ME_SVA	ENSG00000263063.1	3.77276486528906	0.000253107524691842	0.0499667876881508	0.449909114340754	Brain_Caudate_basal_ganglia	False	False
10_30614778_INS_ME_ALU	ENSG00000259994.1	-3.77059785239229	0.00025507745362114703	0.0501705466591094	-0.548804118102899	Brain_Caudate_basal_ganglia	False	False
1_112992009_INS_ME_ALU	ENSG00000155367.11	-3.76936159579798	0.00025620778875475	0.0502082801853127	-0.254044503936934	Brain_Caudate_basal_ganglia	False	False
5_130489774_DEL_ME_ALU	ENSG00000186687.11	-3.76453969779397	0.000260662166142159	0.0508947636001437	-0.542161032546053	Brain_Caudate_basal_ganglia	True	True
6_32537048_INS_ME_ALU	ENSG00000232629.4	3.76211949342324	0.000262925522160329	0.0511421011135738	0.44124940360036297	Brain_Caudate_basal_ganglia	False	False
6_56702722_INS_ME_ALU	ENSG00000231441.1	3.7611463809874506	0.00026384081772269397	0.0511421011135738	0.570472637434859	Brain_Caudate_basal_ganglia	False	False
1_75192907_INS_ME_LINE1	ENSG00000162623.11	-3.75192579592548	0.000272664977210274	0.0524767266715613	-0.26956846640190696	Brain_Caudate_basal_ganglia	False	False
7_56088741_INS_ME_ALU	ENSG00000185290.3	3.75093944937362	0.000273625328040718	0.0524767266715613	0.632796756899615	Brain_Caudate_basal_ganglia	False	False
20_46183295_INS_ME_SVA	ENSG00000124151.14	3.75089488590726	0.00027366879271324	0.0524767266715613	0.304565151384884	Brain_Caudate_basal_ganglia	False	False
3_48746044_INS_ME_ALU	ENSG00000213672.3	-3.74768209292802	0.000276819690586544	0.0528913450953197	-0.32510250300424104	Brain_Caudate_basal_ganglia	False	False
5_130853258_INS_ME_ALU	ENSG00000164398.8	3.74090124846438	0.000283583265015679	0.0539908224023979	0.21911544357078694	Brain_Caudate_basal_ganglia	False	False
15_44578503_DEL_ME_ALU	ENSG00000259659.1	-3.72637212269091	0.000298606956002995	0.0566495515574619	-0.7580176063201509	Brain_Caudate_basal_ganglia	False	False
11_5720472_DEL_ME_ALU	ENSG00000181074.3	3.7107429070773295	0.000315609582246451	0.0596343235639961	0.6867901211765639	Brain_Caudate_basal_ganglia	False	False
7_50473286_INS_ME_ALU	ENSG00000132436.7	-3.7098845801310896	0.000316569429188861	0.0596343235639961	-0.47969881730557	Brain_Caudate_basal_ganglia	False	False
14_60454171_INS_ME_ALU	ENSG00000100612.9	3.70470225858264	0.000322423743278686	0.060524027514619015	0.25324667940374	Brain_Caudate_basal_ganglia	False	False
13_51551951_DEL_ME_ALU	ENSG00000136104.14	3.70099514494067	0.00032667435272279303	0.06110752166544301	0.240079006309918	Brain_Caudate_basal_ganglia	False	False
1_46366125_DEL_ME_ALU	ENSG00000132763.10	3.69733508924173	0.000330923062971664	0.0616865956303869	0.299558468453861	Brain_Caudate_basal_ganglia	False	False
17_44223917_DEL_ME_ALU	ENSG00000225190.4	3.69513630343813	0.000333500604612403	0.0619337900944973	0.249849067381377	Brain_Caudate_basal_ganglia	False	False
8_10326283_INS_ME_ALU	ENSG00000261451.1	3.6942334464334	0.00033456448414567996	0.0619337900944973	0.414191554071746	Brain_Caudate_basal_ganglia	False	False
2_48276780_INS_ME_ALU	ENSG00000162869.11	3.6923241539243694	0.000336824893895287	0.0621372241327724	0.4879413207951861	Brain_Caudate_basal_ganglia	False	False
17_15789558_INS_ME_ALU	ENSG00000239704.6	-3.68282106084353	0.00034829246089732003	0.0640319531462052	-0.4134373010478311	Brain_Caudate_basal_ganglia	False	False
1_75192907_INS_ME_ALU	ENSG00000272864.1	-3.67748810220238	0.000354888837399455	0.0648524403211865	-0.441411930085604	Brain_Caudate_basal_ganglia	False	False
2_85540311_INS_ME_ALU	ENSG00000042445.9	3.67725502254992	0.000355179816708867	0.0648524403211865	0.23141880491138894	Brain_Caudate_basal_ganglia	False	False
3_53500015_INS_ME_ALU	ENSG00000162290.12	-3.67616663446438	0.000356541566088419	0.0648796504903548	-0.287095966918635	Brain_Caudate_basal_ganglia	False	False
12_58458223_INS_ME_ALU	ENSG00000111012.5	3.67414319823512	0.000359086361344975	0.0651212245613384	0.268846887479258	Brain_Caudate_basal_ganglia	True	False
15_79891856_DEL_ME_ALU	ENSG00000172379.14	-3.66871314673459	0.00036600079589725	0.066150934390902	-0.200652836482525	Brain_Caudate_basal_ganglia	False	False
12_70679895_INS_ME_ALU	ENSG00000257815.1	-3.66624031584717	0.0003691912119123	0.0662715277842602	-0.519047288925502	Brain_Caudate_basal_ganglia	True	False
9_35803108_DEL_ME_ALU	ENSG00000137103.12	-3.666214503683	0.000369224652874019	0.0662715277842602	-0.434442496601976	Brain_Caudate_basal_ganglia	False	False
6_136235627_DEL_ME_ALU	ENSG00000213109.4	3.66514256477585	0.00037061593875593396	0.0662715277842602	0.35260502843414704	Brain_Caudate_basal_ganglia	False	False
4_120244573_DEL_ME_ALU	ENSG00000260091.1	-3.66436903972018	0.000371622989874167	0.0662715277842602	-0.3035576399763269	Brain_Caudate_basal_ganglia	False	False
6_29818872_INS_ME_ALU	ENSG00000181126.9	-3.65916535472165	0.000378465284931148	0.0672674892974469	-0.38225488307462496	Brain_Caudate_basal_ganglia	False	False
11_50399980_INS_ME_LINE1	ENSG00000255190.2	-3.65574429233047	0.00038302839799330297	0.0678531002127276	-0.566430174799681	Brain_Caudate_basal_ganglia	False	False
11_86195336_INS_ME_ALU	ENSG00000150687.7	-3.65162754241624	0.000388588468541188	0.0685176322956375	-0.595549550708543	Brain_Caudate_basal_ganglia	False	False
11_77519577_DEL_ME_ALU	ENSG00000254459.1	-3.650799672034101	0.000389715772765376	0.0685176322956375	-0.634160037573776	Brain_Caudate_basal_ganglia	False	False
8_21879122_INS_ME_SVA	ENSG00000261026.1	-3.65013591425735	0.000390621840598318	0.0685176322956375	-0.661919543244488	Brain_Caudate_basal_ganglia	False	False
9_69890029_INS_ME_ALU	ENSG00000172014.11	-3.64889652569584	0.00039231901594140897	0.0685904412870897	-0.488687738951645	Brain_Caudate_basal_ganglia	False	False
12_11258537_DEL_ME_ALU	ENSG00000121335.10	3.64380137709993	0.000399369706646798	0.0695957001169285	0.372952562231666	Brain_Caudate_basal_ganglia	False	False
21_47707049_INS_ME_ALU	ENSG00000160294.6	3.6380006146008097	0.000407542718108689	0.0705602843886626	0.45241686817834	Brain_Caudate_basal_ganglia	False	False
21_47707049_INS_ME_LINE1	ENSG00000160294.6	3.6380006146008097	0.000407542718108689	0.0705602843886626	0.45241686817834	Brain_Caudate_basal_ganglia	False	False
1_181601286_INS_ME_ALU	ENSG00000198216.6	-3.63694310494627	0.000409049648759973	0.0705927327709994	-0.249498901415112	Brain_Caudate_basal_ganglia	False	False
10_104645257_DEL_ME_ALU	ENSG00000214435.3	-3.6337269294681	0.000413665088005758	0.0711597059267526	-0.357736789426502	Brain_Caudate_basal_ganglia	False	False
16_74845006_INS_ME_ALU	ENSG00000260539.1	-3.63089111268908	0.00041777550291714397	0.0716364475338599	-0.282373062203988	Brain_Caudate_basal_ganglia	False	False
9_84477086_DEL_ME_ALU	ENSG00000233926.1	3.628515723842951	0.000421248239737956	0.0720011488106738	0.499524258160647	Brain_Caudate_basal_ganglia	False	False
21_47707049_INS_ME_ALU	ENSG00000228137.1	3.62333922830472	0.000428910882858888	0.0728277192300379	0.7141932098594449	Brain_Caudate_basal_ganglia	False	False
21_47707049_INS_ME_LINE1	ENSG00000228137.1	3.62333922830472	0.000428910882858888	0.0728277192300379	0.7141932098594449	Brain_Caudate_basal_ganglia	False	False
2_224578165_INS_ME_ALU	ENSG00000085449.10	-3.6224983247586806	0.000430168027004093	0.0728277192300379	-0.395877276352829	Brain_Caudate_basal_ganglia	False	False
7_128215395_INS_ME_SVA	ENSG00000273270.1	-3.6100069962231	0.000449257537159616	0.0756349426220142	-0.428328078451225	Brain_Caudate_basal_ganglia	False	False
8_71774807_INS_ME_ALU	ENSG00000221947.3	-3.6092081711720496	0.000450505163260445	0.0756349426220142	-0.65101117369712	Brain_Caudate_basal_ganglia	False	False
14_24175029_DEL_ME_ALU	ENSG00000237054.5	3.60889791550848	0.00045099061097258894	0.0756349426220142	0.481627055226187	Brain_Caudate_basal_ganglia	False	False
20_26094315_INS_ME_LINE1	ENSG00000204556.4	-3.60727945019269	0.00045353100044124493	0.0758232968518942	-0.420064178112448	Brain_Caudate_basal_ganglia	False	False
2_111682379_INS_ME_ALU	ENSG00000144063.3	3.6051061137707903	0.00045696360719315595	0.0760818172926785	0.487720102875715	Brain_Caudate_basal_ganglia	False	False
12_44139571_INS_ME_ALU	ENSG00000257742.1	-3.60450234858427	0.000457921553080291	0.0760818172926785	-0.348221240138075	Brain_Caudate_basal_ganglia	False	False
6_45260479_INS_ME_ALU	ENSG00000196284.9	-3.5994289614648904	0.000466046383750237	0.0771919984032629	-0.396477391245468	Brain_Caudate_basal_ganglia	False	False
1_212471153_DEL_ME_SVA	ENSG00000226251.1	3.59766941483558	0.000468895896924552	0.0774242641653291	0.32062357607729103	Brain_Caudate_basal_ganglia	False	False
19_20174690_DEL_ME_ALU	ENSG00000130287.9	3.5934466873738	0.0004758017204121389	0.0781490397354069	0.408748996572954	Brain_Caudate_basal_ganglia	False	False
1_212471153_DEL_ME_SVA	ENSG00000065600.8	-3.59320080034055	0.0004762067880473031	0.0781490397354069	-0.190182124844749	Brain_Caudate_basal_ganglia	False	False
10_37910806_INS_ME_ALU	ENSG00000226578.1	-3.58955546626607	0.00048225035161652803	0.0788988121135555	-0.552381668554867	Brain_Caudate_basal_ganglia	False	False
20_33115831_DEL_ME_ALU	ENSG00000101460.8	3.5883795200247	0.00048421534416532	0.0789787704192087	0.217217445100647	Brain_Caudate_basal_ganglia	False	False
9_38791174_INS_ME_ALU	ENSG00000237557.1	-3.5872098169153195	0.000486177403899627	0.0790577657484077	-0.542469353737096	Brain_Caudate_basal_ganglia	False	False
6_32589567_INS_ME_LINE1	ENSG00000250535.1	3.577330740103529	0.000503050634832582	0.0815536542815404	0.570085870702209	Brain_Caudate_basal_ganglia	False	False
20_3242418_INS_ME_ALU	ENSG00000125877.8	-3.56747258091224	0.000520438137879228	0.083850138678566	-0.329559511320993	Brain_Caudate_basal_ganglia	False	False
7_128215395_INS_ME_SVA	ENSG00000271553.1	-3.56710310098657	0.000521100715076093	0.083850138678566	-0.5761412725141091	Brain_Caudate_basal_ganglia	False	False
14_35432597_INS_ME_ALU	ENSG00000100890.11	-3.56636278341816	0.000522430700471039	0.083850138678566	-0.333209213173739	Brain_Caudate_basal_ganglia	False	False
6_32571348_DEL_ME_ALU	ENSG00000250535.1	3.56577695384502	0.000523485416898279	0.083850138678566	0.356092000207514	Brain_Caudate_basal_ganglia	False	False
19_49889481_DEL_ME_ALU	ENSG00000131400.3	-3.56328488238039	0.000527994590638339	0.0843199480733149	-0.328672281808172	Brain_Caudate_basal_ganglia	True	False
2_196736424_DEL_ME_ALU	ENSG00000196950.9	-3.56017643948026	0.000533670407816792	0.0849727177017576	-0.3819192905656471	Brain_Caudate_basal_ganglia	False	False
12_104158716_INS_ME_LINE1	ENSG00000257681.1	3.55789282785101	0.0005378767639863402	0.0853883353012024	0.674061546676583	Brain_Caudate_basal_ganglia	False	False
6_29818872_INS_ME_ALU	ENSG00000204623.4	3.55523989920175	0.0005428026662712969	0.0859153841504382	0.263889252492138	Brain_Caudate_basal_ganglia	False	False
2_89029246_DEL_ME_LINE1	ENSG00000153574.8	-3.54907196840236	0.0005544201376300058	0.0871981695011578	-0.252549994839484	Brain_Caudate_basal_ganglia	False	False
3_37604440_INS_ME_ALU	ENSG00000157036.8	-3.54844713996653	0.0005556100129485731	0.0871981695011578	-0.557825025600751	Brain_Caudate_basal_ganglia	False	False
16_985571_INS_ME_ALU	ENSG00000260807.2	-3.54692746230958	0.00055851403072997	0.0871981695011578	-0.473481465443847	Brain_Caudate_basal_ganglia	True	False
16_985584_INS_ME_ALU	ENSG00000260807.2	-3.54692746230958	0.00055851403072997	0.0871981695011578	-0.473481465443847	Brain_Caudate_basal_ganglia	True	False
7_30897079_DEL_ME_ALU	ENSG00000240583.6	-3.54664433113603	0.000559056657860841	0.0871981695011578	-0.373411827375493	Brain_Caudate_basal_ganglia	False	False
4_9952309_DEL_ME_ALU	ENSG00000109667.7	3.54358400863428	0.000564953650998787	0.0878617888801863	0.320198637514382	Brain_Caudate_basal_ganglia	False	False
5_82482765_DEL_ME_ALU	ENSG00000249664.1	3.5417983182177104	0.0005684215791144	0.0879464404931424	0.4364672977745661	Brain_Caudate_basal_ganglia	False	False
17_44223917_DEL_ME_ALU	ENSG00000120071.8	3.5416114014757096	0.00056878574198821	0.0879464404931424	0.307654609607106	Brain_Caudate_basal_ganglia	False	False
3_51763944_INS_ME_ALU	ENSG00000164081.8	3.5404039572493304	0.000571143466038021	0.0880564965117236	0.256314270613362	Brain_Caudate_basal_ganglia	False	False
5_140143667_INS_ME_ALU	ENSG00000112855.10	3.5364984292897303	0.000578832886493073	0.0889855764209566	0.364351506015378	Brain_Caudate_basal_ganglia	False	False
9_7371813_DEL_ME_ALU	ENSG00000236924.1	-3.53538549605399	0.000581041896803176	0.0890692276133899	-0.364808040291494	Brain_Caudate_basal_ganglia	False	False
14_53800186_INS_ME_ALU	ENSG00000237356.1	3.52663693325478	0.000598685371248375	0.0913164856739843	0.485531275923544	Brain_Caudate_basal_ganglia	False	False
6_29680468_INS_ME_ALU	ENSG00000227262.3	3.52624279054832	0.0005994920170234731	0.0913164856739843	0.4999355108290071	Brain_Caudate_basal_ganglia	False	False
1_2911538_DEL_ME_ALU	ENSG00000238260.1	-3.52559378137938	0.000600822500555945	0.0913164856739843	-0.346857410339597	Brain_Caudate_basal_ganglia	False	False
5_150986482_INS_ME_ALU	ENSG00000086570.8	3.5240783442821497	0.000603940024324319	0.0915302758111239	0.295962581526739	Brain_Caudate_basal_ganglia	False	False
3_27899269_INS_ME_ALU	ENSG00000163491.12	-3.51900371952239	0.000614490784170927	0.0928662216450859	-0.272120448224526	Brain_Caudate_basal_ganglia	False	False
1_160018017_INS_ME_ALU	ENSG00000162706.8	3.5155864876091405	0.000621693215655967	0.0936900432236017	0.325528390978625	Brain_Caudate_basal_ganglia	False	False
7_125265110_DEL_ME_ALU	ENSG00000224897.2	-3.5123615564252697	0.000628563221445204	0.0944592802924072	-0.3667318287116271	Brain_Caudate_basal_ganglia	False	False
6_43895487_INS_ME_ALU	ENSG00000137171.10	-3.51073781819982	0.00063204924649161	0.0947170942242427	-0.290541052756201	Brain_Caudate_basal_ganglia	True	True
9_27710051_DEL_ME_ALU	ENSG00000120156.16	-3.5096500239762203	0.000634394824637901	0.0948030411265449	-0.888207807805411	Brain_Caudate_basal_ganglia	False	False
12_77311762_INS_ME_ALU	ENSG00000067798.9	3.50833597208067	0.000637239210166229	0.0949628426314292	0.508248992194642	Brain_Caudate_basal_ganglia	False	False
7_56652490_DEL_ME_LINE1	ENSG00000146729.5	-3.50676184970197	0.000640662355432167	0.095207764870182	-0.20206387606627105	Brain_Caudate_basal_ganglia	False	False
10_33492654_DEL_ME_ALU	ENSG00000273038.1	3.49258683863382	0.000672277643031743	0.0996293119793774	0.3799071596194389	Brain_Caudate_basal_ganglia	False	False
17_44223917_DEL_ME_ALU	ENSG00000204650.9	19.465149756345998	6.89105733637572e-38	3.65563700637396e-33	1.22053194406344	Artery_Coronary	False	False
17_44223917_DEL_ME_ALU	ENSG00000214401.4	16.3013707207947	1.8740954755754198e-31	4.9709445441900285e-27	1.31829391507721	Artery_Coronary	True	False
17_44223917_DEL_ME_ALU	ENSG00000214425.2	-16.111187012935698	4.752820950274261e-31	8.40441328636997e-27	-1.15410343406733	Artery_Coronary	False	False
17_44223917_DEL_ME_ALU	ENSG00000262539.1	15.6071071517287	5.720071495675e-30	7.586101819351578e-26	1.35545953685871	Artery_Coronary	False	False
17_44223917_DEL_ME_ALU	ENSG00000264070.1	14.6408951660709	7.323394611713619e-28	7.76997521513591e-24	1.45726116912678	Artery_Coronary	True	False
17_44223917_DEL_ME_ALU	ENSG00000263503.1	14.149170009914801	9.0072683648503e-27	7.963776324782398e-23	1.2704445375472602	Artery_Coronary	False	False
20_34458566_INS_ME_ALU	ENSG00000214078.7	-13.988922041510902	2.0519872432697399e-26	1.55508387526023e-22	-1.41418116682863	Artery_Coronary	False	False
17_44176406_DEL_ME_ALU	ENSG00000204650.9	13.3357856289896	6.040712807637309e-25	4.00567217165439e-21	1.14428620561461	Artery_Coronary	False	False
17_43660611_INS_ME_SVA	ENSG00000204650.9	12.830778666830401	8.482888761189929e-24	5.0000973988040487e-20	1.28829791927953	Artery_Coronary	False	False
17_44176406_DEL_ME_ALU	ENSG00000214425.2	-12.531696270408304	4.0964203811732e-23	2.173110048008569e-19	-1.10951607293721	Artery_Coronary	False	False
7_124593024_INS_ME_ALU	ENSG00000205898.3	12.466804891435098	5.76990599619858e-23	2.78261584720308e-19	0.867869608680491	Artery_Coronary	False	False
11_43877448_INS_ME_ALU	ENSG00000149084.7	-12.280003198769	1.5493141728494396e-22	6.84913062962417e-19	-0.781600518412271	Artery_Coronary	False	False
7_124593024_INS_ME_ALU	ENSG00000224897.2	12.2142398268942	2.19484874960962e-22	8.95650240908004e-19	0.8143664043330621	Artery_Coronary	False	False
17_44223917_DEL_ME_ALU	ENSG00000238083.3	12.0302809822801	5.82341136644493e-22	2.20661535413241e-18	1.11398572261407	Artery_Coronary	False	False
17_43660611_INS_ME_SVA	ENSG00000262539.1	11.842961097069301	1.5761598598365193e-21	5.5742469602978395e-18	1.46822867323905	Artery_Coronary	False	False
17_43670097_INS_ME_SVA	ENSG00000204650.9	11.816488983135299	1.81459348767568e-21	6.01639812048168e-18	1.2252560678162	Artery_Coronary	False	False
17_44176406_DEL_ME_ALU	ENSG00000262539.1	11.517881946475699	8.911507319152241e-21	2.7808620692571e-17	1.26813912519354	Artery_Coronary	False	False
17_43660611_INS_ME_SVA	ENSG00000214401.4	11.111513185900199	7.81966652799478e-20	2.30458605357553e-16	1.36808814316825	Artery_Coronary	False	False
17_43660611_INS_ME_SVA	ENSG00000263503.1	10.9001473878127	2.42482046468298e-19	6.770226359524597e-16	1.3685715970896202	Artery_Coronary	False	False
17_43670097_INS_ME_SVA	ENSG00000214425.2	-10.882675919386001	2.66272300777981e-19	7.06273964198557e-16	-1.17219210439196	Artery_Coronary	False	False
17_44176406_DEL_ME_ALU	ENSG00000264070.1	10.741091417786	5.685920947780078e-19	1.4363448588513598e-15	1.34687370885912	Artery_Coronary	False	False
17_43660611_INS_ME_SVA	ENSG00000214425.2	-10.7158853852178	6.50834159386739e-19	1.5693682418776e-15	-1.18089983133993	Artery_Coronary	False	False
17_44176406_DEL_ME_ALU	ENSG00000214401.4	10.6513856249891	9.196329602283749e-19	2.12111343074587e-15	1.17217612268899	Artery_Coronary	False	False
17_44176406_DEL_ME_ALU	ENSG00000263503.1	10.633382501025	1.01280516220174e-18	2.23867921040167e-15	1.1825111090538605	Artery_Coronary	False	False
17_43660611_INS_ME_SVA	ENSG00000264070.1	10.2357856535856	8.53553026188372e-18	1.81120537945068e-14	1.5026919181508798	Artery_Coronary	False	False
15_41100332_INS_ME_ALU	ENSG00000166140.13	-9.968988606921071	3.56516635217256e-17	7.274173454477e-14	-0.4541694907674521	Artery_Coronary	True	False
17_43670097_INS_ME_SVA	ENSG00000214401.4	9.86858338656763	6.10318241414771e-17	1.19913971810415e-13	1.2689750615769195	Artery_Coronary	False	False
17_43670097_INS_ME_SVA	ENSG00000238083.3	9.66922076243527	1.77309390611338e-16	3.3593163794788897e-13	1.18543122763658	Artery_Coronary	False	False
10_35593222_DEL_ME_ALU	ENSG00000271335.1	9.517419097325053	3.9897293410260896e-16	7.29831557972735e-13	0.7117328201427329	Artery_Coronary	False	False
17_43660611_INS_ME_SVA	ENSG00000238083.3	9.35670167549149	9.403546647895009e-16	1.6628291537472702e-12	1.18159171746749	Artery_Coronary	False	False
12_58458223_INS_ME_ALU	ENSG00000166896.3	9.17488152509197	2.4757702878937804e-15	4.23668187104766e-12	0.7408756613922679	Artery_Coronary	False	False
17_43670097_INS_ME_SVA	ENSG00000262539.1	9.12242705720961	3.27201481755036e-15	5.424284814257152e-12	1.26572108767119	Artery_Coronary	False	False
17_43670097_INS_ME_SVA	ENSG00000263503.1	8.99501460753275	6.4357145787340105e-15	1.03457037177958e-11	1.21643929992614	Artery_Coronary	False	False
17_43670097_INS_ME_SVA	ENSG00000264070.1	8.82317389314216	1.5990741474897202e-14	2.49497895441712e-11	1.3630582855807	Artery_Coronary	False	False
3_48372326_INS_ME_ALU	ENSG00000164048.9	8.743581709810059	2.43523024705995e-14	3.6910436964652296e-11	0.8591840154843399	Artery_Coronary	False	False
5_180702830_INS_ME_ALU	ENSG00000248275.1	-8.69333893217754	3.17474267759474e-14	4.67824789732564e-11	-0.907976274156596	Artery_Coronary	False	False
12_58359071_INS_ME_ALU	ENSG00000166896.3	8.55066075826424	6.731569686835489e-14	9.651433522079348e-11	0.7144884220784241	Artery_Coronary	False	False
17_18791153_DEL_ME_SVA	ENSG00000141127.10	8.48178649445486	9.66761546311734e-14	1.3496245597444998e-10	0.5927732479382011	Artery_Coronary	True	True
17_44176406_DEL_ME_ALU	ENSG00000238083.3	8.41127201591234	1.39960836251479e-13	1.90379035956531e-10	0.970626537742216	Artery_Coronary	False	False
13_79860997_INS_ME_ALU	ENSG00000227354.2	8.32655454355235	2.1811987752630303e-13	2.892760345723209e-10	1.15614729153123	Artery_Coronary	False	False
10_29712154_DEL_ME_LINE1	ENSG00000224597.5	8.06265900458174	8.63280942238267e-13	1.11698026109263e-09	0.5372571385245379	Artery_Coronary	False	False
2_128638904_INS_ME_ALU	ENSG00000270081.1	-8.02876696030872	1.02933471012001e-12	1.30012326278944e-09	-0.5092954123192179	Artery_Coronary	False	False
6_28190207_DEL_ME_ALU	ENSG00000216901.1	7.9689378619849505	1.40358426436539e-12	1.7315986427981302e-09	0.930164223213235	Artery_Coronary	False	False
10_74798385_DEL_ME_ALU	ENSG00000166321.9	-7.9352334818967	1.6710880787336398e-12	2.01476253383502e-09	-1.28505102246545	Artery_Coronary	False	False
7_66078316_INS_ME_ALU	ENSG00000226824.2	7.76746637174662	3.97060713622001e-12	4.68081639931856e-09	1.1799172550255002	Artery_Coronary	False	False
12_124066475_INS_ME_SVA	ENSG00000111364.11	-7.6269207726650095	8.16640904526238e-12	9.41782246613313e-09	-0.625594048799254	Artery_Coronary	False	False
3_49441528_INS_ME_LINE1	ENSG00000145020.10	-7.58200871127796	1.02745314426173e-11	1.1596885499987299e-08	-0.341326090364865	Artery_Coronary	False	False
6_29905139_INS_ME_LINE1	ENSG00000181126.9	7.5715828457955805	1.08364947995361e-11	1.19763585962623e-08	1.28184823377908	Artery_Coronary	False	False
3_48372326_INS_ME_ALU	ENSG00000229759.1	7.55207140541397	1.1971376639252699e-11	1.2960603251749399e-08	0.963474002136835	Artery_Coronary	True	False
12_124066475_INS_ME_SVA	ENSG00000247373.2	7.42069550448366	2.33622162837004e-11	2.4786844232680492e-08	1.04134445139365	Artery_Coronary	False	False
14_51719000_INS_ME_ALU	ENSG00000139921.8	7.16328154752541	8.5651121340351e-11	8.90922810977309e-08	0.299986870747347	Artery_Coronary	True	False
17_18791153_DEL_ME_SVA	ENSG00000171928.9	-7.086543780421258	1.25787765265817e-10	1.2832529153050698e-07	-0.3920758522132899	Artery_Coronary	False	False
6_32773437_INS_ME_ALU	ENSG00000241106.2	-7.069133659413049	1.37220407688674e-10	1.3734727183917902e-07	-0.59064873896019	Artery_Coronary	True	False
7_124593024_INS_ME_ALU	ENSG00000224899.1	7.0343651285184094	1.63218448396176e-10	1.60343990166088e-07	0.621878507400671	Artery_Coronary	False	False
1_75192907_INS_ME_LINE1	ENSG00000272864.1	-7.0088353854250505	1.85358934722332e-10	1.7878374778336302e-07	-0.5827899833554361	Artery_Coronary	False	False
20_34458566_INS_ME_ALU	ENSG00000224497.1	7.0014669343378495	1.92284783282993e-10	1.82152061935348e-07	1.13548514479977	Artery_Coronary	False	False
9_43520952_INS_ME_ALU	ENSG00000154529.10	-6.9545743332961205	2.42767391364581e-10	2.2593977797367801e-07	-0.6484103366423549	Artery_Coronary	False	False
6_32537048_INS_ME_ALU	ENSG00000198502.5	-6.92006079568519	2.88104596302778e-10	2.63511391883898e-07	-0.682122864433949	Artery_Coronary	True	True
20_5943000_DEL_ME_ALU	ENSG00000125885.9	-6.83863070340311	4.30972593621293e-10	3.8750279862738903e-07	-0.734218074703491	Artery_Coronary	False	False
6_32540776_INS_ME_ALU	ENSG00000229391.3	6.83015398543074	4.49378031851371e-10	3.9731758686139004e-07	0.8462239560761949	Artery_Coronary	False	False
3_48372326_INS_ME_ALU	ENSG00000164045.7	6.74021975546064	6.99480337916699e-10	6.067931044244071e-07	0.8451357758589392	Artery_Coronary	False	False
6_32589834_INS_ME_ALU	ENSG00000232629.4	-6.73741387127575	7.091777879755182e-10	6.067931044244071e-07	-0.914288536735986	Artery_Coronary	True	True
4_1301833_INS_ME_ALU	ENSG00000090316.11	6.72316807372067	7.60500324227425e-10	6.40377487300646e-07	0.5080382888882171	Artery_Coronary	False	False
6_32540776_INS_ME_ALU	ENSG00000237541.3	6.71798856913694	7.8005607158955e-10	6.465811647149071e-07	0.988850318846724	Artery_Coronary	False	False
11_6359686_INS_ME_ALU	ENSG00000170955.9	6.6542037401329015	1.06571472193913e-09	8.697707736022909e-07	0.565342296404445	Artery_Coronary	True	False
1_179491966_INS_ME_ALU	ENSG00000162782.11	6.627725478787509	1.21267774639589e-09	9.747172995235658e-07	0.599778297103713	Artery_Coronary	False	False
6_32488709_INS_ME_ALU	ENSG00000237541.3	6.6060191517704805	1.34794425641927e-09	1.0672700725191901e-06	0.958349144441068	Artery_Coronary	False	False
7_54800188_INS_ME_SVA	ENSG00000132432.9	-6.584165130837059	1.49916589171647e-09	1.16954781455392e-06	-0.326820093879576	Artery_Coronary	False	False
7_128215395_INS_ME_SVA	ENSG00000243679.1	6.56533527763083	1.64281132139608e-09	1.26303619983682e-06	0.655749762301646	Artery_Coronary	False	False
10_104645257_DEL_ME_ALU	ENSG00000214435.3	-6.53720016993687	1.88311498976586e-09	1.4271052441726999e-06	-0.675521749527649	Artery_Coronary	False	False
17_44223917_DEL_ME_ALU	ENSG00000176681.10	6.49712764694183	2.28634176890036e-09	1.70828372532951e-06	0.80289410758591	Artery_Coronary	False	False
7_128215395_INS_ME_SVA	ENSG00000230715.2	6.4409582825855605	2.9984122416418107e-09	2.2092051528730098e-06	0.7174848722453359	Artery_Coronary	False	False
1_75192907_INS_ME_LINE1	ENSG00000116791.9	-6.3898003061004	3.834964321670428e-09	2.78686331918212e-06	-0.555564651592461	Artery_Coronary	False	False
11_65503484_INS_ME_ALU	ENSG00000172922.4	-6.29638262000162	5.99748750569111e-09	4.29946911742443e-06	-0.337719627745685	Artery_Coronary	False	False
10_70272110_DEL_ME_ALU	ENSG00000138346.10	-6.28751076189015	6.256749073699611e-09	4.42552375480921e-06	-0.6566640590869179	Artery_Coronary	False	False
7_128215395_INS_ME_SVA	ENSG00000242588.2	6.26525554182606	6.95670877025917e-09	4.855874257282621e-06	0.772064675804854	Artery_Coronary	False	False
7_56088741_INS_ME_ALU	ENSG00000226278.1	6.24122409317402	7.79926986352474e-09	5.37329177909252e-06	1.07462581735686	Artery_Coronary	True	False
16_89281698_INS_ME_ALU	ENSG00000259803.2	6.16543241810731	1.1170863044393998e-08	7.5974758159238204e-06	1.00333804187284	Artery_Coronary	False	False
1_43008213_DEL_ME_ALU	ENSG00000186409.10	6.154176255588009	1.17811285959254e-08	7.91110241626896e-06	0.535600605268324	Artery_Coronary	False	False
6_32593707_DEL_ME_ALU	ENSG00000198502.5	-6.133170025833759	1.30090421401742e-08	8.62645845617627e-06	-0.7148008763980551	Artery_Coronary	False	False
7_55851357_INS_ME_ALU	ENSG00000226278.1	6.11375291695436	1.4255645684557e-08	9.26526772592543e-06	0.8651775784664909	Artery_Coronary	False	False
15_77092501_INS_ME_ALU	ENSG00000140386.8	-6.112771226199441	1.43217017008028e-08	9.26526772592543e-06	-0.29357153502265504	Artery_Coronary	False	False
16_70553024_DEL_ME_ALU	ENSG00000157322.12	6.0776702919549415	1.6892161925846698e-08	1.0796533710894501e-05	0.606222946633506	Artery_Coronary	False	False
12_11258537_DEL_ME_ALU	ENSG00000256274.1	-6.07035927898703	1.74820953727052e-08	1.10405675884123e-05	-0.665837803534282	Artery_Coronary	False	False
12_54853508_DEL_ME_ALU	ENSG00000170627.5	6.0451723776504895	1.9673874590091006e-08	1.22785808603498e-05	1.03165294231374	Artery_Coronary	False	False
6_32488709_INS_ME_ALU	ENSG00000229391.3	6.0386781279579695	2.02815093018237e-08	1.25106254296796e-05	0.758483434793742	Artery_Coronary	False	False
17_43660611_INS_ME_SVA	ENSG00000176681.10	6.00712519248394	2.35066126414592e-08	1.43333597013422e-05	0.911210392011794	Artery_Coronary	False	False
12_4770885_INS_ME_ALU	ENSG00000111254.3	-5.96717313259079	2.8321368452017998e-08	1.70729576705807e-05	-0.570814496232032	Artery_Coronary	False	False
16_89281698_INS_ME_ALU	ENSG00000259877.1	-5.925591051028969	3.43612481938012e-08	2.04812343307074e-05	-0.6336961673820201	Artery_Coronary	False	False
13_25270562_DEL_ME_ALU	ENSG00000075673.7	5.90636976462947	3.7564919658194605e-08	2.21420158105285e-05	0.6999723129926539	Artery_Coronary	False	False
9_5491418_INS_ME_LINE1	ENSG00000197646.6	5.869301610133211	4.459343630179339e-08	2.59960132128993e-05	0.5441294991724249	Artery_Coronary	False	False
7_128215395_INS_ME_SVA	ENSG00000243302.3	5.85790443621043	4.70032778187632e-08	2.71030096196475e-05	0.574203514896944	Artery_Coronary	False	False
6_32571348_DEL_ME_ALU	ENSG00000232629.4	5.819845014355249	5.60145336649119e-08	3.19517741547302e-05	0.536186833021238	Artery_Coronary	False	False
6_32571348_DEL_ME_ALU	ENSG00000179344.12	-5.73807184021418	8.14964217965326e-08	4.59925923391943e-05	-0.468252529009116	Artery_Coronary	True	True
6_29818872_INS_ME_ALU	ENSG00000176998.3	5.73368054752108	8.31478182621652e-08	4.64306169577853e-05	0.7302326633709559	Artery_Coronary	False	False
12_105773525_DEL_ME_ALU	ENSG00000235162.4	-5.72974227479759	8.465674493833129e-08	4.6780788148266e-05	-0.3585533923596501	Artery_Coronary	False	False
10_37910806_INS_ME_ALU	ENSG00000175395.11	5.6733805720270185	1.09433131191152e-07	5.98486409954582e-05	0.445250566284958	Artery_Coronary	True	False
2_48781852_DEL_ME_SVA	ENSG00000068781.16	-5.64369337668151	1.2521293539200402e-07	6.77798062205145e-05	-0.545771321553423	Artery_Coronary	False	False
6_32571348_DEL_ME_ALU	ENSG00000229391.3	5.62128043329612	1.3858372658192302e-07	7.42598799135803e-05	0.488289611209529	Artery_Coronary	False	False
1_28745559_INS_ME_ALU	ENSG00000204138.8	-5.58888764925163	1.6041220308492e-07	8.50970696145194e-05	-0.515771569204656	Artery_Coronary	False	False
7_128215395_INS_ME_SVA	ENSG00000273270.1	-5.57616345263776	1.69878849195223e-07	8.890526501252259e-05	-0.711745108902793	Artery_Coronary	False	False
6_32571348_DEL_ME_ALU	ENSG00000198502.5	-5.574777234826209	1.70942657378599e-07	8.890526501252259e-05	-0.550930620558417	Artery_Coronary	False	False
12_11258537_DEL_ME_ALU	ENSG00000255374.1	-5.54989412408885	1.91186580999673e-07	9.846851393642359e-05	-0.622181688781131	Artery_Coronary	False	False
19_57023579_INS_ME_ALU	ENSG00000269696.1	5.51147160523533	2.27138882275037e-07	0.00011586048620969599	0.371547899319511	Artery_Coronary	True	False
12_112777131_INS_ME_ALU	ENSG00000198270.8	5.494877853475901	2.44639709352166e-07	0.000123598970870696	0.6467235184179001	Artery_Coronary	False	False
13_95249514_INS_ME_ALU	ENSG00000152749.7	5.4665369239371	2.77629317556291e-07	0.000138942996858903	0.368364601010052	Artery_Coronary	False	False
6_31211630_DEL_ME_SVA	ENSG00000206344.6	5.45742862879663	2.89127873481711e-07	0.000143345276264779	0.318817051349665	Artery_Coronary	False	False
4_187098241_INS_ME_ALU	ENSG00000109794.9	5.453844526987949	2.93779169184327e-07	0.000144302695796846	0.4831218729868679	Artery_Coronary	True	False
2_87407702_INS_ME_LINE1	ENSG00000231259.3	-5.4506730445277585	2.979559774850989e-07	0.000145011620638597	-0.5833374628530121	Artery_Coronary	False	False
5_14015717_INS_ME_ALU	ENSG00000039139.9	5.4423840688576695	3.0914873052593005e-07	0.00014909119096063702	0.5404431049315329	Artery_Coronary	True	False
4_187093487_INS_ME_ALU	ENSG00000109794.9	5.43396445952547	3.20938690516223e-07	0.000153382672010767	0.4838622645930421	Artery_Coronary	True	False
12_11242400_INS_ME_ALU	ENSG00000255374.1	-5.42623662931993	3.3214633354175894e-07	0.000157321704000507	-0.545088555688003	Artery_Coronary	False	False
17_80759992_INS_ME_SVA	ENSG00000141560.10	5.40717958684521	3.6144604979251e-07	0.000169684526508344	0.496694560053267	Artery_Coronary	False	False
2_99752980_DEL_ME_ALU	ENSG00000144182.12	5.359649399993652	4.4597676355817394e-07	0.00020753176605261002	0.435281981626469	Artery_Coronary	True	True
3_49441528_INS_ME_LINE1	ENSG00000145029.7	-5.34711136202087	4.713204278938989e-07	0.000217418064168204	-0.2717755258421	Artery_Coronary	False	False
19_28126008_DEL_ME_ALU	ENSG00000261770.1	5.337241518674531	4.92255764794693e-07	0.00022511789712580801	0.84288362082213	Artery_Coronary	False	False
6_32514612_INS_ME_SVA	ENSG00000232629.4	-5.31896991074588	5.33436684990136e-07	0.000241865664120015	-0.8161902692660391	Artery_Coronary	False	False
9_98696746_INS_ME_ALU	ENSG00000175611.7	5.31269650737691	5.4833743003487e-07	0.00024651485021966	0.651055780169455	Artery_Coronary	False	False
17_43670097_INS_ME_SVA	ENSG00000176681.10	5.294884453782911	5.92895943921528e-07	0.00026430703301759	0.8134789380868509	Artery_Coronary	False	False
1_247288976_INS_ME_ALU	ENSG00000196418.8	-5.27722089875136	6.40567859015269e-07	0.000283179036274175	-0.633375723506437	Artery_Coronary	False	False
14_92619420_INS_ME_SVA	ENSG00000165934.8	-5.24656060425423	7.32351332628136e-07	0.00032107856069909103	-0.332577096526597	Artery_Coronary	False	False
12_11179038_INS_ME_ALU	ENSG00000255374.1	-5.15672446907574	1.08153448022817e-06	0.000470281333128066	-0.686483955199656	Artery_Coronary	False	False
17_15789558_INS_ME_ALU	ENSG00000179277.9	-5.14687296283085	1.12852104484895e-06	0.00048672286917229407	-0.415944090171035	Artery_Coronary	False	False
19_56966061_INS_ME_ALU	ENSG00000267454.1	5.14282599748692	1.1483944562926201e-06	0.000491299818644089	0.3929746816998579	Artery_Coronary	False	False
6_32571348_DEL_ME_ALU	ENSG00000196126.6	-5.11533743107812	1.29270357943863e-06	0.000548613057485118	-0.245448394368924	Artery_Coronary	False	False
12_109887650_INS_ME_ALU	ENSG00000110906.8	-5.1093295265086205	1.3265210132346902e-06	0.0005584969304054518	-0.3772642273481671	Artery_Coronary	True	False
15_67644904_INS_ME_ALU	ENSG00000188779.6	-5.09467393113957	1.4126717794351804e-06	0.0005900852380098981	-0.490392875414179	Artery_Coronary	False	False
4_104214686_INS_ME_LINE1	ENSG00000164039.10	5.06545917216222	1.60097255578561e-06	0.0006635155711864902	0.460147492868199	Artery_Coronary	False	False
3_187898598_INS_ME_ALU	ENSG00000213132.2	5.0581667889211	1.65166133740945e-06	0.000679216916963052	0.8455155696584259	Artery_Coronary	False	False
3_45542662_INS_ME_ALU	ENSG00000011376.5	5.0467018090413305	1.73452893464407e-06	0.000707807888107177	0.308496069615142	Artery_Coronary	False	False
17_44176406_DEL_ME_ALU	ENSG00000176681.10	5.04421073446612	1.75306233795047e-06	0.000709909953938432	0.694505519200138	Artery_Coronary	False	False
3_129136669_INS_ME_ALU	ENSG00000251474.2	5.04111203143265	1.77638569086777e-06	0.000713905185718519	0.539671636090742	Artery_Coronary	False	False
12_11179038_INS_ME_ALU	ENSG00000247157.2	5.016723189898888	1.97080731113312e-06	0.000786085391340609	0.5878308486147111	Artery_Coronary	False	False
21_47707049_INS_ME_ALU	ENSG00000182362.9	-4.991593037863531	2.1927628294215e-06	0.000861658335836897	-0.7657063791670892	Artery_Coronary	False	False
21_47707049_INS_ME_LINE1	ENSG00000182362.9	-4.991593037863531	2.1927628294215e-06	0.000861658335836897	-0.7657063791670892	Artery_Coronary	False	False
6_122980009_INS_ME_ALU	ENSG00000135549.10	-4.987776946879	2.22852771186277e-06	0.0008692732837250612	-0.37663303523602	Artery_Coronary	False	False
14_74942158_INS_ME_ALU	ENSG00000259005.1	4.9597639235302315	2.50901167335886e-06	0.000966600653542351	0.4015940665578879	Artery_Coronary	False	False
13_31892045_INS_ME_ALU	ENSG00000187676.7	4.9592481950578495	2.51448453672726e-06	0.000966600653542351	0.4930597036883641	Artery_Coronary	False	False
11_7612697_INS_ME_ALU	ENSG00000166387.7	-4.92021772042105	2.96414583151137e-06	0.00113125879291976	-0.318892982939571	Artery_Coronary	False	False
6_29818872_INS_ME_ALU	ENSG00000230795.2	4.89936241723132	3.23552014236655e-06	0.00122600791451716	0.652957432778242	Artery_Coronary	False	False
4_120244573_DEL_ME_ALU	ENSG00000245958.2	-4.88492808937446	3.43732386599777e-06	0.00129323825366891	-0.542153706571889	Artery_Coronary	False	False
8_71774807_INS_ME_ALU	ENSG00000221947.3	-4.87600677243292	3.56811065053364e-06	0.0013329908584518199	-0.7523858865150921	Artery_Coronary	False	False
2_3479251_INS_ME_ALU	ENSG00000225234.1	-4.8569379809883	3.8640704678982815e-06	0.00143346205770305	-0.474030800423684	Artery_Coronary	False	False
6_26962174_INS_ME_ALU	ENSG00000261584.1	-4.83568417397309	4.22205319024368e-06	0.00154814750116057	-0.474312564678623	Artery_Coronary	False	False
6_36021784_INS_ME_ALU	ENSG00000112053.9	4.83514246537135	4.2315856598292605e-06	0.00154814750116057	0.743072032287423	Artery_Coronary	True	False
6_31439016_INS_ME_ALU	ENSG00000204540.6	4.81346289672674	4.63071403307831e-06	0.00168256677219706	0.5082755323177829	Artery_Coronary	False	False
9_33700134_INS_ME_ALU	ENSG00000260947.1	4.784039540135621	5.23129444003478e-06	0.00188785672618643	0.6735820014939671	Artery_Coronary	False	False
12_11242400_INS_ME_ALU	ENSG00000256274.1	-4.764796310777	5.6642515061182e-06	0.00203028971721665	-0.4897867475099521	Artery_Coronary	True	False
6_29905139_INS_ME_LINE1	ENSG00000237669.1	-4.748017698270259	6.06995614842349e-06	0.0021611080786424	-0.809821373823093	Artery_Coronary	False	False
6_32571348_DEL_ME_ALU	ENSG00000237541.3	4.73070562781282	6.5180496303881104e-06	0.0023051734322830602	0.502150136730276	Artery_Coronary	False	False
15_100416664_INS_ME_LINE1	ENSG00000259363.1	-4.71432505449054	6.97145407056129e-06	0.00244919647012719	-0.7603895044243051	Artery_Coronary	False	False
5_180349604_INS_ME_ALU	ENSG00000168903.8	4.7038761994818215	7.276482676371809e-06	0.00253954032565032	0.437315005698494	Artery_Coronary	False	False
15_67534474_DEL_ME_ALU	ENSG00000188779.6	-4.66766594293565	8.43686833502383e-06	0.00292527730918091	-0.408864726862276	Artery_Coronary	False	False
10_123228984_INS_ME_ALU	ENSG00000066468.16	4.65919149944548	8.73327500616776e-06	0.00300838640131295	0.3765456696914	Artery_Coronary	False	False
8_91069184_DEL_ME_ALU	ENSG00000104320.9	4.6529260811996105	8.95887511444126e-06	0.00306618945771609	0.3612491362584461	Artery_Coronary	False	False
6_36021784_INS_ME_ALU	ENSG00000156711.12	4.6388406999417	9.486839080202401e-06	0.0032260726049080602	0.432958518976683	Artery_Coronary	False	False
5_1941156_DEL_ME_ALU	ENSG00000248994.1	-4.63690315821883	9.561779901813027e-06	0.00323084625484891	-0.5626484414172309	Artery_Coronary	False	False
3_98726776_INS_ME_ALU	ENSG00000064225.8	4.625516936523679	1.0013893570891499e-05	0.00336219645596345	0.315342974719016	Artery_Coronary	False	False
6_32657952_INS_ME_ALU	ENSG00000232629.4	4.61252961897884	1.0554850359991001e-05	0.0035215362059570006	0.758202671752494	Artery_Coronary	False	False
4_185651677_INS_ME_ALU	ENSG00000151725.7	-4.60077791467157	1.1068626143988902e-05	0.00366987217695291	-0.424998507946486	Artery_Coronary	False	False
7_90022147_DEL_ME_ALU	ENSG00000157214.9	-4.59635765022256	1.12680702253106e-05	0.00371279414523294	-0.380454957884927	Artery_Coronary	False	False
14_75499581_INS_ME_ALU	ENSG00000119718.6	4.58454048687297	1.18184832015552e-05	0.00387011552690925	0.215665311018627	Artery_Coronary	False	False
12_104158716_INS_ME_LINE1	ENSG00000257681.1	4.54811630125702	1.36835369171444e-05	0.00445336165593615	0.585232673857951	Artery_Coronary	False	False
4_125659025_INS_ME_ALU	ENSG00000151458.7	-4.52567563062336	1.49709586405405e-05	0.00484264868854897	-0.367006529806405	Artery_Coronary	False	False
17_44223917_DEL_ME_ALU	ENSG00000108379.5	4.5228281741586915	1.5142454400860599e-05	0.00486843674855306	0.4723616590497729	Artery_Coronary	False	False
17_15789558_INS_ME_ALU	ENSG00000265519.1	-4.50985054562342	1.59483972936188e-05	0.0050966658315010896	-0.453268361133307	Artery_Coronary	True	False
3_49441528_INS_ME_LINE1	ENSG00000178149.12	-4.50060484928256	1.65476866697325e-05	0.0052565163481595	-0.34227416333595	Artery_Coronary	False	False
6_32488709_INS_ME_ALU	ENSG00000179344.12	-4.49570009120803	1.6874373412381302e-05	0.00532838473305604	-0.5644906985384269	Artery_Coronary	False	False
15_100343324_INS_ME_ALU	ENSG00000182397.10	-4.48164485888032	1.78453991528806e-05	0.005601660234681429	-0.787291486176088	Artery_Coronary	False	False
1_75192907_INS_ME_ALU	ENSG00000116791.9	-4.4794235035718	1.8003719250121806e-05	0.00561811354411595	-0.511879775701251	Artery_Coronary	False	False
12_11179038_INS_ME_ALU	ENSG00000111215.7	4.47070884013726	1.86380237050945e-05	0.00578203812591555	0.394693241879505	Artery_Coronary	True	True
5_169035629_INS_ME_ALU	ENSG00000040275.12	-4.46616013054804	1.89776182907496e-05	0.00585316088782545	-0.584604925959678	Artery_Coronary	False	False
6_170038129_DEL_ME_ALU	ENSG00000184465.11	-4.46195636794755	1.92967637262803e-05	0.00591719086078291	-0.277096343396333	Artery_Coronary	False	False
6_33030310_INS_ME_SVA	ENSG00000231389.3	-4.45704927048671	1.9675858833061302e-05	0.005977727595572671	-0.306824153312902	Artery_Coronary	False	False
15_55702249_INS_ME_ALU	ENSG00000261652.2	4.45648961471713	1.97195485159987e-05	0.005977727595572671	0.7625257065143051	Artery_Coronary	False	False
22_32827425_INS_ME_ALU	ENSG00000100220.7	-4.43948944688547	2.10921844576411e-05	0.0063574959846215895	-0.26217867905356	Artery_Coronary	False	False
22_32819942_INS_ME_ALU	ENSG00000100220.7	-4.4209279973311295	2.26960756570944e-05	0.00680228314990509	-0.26206658373319497	Artery_Coronary	False	False
6_32571348_DEL_ME_ALU	ENSG00000196735.7	-4.38040003027947	2.66169772280872e-05	0.007932606881869659	-0.282271669622402	Artery_Coronary	True	True
2_63965527_INS_ME_ALU	ENSG00000143951.11	4.37198769669352	2.750895695386189e-05	0.00815264054438783	0.285912286339964	Artery_Coronary	False	False
7_128215395_INS_ME_SVA	ENSG00000271529.1	4.34023130753163	3.11428663820901e-05	0.00917832177057498	0.574772091147455	Artery_Coronary	False	False
3_50879175_INS_ME_ALU	ENSG00000164081.8	-4.33423431331471	3.18791380136994e-05	0.00934340548336321	-0.264520717159131	Artery_Coronary	False	False
5_160617298_INS_ME_ALU	ENSG00000135083.10	4.327235747172129	3.27595714522668e-05	0.0095486950877544	0.609744600432823	Artery_Coronary	False	False
6_32589834_INS_ME_ALU	ENSG00000237541.3	-4.31823287672284	3.3926616464876596e-05	0.00983482555653137	-0.711000859900413	Artery_Coronary	False	False
5_102163373_DEL_ME_ALU	ENSG00000175749.11	-4.30849006846188	3.52346382833255e-05	0.0101584909037616	-0.5456493295506261	Artery_Coronary	False	False
6_56702722_INS_ME_ALU	ENSG00000151917.13	-4.2956852592947	3.70277074662485e-05	0.0106177451533893	-0.430087205885016	Artery_Coronary	False	False
15_67534474_DEL_ME_ALU	ENSG00000137764.15	-4.29078850603104	3.77363429493247e-05	0.010762770199563	-0.3876820743004461	Artery_Coronary	False	False
22_46623051_INS_ME_ALU	ENSG00000075234.12	4.28351264748704	3.881341262854721e-05	0.0110107632434856	0.58386127438288	Artery_Coronary	False	False
1_179491966_INS_ME_ALU	ENSG00000227141.2	4.281946260647589	3.90491272658748e-05	0.0110187082570606	0.287601865201695	Artery_Coronary	False	False
7_115865235_INS_ME_ALU	ENSG00000237870.2	4.27078819803464	4.07685036704531e-05	0.011434370168375	0.556461738426484	Artery_Coronary	True	False
1_75192907_INS_ME_ALU	ENSG00000272864.1	-4.26961614607171	4.09532758768544e-05	0.011434370168375	-0.482362359866384	Artery_Coronary	False	False
12_10703501_DEL_ME_ALU	ENSG00000134545.9	4.26435314549876	4.17929512037224e-05	0.0116077186827553	0.609625356861185	Artery_Coronary	False	False
4_1301833_INS_ME_ALU	ENSG00000179979.7	-4.25935709605418	4.2605331720336214e-05	0.0117717200126673	-0.32512282865647	Artery_Coronary	False	False
1_169160037_DEL_ME_ALU	ENSG00000143156.9	4.24083722471949	4.57512097500713e-05	0.0125754193058629	0.267123871404073	Artery_Coronary	False	False
6_29818872_INS_ME_ALU	ENSG00000235821.1	4.22554712922428	4.851553792096161e-05	0.0132664988204592	0.465187545289576	Artery_Coronary	False	False
22_23872682_INS_ME_ALU	ENSG00000211662.2	-4.21922208121885	4.97053627978301e-05	0.0135221527746774	-0.386181624017036	Artery_Coronary	False	False
3_49441528_INS_ME_LINE1	ENSG00000173421.12	-4.2116876476733	5.11592810685708e-05	0.0138466770479929	-0.580897338363041	Artery_Coronary	False	False
11_107788410_INS_ME_SVA	ENSG00000110660.10	-4.205371833896709	5.24094262133304e-05	0.0141130337623907	-0.36200606638129	Artery_Coronary	False	False
7_30535601_DEL_ME_ALU	ENSG00000106100.6	4.20399044462773	5.268673985792221e-05	0.0141160548622369	0.310693502511938	Artery_Coronary	False	False
11_65503484_INS_ME_ALU	ENSG00000173327.3	-4.19550011886013	5.4422362095422793e-05	0.0145077984261311	-0.257104762693085	Artery_Coronary	False	False
3_51763944_INS_ME_ALU	ENSG00000164081.8	4.18759185250641	5.6088269484085704e-05	0.0148771330393063	0.30400601716191306	Artery_Coronary	False	False
11_65984338_INS_ME_ALU	ENSG00000174851.10	-4.18064089725961	5.75928361667948e-05	0.0152002107751856	-0.252263455989794	Artery_Coronary	False	False
16_70553024_DEL_ME_ALU	ENSG00000157335.15	-4.17692394823147	5.841320329798521e-05	0.0153404060482912	-0.479044504849698	Artery_Coronary	False	False
10_74798385_DEL_ME_ALU	ENSG00000156042.13	-4.17112617088687	5.97152569887906e-05	0.0156050968866914	-0.44736222614625104	Artery_Coronary	False	False
6_32488709_INS_ME_ALU	ENSG00000196126.6	-4.16282926290521	6.162709572843299e-05	0.0160123118736073	-0.303439199198247	Artery_Coronary	False	False
10_37910806_INS_ME_ALU	ENSG00000226578.1	-4.16176215898391	6.187720662198149e-05	0.0160123118736073	-0.7271093371248192	Artery_Coronary	False	False
4_70477018_INS_ME_ALU	ENSG00000156096.8	-4.1601435030219	6.22584514256832e-05	0.0160327601440829	-0.4162536599170441	Artery_Coronary	False	False
12_15104647_INS_ME_ALU	ENSG00000139055.2	-4.14418076680606	6.61408498324148e-05	0.0169502702548781	-0.3695646906774171	Artery_Coronary	False	False
6_118626162_INS_ME_ALU	ENSG00000217330.1	4.13816176303909	6.766419654541171e-05	0.0172572978968151	0.346703156316223	Artery_Coronary	False	False
2_33781300_DEL_ME_ALU	ENSG00000152689.13	4.117862623418451	7.305361548671279e-05	0.0185426853969121	0.32820771023163503	Artery_Coronary	False	False
2_89029246_DEL_ME_LINE1	ENSG00000234028.3	-4.11626203146961	7.349563865030151e-05	0.0185660482607612	-0.33038416001112897	Artery_Coronary	False	False
2_114222078_INS_ME_ALU	ENSG00000136682.10	-4.1055155483817405	7.653046740687109e-05	0.0192410652391806	-0.306337341337506	Artery_Coronary	False	False
6_29332294_DEL_ME_ALU	ENSG00000204644.5	-4.09252180376837	8.036041042137371e-05	0.0201086764737899	-0.530563524266466	Artery_Coronary	False	False
2_21381180_INS_ME_ALU	ENSG00000233005.1	-4.08793170864963	8.175671980870241e-05	0.0203620292447505	-0.342253151255509	Artery_Coronary	False	False
16_85108708_INS_ME_ALU	ENSG00000153786.8	4.08347391281894	8.31350039045115e-05	0.0206085458978057	0.237033217704332	Artery_Coronary	False	False
3_129075852_INS_ME_SVA	ENSG00000270773.1	4.06940004110321	8.76339539979934e-05	0.0216227610494863	0.663574998054639	Artery_Coronary	False	False
5_180368914_INS_ME_ALU	ENSG00000168903.8	4.06350549929468	8.95866896122908e-05	0.022002242116863	0.456412921888143	Artery_Coronary	False	False
6_33030310_INS_ME_SVA	ENSG00000224796.1	-4.0450416469505095	9.59765412509914e-05	0.0234629471743034	-0.43295102054492496	Artery_Coronary	False	False
14_75499581_INS_ME_ALU	ENSG00000198208.7	4.01787505109069	0.000106176432526693	0.0257425804548842	0.281884228207323	Artery_Coronary	False	False
17_44176406_DEL_ME_ALU	ENSG00000108379.5	4.0176324307958	0.00010627203377292	0.0257425804548842	0.4488386628290461	Artery_Coronary	False	False
6_33026728_DEL_ME_SVA	ENSG00000231389.3	-4.01046673600236	0.000109132977383514	0.026315433260082	-0.261976446087772	Artery_Coronary	False	False
4_44842144_INS_ME_ALU	ENSG00000163281.7	4.0029225717871295	0.00011222452843110301	0.0268728228051395	0.305018437662204	Artery_Coronary	False	False
7_56088741_INS_ME_ALU	ENSG00000178665.10	4.00236174310493	0.00011245766485213602	0.0268728228051395	0.901246917572138	Artery_Coronary	False	False
6_32537048_INS_ME_ALU	ENSG00000232629.4	3.9988904105176095	0.000113911029678117	0.027098054768585	0.41435902314132506	Artery_Coronary	False	False
5_109119454_INS_ME_ALU	ENSG00000249476.1	3.9948081793822	0.000115643132459549	0.0273872880975294	0.6251283470125351	Artery_Coronary	False	False
2_170542228_INS_ME_SVA	ENSG00000154479.8	-3.99281296161021	0.000116498838411836	0.02746731946182	-0.6711739255031169	Artery_Coronary	True	False
14_21954662_INS_ME_ALU	ENSG00000214274.5	3.9893983294448296	0.00011797735590931001	0.0276928351930663	0.35685285164570296	Artery_Coronary	False	False
1_46366125_DEL_ME_ALU	ENSG00000236624.4	-3.98654243915572	0.00011922769274854699	0.0278630390864215	-0.527234694493637	Artery_Coronary	False	False
15_41039885_INS_ME_ALU	ENSG00000128891.11	3.9796661403128097	0.000122290351140212	0.0284534247264785	0.577764433762137	Artery_Coronary	False	False
10_104645257_DEL_ME_ALU	ENSG00000166275.11	-3.97266201119364	0.000125487124967711	0.0290697226742886	-0.332165600456264	Artery_Coronary	False	False
11_65984338_INS_ME_ALU	ENSG00000255320.1	3.94887412999144	0.00013695062911587	0.0315873648868166	0.369394688309666	Artery_Coronary	False	False
2_43024076_INS_ME_ALU	ENSG00000162881.5	-3.94381221821156	0.000139515780023035	0.0320397082876277	-0.28716999367044604	Artery_Coronary	False	False
10_26225949_INS_ME_ALU	ENSG00000095777.10	3.93687588368037	0.000143105364153182	0.0327223985472506	0.6006592431474549	Artery_Coronary	False	False
1_236538208_INS_ME_ALU	ENSG00000077522.8	3.93446539093341	0.000144373312279238	0.0328706431034391	0.495722891531803	Artery_Coronary	False	False
11_112084617_INS_ME_LINE1	ENSG00000197580.7	-3.9122755043738096	0.000156559914586142	0.0353794455468626	-0.25518638077424805	Artery_Coronary	False	False
20_33115831_DEL_ME_ALU	ENSG00000101460.8	3.91198422062774	0.00015672622864733898	0.0353794455468626	0.243902635954132	Artery_Coronary	False	False
22_29177334_DEL_ME_ALU	ENSG00000183579.11	-3.90580110444321	0.00016029659925855	0.0360320944663848	-0.227948205784555	Artery_Coronary	False	False
12_124066475_INS_ME_SVA	ENSG00000168778.7	3.90250506111404	0.000162231417525312	0.0363131412164567	0.497332053200689	Artery_Coronary	False	False
6_32589567_INS_ME_LINE1	ENSG00000196126.6	-3.90094487330711	0.000163155011972355	0.0363245750287099	-0.31652227158658097	Artery_Coronary	False	False
15_100343324_INS_ME_ALU	ENSG00000259363.1	-3.90010886207843	0.00016365197142003898	0.0363245750287099	-0.770212476799963	Artery_Coronary	False	False
4_79159515_INS_ME_ALU	ENSG00000156234.7	3.89588441919272	0.000166185301813056	0.0367331836495035	0.355160345004156	Artery_Coronary	True	False
6_130614798_INS_ME_ALU	ENSG00000227678.3	3.89234067182884	0.000168339219385341	0.0370548848513401	0.437021310878538	Artery_Coronary	True	False
15_49609604_INS_ME_ALU	ENSG00000259531.2	3.8886308166845502	0.000170622594889577	0.0373102228521903	0.56594283200346	Artery_Coronary	True	False
18_9287079_INS_ME_ALU	ENSG00000128791.7	-3.88817391704754	0.000170905844654607	0.0373102228521903	-0.255772205376534	Artery_Coronary	False	False
3_129136669_INS_ME_ALU	ENSG00000163913.7	-3.882188155310741	0.000174658289270369	0.0379446176369919	-0.526789698108257	Artery_Coronary	False	False
7_138742282_DEL_ME_ALU	ENSG00000146858.7	3.88126752539913	0.000175242348037909	0.0379446176369919	0.278219735370625	Artery_Coronary	False	False
16_8917513_INS_ME_ALU	ENSG00000260276.1	3.87217832543231	0.000181109408710403	0.0390555813930006	0.9126857918019392	Artery_Coronary	False	False
9_33700134_INS_ME_ALU	ENSG00000237984.2	3.86714165465816	0.00018444066357301	0.039612926161476	0.5787120978963759	Artery_Coronary	False	False
17_79610332_DEL_ME_ALU	ENSG00000182612.6	3.8538939505795895	0.000193483594573483	0.0413875451956802	0.31722705997357803	Artery_Coronary	False	False
11_5720472_DEL_ME_ALU	ENSG00000121236.15	3.85124641743792	0.00019534072804938002	0.0416169890855083	0.677600938513067	Artery_Coronary	False	False
3_193354175_INS_ME_LINE1	ENSG00000127249.10	-3.84234522414965	0.00020170977942591495	0.0426586693617211	-0.37351821078678704	Artery_Coronary	False	False
6_32480388_INS_ME_ALU	ENSG00000179344.12	-3.84216821946922	0.000201838413726781	0.0426586693617211	-0.63923945525928	Artery_Coronary	False	False
5_78253759_INS_ME_ALU	ENSG00000113273.11	-3.82316367929119	0.000216113133266695	0.0454943873280354	-0.269379373232608	Artery_Coronary	False	False
6_32537048_INS_ME_ALU	ENSG00000196301.3	3.81464119579931	0.000222821917471672	0.0467212644266984	0.396958340875666	Artery_Coronary	True	True
13_102389382_INS_ME_ALU	ENSG00000215399.2	-3.80556408607952	0.000230184943055968	0.0480751222211655	-0.297047415157077	Artery_Coronary	False	False
6_32589567_INS_ME_LINE1	ENSG00000232629.4	3.7771984452895	0.000254714213631848	0.0529895463488467	0.60678945000663	Artery_Coronary	False	False
4_1301833_INS_ME_ALU	ENSG00000159692.11	3.7755084558394905	0.000256251416730252	0.0531010992426685	0.274416270241144	Artery_Coronary	False	False
3_48746044_INS_ME_ALU	ENSG00000183396.3	3.77045490617022	0.000260900851180903	0.0538541994330572	0.380451401629965	Artery_Coronary	True	False
6_29680468_INS_ME_ALU	ENSG00000206503.7	-3.76784571344657	0.000263332656821141	0.0540598137193918	-0.3771315705202121	Artery_Coronary	False	False
15_76826019_INS_ME_ALU	ENSG00000169758.8	3.7672028908404	0.0002639350742393351	0.0540598137193918	0.5001431466821971	Artery_Coronary	False	False
12_11179038_INS_ME_ALU	ENSG00000212127.5	3.7548575781885	0.000275761538089064	0.0562648993618721	0.305122158910539	Artery_Coronary	False	False
10_37910806_INS_ME_ALU	ENSG00000198105.7	3.7501931514078	0.000280359553744639	0.0569838849294994	0.243913843969507	Artery_Coronary	False	False
5_43870854_INS_ME_ALU	ENSG00000248240.1	3.74485082493114	0.000285715235234896	0.0578507920380764	0.6644463514636529	Artery_Coronary	False	False
20_2514991_DEL_ME_ALU	ENSG00000101361.10	-3.7373279338554495	0.000293421829732038	0.0591853028344291	-0.453095759730186	Artery_Coronary	False	False
15_73983319_INS_ME_ALU	ENSG00000140464.15	-3.72404246093126	0.000307515862952501	0.0616316332793138	-0.193538768736285	Artery_Coronary	False	False
5_82482765_DEL_ME_ALU	ENSG00000249664.1	3.7233416847682	0.000308276843845755	0.0616316332793138	0.44360284320388493	Artery_Coronary	False	False
11_74532423_DEL_ME_ALU	ENSG00000207445.1	3.72264485047459	0.000309035315506371	0.0616316332793138	0.470931603407368	Artery_Coronary	False	False
6_34667482_INS_ME_SVA	ENSG00000065060.12	3.71938030381929	0.000312612257704331	0.0621114893593897	0.755446680268335	Artery_Coronary	False	False
6_33026728_DEL_ME_SVA	ENSG00000224796.1	-3.7103637322756295	0.000322696804058205	0.0638759058152378	-0.3752224873253249	Artery_Coronary	True	False
15_67644904_INS_ME_ALU	ENSG00000137764.15	-3.70345071997824	0.000330636776566984	0.0652042764316056	-0.3801961919320701	Artery_Coronary	False	False
1_43008213_DEL_ME_ALU	ENSG00000066185.8	-3.69928258839667	0.00033551324785344503	0.0659208973532496	-0.402089581077112	Artery_Coronary	False	False
1_38447717_INS_ME_ALU	ENSG00000183431.7	-3.69430586104086	0.000341425046364947	0.0668348977292032	-0.392951147242896	Artery_Coronary	False	False
6_26962174_INS_ME_ALU	ENSG00000186470.9	-3.69136313837982	0.00034496698712355097	0.0672799768379311	-0.28527750631298104	Artery_Coronary	False	False
9_17123027_INS_ME_ALU	ENSG00000044459.10	3.67818268291254	0.00036126302408500896	0.07020015444939799	0.399856681464584	Artery_Coronary	False	False
9_71777941_DEL_ME_ALU	ENSG00000119139.12	-3.67696155614014	0.00036280917000884	0.0702432980284634	-0.315018052498229	Artery_Coronary	False	False
7_76567224_INS_ME_ALU	ENSG00000177679.14	-3.67037972161452	0.000371251387300014	0.0716164176177398	-0.31930428542639194	Artery_Coronary	False	False
7_142367405_INS_ME_ALU	ENSG00000211753.2	3.66741701690315	0.00037511194293690203	0.072098961814709	0.335311535998421	Artery_Coronary	False	False
6_18470163_INS_ME_ALU	ENSG00000112186.7	3.6648589476208095	0.00037847579680677	0.0724828972736546	0.187831752588391	Artery_Coronary	False	False
3_48372326_INS_ME_ALU	ENSG00000172113.4	-3.66360395637917	0.000380136533996068	0.0725390755106381	-0.315813489352992	Artery_Coronary	False	False
22_29637789_INS_ME_ALU	ENSG00000182944.13	-3.66241637899827	0.000381714415342367	0.0725790968440761	-0.4964402437131479	Artery_Coronary	False	False
1_38447717_INS_ME_ALU	ENSG00000183386.5	-3.65675993871886	0.00038931537709605	0.0737599694270299	-0.411277474655445	Artery_Coronary	False	False
11_18280214_INS_ME_ALU	ENSG00000254966.1	3.6518166054144494	0.000396075224894232	0.0747736462826126	0.372501970599721	Artery_Coronary	False	False
10_19786309_INS_ME_ALU	ENSG00000204740.5	3.64908010249297	0.000399864933401929	0.0752214001845353	0.485618446826561	Artery_Coronary	False	False
3_32203877_DEL_ME_ALU	ENSG00000152642.6	-3.64424740302126	0.000406641581474962	0.0761040686038004	-0.21255017615949806	Artery_Coronary	True	False
6_33030310_INS_ME_SVA	ENSG00000224557.3	3.6436927525139504	0.000407426256545445	0.0761040686038004	0.429517417622803	Artery_Coronary	False	False
6_31439016_INS_ME_ALU	ENSG00000204538.3	3.64212761469557	0.000409648222966888	0.0762506265970892	0.439369305533971	Artery_Coronary	False	False
13_28839866_DEL_ME_ALU	ENSG00000261485.1	3.63960663814136	0.0004132512870014	0.0766523340004799	0.28507393606866305	Artery_Coronary	False	False
17_44223917_DEL_ME_ALU	ENSG00000261575.2	3.63819106470622	0.000415287599013519	0.0767616440420493	0.510585402176863	Artery_Coronary	False	False
15_85397472_INS_ME_ALU	ENSG00000177082.8	3.63417384293321	0.00042111823260622595	0.0771377138408033	0.369829720738175	Artery_Coronary	False	False
17_15772069_INS_ME_SVA	ENSG00000214946.9	3.63396941304686	0.0004214170055757	0.0771377138408033	0.779109457286101	Artery_Coronary	False	False
6_32480388_INS_ME_ALU	ENSG00000223534.1	-3.63378655313375	0.000421684424095326	0.0771377138408033	-0.4758758491360779	Artery_Coronary	True	True
7_128215395_INS_ME_SVA	ENSG00000229413.1	3.6247523346466	0.000435098006804549	0.0793179180858231	0.616999116996979	Artery_Coronary	False	False
20_7096793_DEL_ME_LINE1	ENSG00000125827.4	3.6233373355137	0.000437235142744303	0.0794345448200086	0.197708102949706	Artery_Coronary	True	False
11_104556130_INS_ME_LINE1	ENSG00000254750.1	3.62116419943492	0.00044053667044327403	0.0795107416970424	0.313643829009361	Artery_Coronary	False	False
12_45419555_INS_ME_ALU	ENSG00000184613.6	-3.62108844084456	0.000440652190596062	0.0795107416970424	-0.321709647431857	Artery_Coronary	False	False
4_166190784_INS_ME_ALU	ENSG00000109466.9	-3.60880668880265	0.00045976353002885194	0.0826779508627137	-0.23544232653701505	Artery_Coronary	True	False
7_55851357_INS_ME_ALU	ENSG00000146733.9	3.60150504480164	0.00047149411976347803	0.0843054013453132	0.494649858078605	Artery_Coronary	True	False
7_151671202_INS_ME_ALU	ENSG00000197150.8	-3.60119894813034	0.00047199201115116296	0.0843054013453132	-0.5499025281622371	Artery_Coronary	False	False
9_15815309_INS_ME_LINE1	ENSG00000155158.16	3.5965931429772504	0.000479543987741756	0.0853668758580954	0.207277673731746	Artery_Coronary	False	False
18_55949368_INS_ME_ALU	ENSG00000198796.6	-3.58846509284524	0.0004931506050127849	0.0874954730612817	-0.489603670243538	Artery_Coronary	False	False
1_230133878_INS_ME_ALU	ENSG00000227006.1	-3.58288024768058	0.000502710371166822	0.0888942749334291	-0.522229326635432	Artery_Coronary	False	False
11_43877448_INS_ME_ALU	ENSG00000246250.2	-3.58094417953062	0.000506065072900853	0.0891901862203233	-0.31897412707188105	Artery_Coronary	False	False
1_77577928_INS_ME_ALU	ENSG00000142892.10	3.57814970669407	0.000510944473863274	0.0897519648807047	0.251119057079515	Artery_Coronary	False	False
9_100675550_INS_ME_LINE1	ENSG00000136932.9	-3.57366563774562	0.000518867029787567	0.0908428285914212	-0.256859370936239	Artery_Coronary	False	False
11_100911793_INS_ME_ALU	ENSG00000082175.10	3.57236945000646	0.000521178690752494	0.0909473959398983	0.2013261265099	Artery_Coronary	False	False
16_74737689_INS_ME_ALU	ENSG00000065457.6	-3.57054513064475	0.000524448719744717	0.0912179676515983	-0.560617858833569	Artery_Coronary	True	False
7_45789213_INS_ME_ALU	ENSG00000214765.4	3.56067759065342	0.000542474357390138	0.094044843742449	0.211468057493351	Artery_Coronary	False	False
6_32540776_INS_ME_ALU	ENSG00000196126.6	-3.55921376851738	0.000545197712075974	0.0942090991137405	-0.269346497975036	Artery_Coronary	False	False
16_70553024_DEL_ME_ALU	ENSG00000226232.4	-3.55471993059568	0.000553639078526601	0.0953571411583041	-0.365993220298291	Artery_Coronary	False	False
6_32537048_INS_ME_ALU	ENSG00000229391.3	3.55108516530787	0.000560556816298649	0.0962361765301845	0.348833551995852	Artery_Coronary	False	False
15_41100332_INS_ME_ALU	ENSG00000128891.11	3.54885520200205	0.000564841202982806	0.0964415920342133	0.359453227208539	Artery_Coronary	False	False
12_28289000_INS_ME_ALU	ENSG00000110841.9	3.5485710956602903	0.000565389265068905	0.0964415920342133	0.286624936496473	Artery_Coronary	False	False
6_32571348_DEL_ME_ALU	ENSG00000244731.3	-3.54068189371488	0.000580810068916228	0.0985411572434512	-0.306507737157206	Artery_Coronary	True	False
7_27783415_DEL_ME_ALU	ENSG00000005020.8	3.5403774301116	0.0005814130750287509	0.0985411572434512	0.246322094854713	Artery_Coronary	False	False
17_44223917_DEL_ME_ALU	ENSG00000185829.11	3.5354611636238302	0.000591232132736888	0.0998862210495516	0.4590431261834661	Artery_Coronary	False	False
6_32488709_INS_ME_ALU	ENSG00000196735.7	-3.53426703477004	0.000593640616611633	0.0999747335575573	-0.343631285800483	Artery_Coronary	False	False
17_44223917_DEL_ME_ALU	ENSG00000186868.11	25.37229460934211	7.909690222901627e-62	6.023624589250737e-57	1.23853833628902	Testis	False	False
15_86224963_INS_ME_ALU	ENSG00000259276.1	23.818530665402303	5.7433700960274395e-58	2.186931748314849e-53	1.43581103491008	Testis	False	False
17_44176406_DEL_ME_ALU	ENSG00000186868.11	22.167755755083494	1.0133409887184196e-53	2.572366099861699e-49	1.19365403195415	Testis	False	False
17_44223917_DEL_ME_ALU	ENSG00000262539.1	20.106054002208896	3.287669066490528e-48	6.259310943964668e-44	1.4022440810745702	Testis	False	False
11_43877448_INS_ME_ALU	ENSG00000149084.7	-19.7441843419386	3.216056290531369e-47	4.89837533610834e-43	-0.488017233682466	Testis	False	False
17_44223917_DEL_ME_ALU	ENSG00000263503.1	18.9447783742719	5.232837263480371e-45	6.641778696672459e-41	0.965395244768228	Testis	False	False
17_44223917_DEL_ME_ALU	ENSG00000214401.4	18.809111289166697	1.2507184608306497e-44	1.3606923483508301e-40	1.32073393260915	Testis	False	False
19_51776405_DEL_ME_ALU	ENSG00000268595.1	18.7646721841406	1.6645939668526697e-44	1.58458941932081e-40	1.15248760558199	Testis	False	False
6_32688595_INS_ME_ALU	ENSG00000232080.3	-18.0808358190027	1.39138869323986e-42	1.17734673259646e-38	-0.5829993407821221	Testis	False	False
17_44223917_DEL_ME_ALU	ENSG00000261575.2	18.0213108456011	2.05012055107735e-42	1.56126930567296e-38	1.2382127924890902	Testis	False	False
17_44223917_DEL_ME_ALU	ENSG00000262500.1	17.5862141339041	3.5232468957033395e-41	2.43920788492989e-37	1.30899652828556	Testis	False	False
3_48372326_INS_ME_ALU	ENSG00000164048.9	17.323249887884	1.98328987663529e-40	1.2586453379596698e-36	0.745065556450766	Testis	False	False
17_44176406_DEL_ME_ALU	ENSG00000262539.1	17.2894725614529	2.4773504839882e-40	1.4512509700624695e-36	1.32611758486735	Testis	False	False
17_44176406_DEL_ME_ALU	ENSG00000214401.4	17.1717235221918	5.38401505774471e-40	2.92871190516106e-36	1.2731718750440302	Testis	False	False
17_44223917_DEL_ME_ALU	ENSG00000214425.2	-17.051273240413494	1.1927100841597696e-39	6.055389097279178e-36	-1.17344154060699	Testis	False	False
7_45789213_INS_ME_ALU	ENSG00000214765.4	16.9598536723575	2.18318816271225e-39	1.03912934082095e-35	0.866246126839646	Testis	False	False
17_44176406_DEL_ME_ALU	ENSG00000263503.1	16.6002980341469	2.37044863728436e-38	1.0365325775351998e-34	0.9161593818719068	Testis	False	False
17_44176406_DEL_ME_ALU	ENSG00000214425.2	-16.595336281511802	2.44994897191695e-38	1.0365325775351998e-34	-1.1566968248238798	Testis	False	False
20_34458566_INS_ME_ALU	ENSG00000214078.7	-16.1586257851094	4.50303442374868e-37	1.804887297582e-33	-1.31390457298603	Testis	False	False
17_44176406_DEL_ME_ALU	ENSG00000262500.1	15.647718358710303	1.3822196575482995e-35	5.26314690102954e-32	1.2446738277894098	Testis	False	False
1_73768796_DEL_ME_ALU	ENSG00000233973.1	15.6190799350836	1.67557717600626e-35	6.076360944702709e-32	0.888308142378626	Testis	False	False
17_43670097_INS_ME_SVA	ENSG00000186868.11	15.510232920066302	3.48390751156766e-35	1.2059862570156099e-31	1.27990571665195	Testis	False	False
17_44176406_DEL_ME_ALU	ENSG00000261575.2	15.4590567480925	4.916377887822428e-35	1.6278554697700695e-31	1.16080183723466	Testis	False	False
11_76990585_INS_ME_ALU	ENSG00000178795.5	15.4254026080565	6.16663537067805e-35	1.95675048605828e-31	0.677425464485095	Testis	False	False
3_48372326_INS_ME_ALU	ENSG00000229759.1	15.093705345783201	5.773593606026808e-34	1.75875208426789e-30	1.11893092537172	Testis	False	False
19_51776405_DEL_ME_ALU	ENSG00000179213.9	-15.044382176626	8.05594557061705e-34	2.35961744203978e-30	-0.6645007917182081	Testis	False	False
14_55795871_INS_ME_ALU	ENSG00000258413.1	-14.9749763715349	1.2876061867085299e-33	3.63176478328843e-30	-0.7823281269257439	Testis	False	False
17_44223917_DEL_ME_ALU	ENSG00000204650.9	14.8428811228651	3.14550971229441e-33	8.555224719277879e-30	0.724364333554162	Testis	False	False
6_28190207_DEL_ME_ALU	ENSG00000216901.1	14.36877396279	7.80962730415658e-32	2.05083505982084e-28	1.14040186726705	Testis	False	False
5_82482765_DEL_ME_ALU	ENSG00000152422.11	-14.3566714799963	8.477863977858289e-32	2.15210577077933e-28	-1.09122417020364	Testis	False	False
10_29712154_DEL_ME_LINE1	ENSG00000224597.5	14.293946806933	1.2975301381622e-31	3.18752927973363e-28	0.707834918168734	Testis	False	False
14_75499581_INS_ME_ALU	ENSG00000119718.6	13.8307744834972	3.0154291214161498e-30	7.17625014817022e-27	0.5291455521920491	Testis	False	False
1_152555542_INS_ME_LINE1	ENSG00000244057.2	-13.4266177443902	4.7070412092948296e-29	1.08625673725409e-25	-0.7970201555771609	Testis	False	False
12_124066475_INS_ME_SVA	ENSG00000247373.2	13.3996823821514	5.653254570170578e-29	1.2662458876215898e-25	1.22301045267106	Testis	False	False
20_5943000_DEL_ME_ALU	ENSG00000125885.9	-13.3456023182923	8.166165075250609e-29	1.7768408608734596e-25	-0.690919051509198	Testis	False	False
7_56244918_INS_ME_ALU	ENSG00000233028.1	-13.2163097566137	1.96724143928699e-28	4.16153532802501e-25	-0.946290723292516	Testis	False	False
21_37237944_INS_ME_ALU	ENSG00000234008.4	-13.031546930246902	6.90921462733989e-28	1.42208443228397e-24	-0.601343447122587	Testis	False	False
17_43660611_INS_ME_SVA	ENSG00000186868.11	13.0215189890639	7.396641890619628e-28	1.48234542942141e-24	1.17492562197799	Testis	False	False
17_44176406_DEL_ME_ALU	ENSG00000204650.9	12.8683345885512	2.09508138807778e-27	4.0910493104887996e-24	0.6729800311394039	Testis	False	False
10_35593222_DEL_ME_ALU	ENSG00000271335.1	12.7679664389786	4.1434061447441705e-27	7.8885273738248e-24	0.8196018666475101	Testis	False	False
19_51776405_DEL_ME_ALU	ENSG00000268652.1	12.5545744689411	1.7645533784313195e-26	3.277550305717989e-23	1.06301678233751	Testis	False	False
5_180349604_INS_ME_ALU	ENSG00000168903.8	12.3687768270845	6.22302797532229e-26	1.1283683225254e-22	0.9463271144982108	Testis	False	False
17_43660611_INS_ME_SVA	ENSG00000263503.1	12.302092029737802	9.77935985247999e-26	1.7319701152688702e-22	0.9633596178672008	Testis	False	False
4_72970727_INS_ME_ALU	ENSG00000056291.13	12.290867941314303	1.0552219425804496e-25	1.8263733417548697e-22	0.885321216392428	Testis	False	False
12_11258537_DEL_ME_ALU	ENSG00000256274.1	-12.12215694992	3.3079282701556e-25	5.59811727585999e-22	-1.03023651283215	Testis	False	False
17_43670097_INS_ME_SVA	ENSG00000262539.1	12.108124454744301	3.63747380913655e-25	6.021996042060738e-22	1.36386573183364	Testis	False	False
17_43670097_INS_ME_SVA	ENSG00000263503.1	12.0970422015097	3.9207498876623195e-25	6.3528661211685995e-22	0.956793563480104	Testis	False	False
17_43660611_INS_ME_SVA	ENSG00000214425.2	-11.8488807723089	2.09826609005249e-24	3.264403006588909e-21	-1.19128299393187	Testis	False	False
12_4742915_INS_ME_ALU	ENSG00000256799.1	11.848730416895402	2.1003971810499198e-24	3.264403006588909e-21	1.2581549285543998	Testis	False	False
17_18791153_DEL_ME_SVA	ENSG00000141127.10	11.728383603848501	4.73105438296355e-24	7.205868930691779e-21	0.6493287634235961	Testis	False	False
17_43660611_INS_ME_SVA	ENSG00000262539.1	11.6651831842911	7.243920092055941e-24	1.0816877149225899e-20	1.33223620027059	Testis	False	False
17_44223917_DEL_ME_ALU	ENSG00000228696.4	11.520971743153998	1.91265309515999e-23	2.77095218393993e-20	1.09387553438276	Testis	False	False
17_43670097_INS_ME_SVA	ENSG00000214401.4	11.5197496040828	1.92844154354693e-23	2.77095218393993e-20	1.2762391523042	Testis	False	False
17_44176406_DEL_ME_ALU	ENSG00000228696.4	11.4204297836621	3.7598026816227e-23	5.30236617072179e-20	1.0842621337882	Testis	True	False
11_4907963_INS_ME_ALU	ENSG00000197023.6	-11.3494184642302	6.056801873293978e-23	8.38646812110369e-20	-0.517510850388295	Testis	False	False
12_4742915_INS_ME_SVA	ENSG00000256799.1	11.270335933288601	1.0294746745691798e-22	1.3999936400324195e-19	1.2350203021046	Testis	False	False
17_43660611_INS_ME_SVA	ENSG00000214401.4	11.2328748421729	1.32327322521238e-22	1.76796267484296e-19	1.25447158903363	Testis	False	False
17_43670097_INS_ME_SVA	ENSG00000214425.2	-11.214450151249	1.49711038067861e-22	1.9657317420789495e-19	-1.15671219853595	Testis	False	False
2_114222078_INS_ME_ALU	ENSG00000184492.5	-11.192155481921802	1.7381900991051895e-22	2.24359096605688e-19	-0.8064685953651459	Testis	False	False
6_112203841_DEL_ME_ALU	ENSG00000227012.2	11.178343757413002	1.90658939368571e-22	2.4199385879355798e-19	0.950077794459372	Testis	False	False
17_43670097_INS_ME_SVA	ENSG00000261575.2	11.066932562070301	4.01683367788724e-22	5.0147863727787285e-19	1.18621285739191	Testis	False	False
8_96072245_INS_ME_ALU	ENSG00000245080.4	-10.969519950141	7.69771262603334e-22	9.455150081218847e-19	-0.8661806509256509	Testis	False	False
1_242143846_INS_ME_SVA	ENSG00000213026.4	10.8886906194103	1.3194386532335e-21	1.59495001011106e-18	1.44952362521782	Testis	False	False
17_43670097_INS_ME_SVA	ENSG00000262500.1	10.8635705417285	1.5597351556954299e-21	1.85596298096852e-18	1.2512098456595602	Testis	False	False
14_78263360_INS_ME_ALU	ENSG00000197734.4	10.8006693564252	2.3705492756402597e-21	2.77737200132899e-18	1.36788024197647	Testis	True	False
14_75499581_INS_ME_ALU	ENSG00000119703.12	10.652456910318	6.34373449083462e-21	7.319804547719859e-18	0.31693401631956897	Testis	False	False
12_11242400_INS_ME_ALU	ENSG00000256274.1	-10.623940827775199	7.663896530309741e-21	8.71110507859311e-18	-0.814563629448217	Testis	False	False
5_180702830_INS_ME_ALU	ENSG00000248275.1	-10.6191260122285	7.91239336836742e-21	8.86129877894148e-18	-0.738507520990757	Testis	False	False
17_43660611_INS_ME_SVA	ENSG00000262500.1	10.4469448017657	2.4714588039237202e-20	2.72773833641754e-17	1.21840680422609	Testis	False	False
6_29818872_INS_ME_ALU	ENSG00000204632.7	10.404521547237	3.26993472468673e-20	3.557455413693111e-17	0.7462273064961751	Testis	False	False
15_86224963_INS_ME_ALU	ENSG00000259416.2	-10.3756006353578	3.9569364423643697e-20	4.244232320679699e-17	-0.983307924521834	Testis	False	False
13_21894780_INS_ME_ALU	ENSG00000224429.3	-10.312526672031	5.99498094010394e-20	6.34094129852244e-17	-0.473166982467534	Testis	False	False
3_193354175_INS_ME_LINE1	ENSG00000127249.10	-10.300762403507001	6.47754768742655e-20	6.75750197446533e-17	-0.751129535595516	Testis	False	False
2_128638904_INS_ME_ALU	ENSG00000270081.1	-10.296994976708	6.6401223796995e-20	6.833493511162371e-17	-0.530360193402999	Testis	False	False
17_43670097_INS_ME_SVA	ENSG00000204650.9	10.2845157299087	7.20823064725557e-20	7.319237399223308e-17	0.717710014178995	Testis	False	False
4_185651677_INS_ME_ALU	ENSG00000151725.7	-10.2820881668808	7.324244774001799e-20	7.33918237847509e-17	-0.4231863771533	Testis	False	False
2_40978150_DEL_ME_ALU	ENSG00000233128.1	-10.2588340119261	8.53426346882294e-20	8.440608239846891e-17	-0.8507102375308649	Testis	False	False
3_49441528_INS_ME_LINE1	ENSG00000145020.10	-10.1636801742893	1.59398075354138e-19	1.55627697802492e-16	-0.5178185436999989	Testis	False	False
19_53096022_DEL_ME_SVA	ENSG00000123870.9	10.1485910726741	1.7597357231366395e-19	1.69636296196798e-16	0.495635875489195	Testis	False	False
7_56088741_INS_ME_ALU	ENSG00000226278.1	10.142291703904	1.8339149938564104e-19	1.7457724544641799e-16	1.0784738512802	Testis	False	False
19_28126008_DEL_ME_ALU	ENSG00000261770.1	10.118983197272401	2.1365037147850893e-19	2.00870914073406e-16	1.07189495410555	Testis	False	False
12_11242400_INS_ME_ALU	ENSG00000255374.1	-10.084522395664	2.67724444123607e-19	2.4864091514918693e-16	-0.767790888295991	Testis	False	False
17_44176406_DEL_ME_ALU	ENSG00000264070.1	-9.91512878195334	8.09117978622424e-19	7.42390116409526e-16	-0.651332387993218	Testis	True	False
11_65984338_INS_ME_ALU	ENSG00000255320.1	9.87918528745349	1.0224442889821e-18	9.26955295564661e-16	0.9796177297658448	Testis	False	False
9_43520952_INS_ME_ALU	ENSG00000154529.10	-9.86044393350698	1.15501566869769e-18	1.0348260970549696e-15	-0.8773278855239379	Testis	False	False
4_120244573_DEL_ME_ALU	ENSG00000260091.1	-9.80756033812992	1.62869151587977e-18	1.44224421385841e-15	-0.7267790241402221	Testis	False	False
4_187093487_INS_ME_ALU	ENSG00000269302.1	9.641823592854161	4.76486717399239e-18	4.12350522312943e-15	0.71920896331492	Testis	False	False
4_187098241_INS_ME_ALU	ENSG00000269302.1	9.641823592854161	4.76486717399239e-18	4.12350522312943e-15	0.71920896331492	Testis	False	False
14_60741400_INS_ME_ALU	ENSG00000100614.13	-9.63949044204678	4.8372302147718796e-18	4.13909288770733e-15	-0.364767314204094	Testis	True	False
17_43660611_INS_ME_SVA	ENSG00000204650.9	9.542844521968801	9.022322018103507e-18	7.63438814765192e-15	0.681925359260294	Testis	False	False
12_11258537_DEL_ME_ALU	ENSG00000255374.1	-9.515013054805	1.0792460062656e-17	9.031865890896358e-15	-0.8651124104362958	Testis	False	False
17_43660611_INS_ME_SVA	ENSG00000261575.2	9.499345450965759	1.19367779776245e-17	9.88092746615213e-15	1.07397069794013	Testis	False	False
6_56702722_INS_ME_ALU	ENSG00000231441.1	-9.47384247818502	1.40630380410198e-17	1.15158135700416e-14	-0.6804167368685229	Testis	False	False
11_50399980_INS_ME_LINE1	ENSG00000255199.2	9.43020014268458	1.8610782716748103e-17	1.50777038063187e-14	1.00523719774607	Testis	False	False
2_130968489_INS_ME_ALU	ENSG00000152086.7	-9.42517651320991	1.9220295704929103e-17	1.54075959937776e-14	-1.1036746031975	Testis	False	False
5_180368914_INS_ME_ALU	ENSG00000168903.8	9.39456828323862	2.33872707849478e-17	1.8552683402371897e-14	0.9910788184665408	Testis	False	False
17_44223917_DEL_ME_ALU	ENSG00000264070.1	-9.384755889906009	2.49046247686818e-17	1.95526979305048e-14	-0.6303695144356789	Testis	False	False
17_43660611_INS_ME_SVA	ENSG00000228696.4	9.329689036729231	3.5425362704525206e-17	2.75287601710522e-14	1.15615697080853	Testis	False	False
2_26473946_INS_ME_ALU	ENSG00000084754.6	9.212413225085669	7.485492419165369e-17	5.75815833516706e-14	0.5487146483392971	Testis	False	False
2_99752980_DEL_ME_ALU	ENSG00000144182.12	9.194788060783688	8.37391280868909e-17	6.37715329945718e-14	0.625026819735662	Testis	True	True
16_70553024_DEL_ME_ALU	ENSG00000196696.8	9.09910642389272	1.5373809624300804e-16	1.15920046726597e-13	0.7381254685379829	Testis	False	False
6_32488709_INS_ME_ALU	ENSG00000229391.3	9.077653424013553	1.76119308200737e-16	1.31493783490462e-13	0.9506943723456992	Testis	False	False
17_79610332_DEL_ME_ALU	ENSG00000182612.6	9.05929105963328	1.97828775261312e-16	1.46268450291507e-13	0.729962057578994	Testis	False	False
9_90482816_INS_ME_ALU	ENSG00000214888.2	-9.01386650132684	2.63641972354171e-16	1.9305436927530605e-13	-0.901378530709	Testis	False	False
5_5021617_INS_ME_ALU	ENSG00000251506.1	8.94905175307532	3.96813147482041e-16	2.878029071094741e-13	1.25560353523834	Testis	True	True
4_1301833_INS_ME_ALU	ENSG00000179979.7	-8.89994554602969	5.4051424317442e-16	3.88328888574981e-13	-0.6228563880772979	Testis	False	False
15_41100332_INS_ME_ALU	ENSG00000166140.13	-8.8830248364735	6.011635196687179e-16	4.27865493835245e-13	-0.438066584790127	Testis	False	False
1_165861400_INS_ME_SVA	ENSG00000143179.8	8.84622402393993	7.57403967750654e-16	5.340749922597322e-13	0.63132503666255	Testis	False	False
11_112084617_INS_ME_LINE1	ENSG00000197580.7	-8.8084699085249	9.596175755884187e-16	6.70455747421432e-13	-0.446923711590193	Testis	True	False
5_25316212_DEL_ME_ALU	ENSG00000260761.1	8.79660791593976	1.03360186866794e-15	7.155813664400601e-13	1.11075767999201	Testis	False	False
12_11179038_INS_ME_ALU	ENSG00000255374.1	-8.77509180237392	1.18254438528975e-15	8.113213302859541e-13	-0.8660008785574229	Testis	False	False
19_51776405_DEL_ME_ALU	ENSG00000268849.1	8.741253895149269	1.4610040804221598e-15	9.934175512906241e-13	0.893625236406115	Testis	False	False
1_242143846_INS_ME_ALU	ENSG00000213026.4	8.71752108393551	1.6942557433921899e-15	1.14182341715073e-12	1.42489490986644	Testis	False	False
10_50278014_DEL_ME_ALU	ENSG00000172538.6	8.697167235577659	1.9235066403140694e-15	1.2849530543255902e-12	0.5741990839100589	Testis	False	False
3_33553207_DEL_ME_LINE1	ENSG00000153558.9	-8.601710530134321	3.4825494336708197e-15	2.28975516461556e-12	-0.47822199742122	Testis	False	False
6_29818872_INS_ME_ALU	ENSG00000231226.1	8.60146883455176	3.4877762339361196e-15	2.28975516461556e-12	0.795342389113615	Testis	False	False
7_7583516_INS_ME_LINE1	ENSG00000272732.1	8.51938966370032	5.79843455876904e-15	3.77418618652185e-12	0.518989812073136	Testis	False	False
17_44223917_DEL_ME_ALU	ENSG00000131484.3	-8.467609452530281	7.98247438805617e-15	5.15174014425777e-12	-0.917810418247397	Testis	False	False
20_33115831_DEL_ME_ALU	ENSG00000101460.8	8.456096663813389	8.56953058505763e-15	5.48413951012659e-12	0.541335200345231	Testis	False	False
6_32571348_DEL_ME_ALU	ENSG00000179344.12	-8.4120172729344	1.12407773596706e-14	7.1336783318809805e-12	-0.685989132825823	Testis	True	True
7_56088741_INS_ME_ALU	ENSG00000146733.9	8.39352054959649	1.2594129802694e-14	7.92649549689391e-12	0.8754045548227289	Testis	False	False
8_27684060_DEL_ME_ALU	ENSG00000171320.10	8.38566203741624	1.32169279837557e-14	8.25028811969604e-12	0.483363308431541	Testis	False	False
1_247288976_INS_ME_ALU	ENSG00000196418.8	-8.36672158519962	1.4846354679091003e-14	9.19206618362742e-12	-0.631733711641979	Testis	False	False
6_29818872_INS_ME_ALU	ENSG00000204614.4	8.3440486119579	1.70606560416901e-14	1.04778569423783e-11	0.732456945074552	Testis	False	False
7_66078316_INS_ME_ALU	ENSG00000226824.2	8.319934193785219	1.9775800525867002e-14	1.2048208712379199e-11	0.977333988505476	Testis	False	False
13_95249514_INS_ME_ALU	ENSG00000152749.7	8.31857653739651	1.99408084312383e-14	1.2052319572071099e-11	0.40843022395713896	Testis	False	False
12_58458223_INS_ME_ALU	ENSG00000166896.3	8.303909500548219	2.18128390709689e-14	1.30597356172374e-11	0.249316564797236	Testis	False	False
4_1301833_INS_ME_ALU	ENSG00000090316.11	8.30288018261085	2.19505765741763e-14	1.30597356172374e-11	0.488075621309833	Testis	False	False
6_32488709_INS_ME_ALU	ENSG00000237541.3	8.29750641904506	2.26837899802452e-14	1.33913490383378e-11	1.01620365414068	Testis	False	False
5_25233926_INS_ME_ALU	ENSG00000260761.1	8.29360878571723	2.32307413220154e-14	1.3452560345946e-11	1.0200445672234	Testis	False	False
17_43670097_INS_ME_SVA	ENSG00000228696.4	8.29340938342565	2.3259072213440798e-14	1.3452560345946e-11	1.06694928742648	Testis	False	False
3_49441528_INS_ME_LINE1	ENSG00000198218.6	8.29290677661818	2.33306342182857e-14	1.3452560345946e-11	0.4866591714926261	Testis	False	False
3_12818468_INS_ME_ALU	ENSG00000213943.3	8.291764648791279	2.34940650779439e-14	1.3452560345946e-11	0.393652202189254	Testis	False	False
2_128638904_INS_ME_ALU	ENSG00000144231.6	8.28574786616414	2.4373952043751096e-14	1.38522262529244e-11	0.464750672108332	Testis	False	False
4_1301833_INS_ME_ALU	ENSG00000196810.4	8.27262674893004	2.6407698383620202e-14	1.48968760770711e-11	0.485526407336051	Testis	False	False
7_49057624_INS_ME_ALU	ENSG00000218305.2	8.20398993449041	4.01242213445841e-14	2.24680887977706e-11	0.368047531992408	Testis	False	False
2_153205336_DEL_ME_ALU	ENSG00000115145.5	8.18790192358216	4.42481695218403e-14	2.4596491605370397e-11	0.57567968786862	Testis	False	False
6_32593707_DEL_ME_ALU	ENSG00000198502.5	-8.15978836095577	5.2487537399557904e-14	2.8965133410603802e-11	-0.8270831811552221	Testis	False	False
1_75192907_INS_ME_LINE1	ENSG00000272864.1	-8.14663305646914	5.68486575486094e-14	3.1146111623124805e-11	-0.539274838184363	Testis	False	False
4_120244573_DEL_ME_ALU	ENSG00000245958.2	-8.12307965056515	6.557246587165751e-14	3.5669079560400605e-11	-0.4138319090789989	Testis	False	False
13_112993799_INS_ME_ALU	ENSG00000153498.7	-8.12182273214728	6.60735990939998e-14	3.56867726170465e-11	-0.247190095460466	Testis	False	False
7_56652490_DEL_ME_LINE1	ENSG00000225371.1	8.11783613708686	6.768829882547e-14	3.6301425331363896e-11	0.6365259829154809	Testis	False	False
2_170542228_INS_ME_SVA	ENSG00000154479.8	-8.0670273440524	9.203471792718628e-14	4.90133142919222e-11	-0.43396135338792297	Testis	False	False
14_92619420_INS_ME_SVA	ENSG00000165934.8	-7.92524806013003	2.15925260097548e-13	1.14192973491172e-10	-0.5631022687686079	Testis	False	False
11_116845979_INS_ME_ALU	ENSG00000118137.5	-7.89673208104207	2.56111633136192e-13	1.34511596010253e-10	-0.6975939106093331	Testis	False	False
19_45904024_DEL_ME_ALU	ENSG00000012061.11	7.8777286100671695	2.869189871256861e-13	1.4965969496271705e-10	0.461013280070633	Testis	False	False
4_187093487_INS_ME_ALU	ENSG00000145476.11	7.87301383581481	2.95113828577549e-13	1.5185401091434596e-10	0.420808525897603	Testis	False	False
4_187098241_INS_ME_ALU	ENSG00000145476.11	7.87301383581481	2.95113828577549e-13	1.5185401091434596e-10	0.420808525897603	Testis	False	False
3_113047156_INS_ME_ALU	ENSG00000206530.4	-7.86168916029957	3.15756443139769e-13	1.61385449176571e-10	-0.380201655468356	Testis	False	False
6_29818872_INS_ME_ALU	ENSG00000204616.6	7.85903958874187	3.20788803951493e-13	1.6286447576617302e-10	0.676861957331074	Testis	False	False
9_106244182_INS_ME_ALU	ENSG00000226566.2	7.84679228695008	3.4510155618279804e-13	1.74047741795371e-10	0.784312852825961	Testis	False	False
8_91069184_DEL_ME_ALU	ENSG00000104320.9	7.84148894183697	3.5618738815668394e-13	1.78456911480739e-10	0.456631636387943	Testis	False	False
16_89281698_INS_ME_ALU	ENSG00000259877.1	-7.79224460226064	4.77502796196296e-13	2.3767467610672497e-10	-0.8323306554272459	Testis	False	False
6_32537048_INS_ME_ALU	ENSG00000179344.12	-7.77722344210926	5.22072341394878e-13	2.58171552980045e-10	-0.666303667888011	Testis	False	False
17_18791153_DEL_ME_SVA	ENSG00000171928.9	-7.775288321057969	5.281055733122679e-13	2.59470193132876e-10	-0.23211588730222896	Testis	True	True
10_37910806_INS_ME_ALU	ENSG00000120555.9	7.75067066697917	6.111538172641171e-13	2.98348839447108e-10	0.7354332200111509	Testis	False	False
7_142367405_INS_ME_ALU	ENSG00000251578.1	-7.74814267268532	6.20381367323634e-13	3.00924477888735e-10	-0.607599727824013	Testis	True	True
6_29818872_INS_ME_ALU	ENSG00000181126.9	-7.746023963924768	6.28221067390163e-13	3.02798578399354e-10	-0.37366141566028105	Testis	False	False
8_74283383_INS_ME_ALU	ENSG00000253235.1	7.738712939513849	6.560339184229532e-13	3.142154909276729e-10	0.418564214149231	Testis	False	False
14_42761085_DEL_ME_ALU	ENSG00000259149.1	7.73077434408429	6.876151943291121e-13	3.27283344525834e-10	0.515467273682922	Testis	False	False
6_142450110_INS_ME_LINE1	ENSG00000135577.4	7.70001190641778	8.248521458510521e-13	3.9016531159805504e-10	0.347955702434368	Testis	False	False
10_129190306_INS_ME_ALU	ENSG00000188916.4	-7.66259814105927	1.02870393761008e-12	4.83586101041329e-10	-0.516095794239833	Testis	False	False
20_34458566_INS_ME_ALU	ENSG00000224497.1	7.60307382040085	1.4602291603094e-12	6.82231605542102e-10	1.07250535321551	Testis	False	False
4_185977809_INS_ME_ALU	ENSG00000250754.1	7.582137386894798	1.6511717081982199e-12	7.66737691694119e-10	0.272411906456775	Testis	False	False
17_44176406_DEL_ME_ALU	ENSG00000131484.3	-7.579580109822558	1.6761246701751902e-12	7.73607722770858e-10	-0.842404296763985	Testis	False	False
12_10346064_INS_ME_SVA	ENSG00000173391.4	-7.5736462144392	1.73547119743004e-12	7.96173548435449e-10	-0.67804476612063	Testis	False	False
1_119553366_INS_ME_LINE1	ENSG00000092607.9	7.55476449446294	1.9384846680964398e-12	8.839838317298461e-10	0.5414280339061529	Testis	True	False
4_81456498_DEL_ME_ALU	ENSG00000197826.7	7.511825177968099	2.49173558386532e-12	1.12951263922181e-09	0.42151777980988303	Testis	False	False
1_43008213_DEL_ME_ALU	ENSG00000066185.8	-7.5011814124402205	2.65144703090052e-12	1.1947985126522399e-09	-0.32577137472187395	Testis	False	False
1_119558782_DEL_ME_ALU	ENSG00000092607.9	7.4988007918002495	2.6885307943427293e-12	1.20438272143042e-09	0.573009746808003	Testis	True	False
5_180349604_INS_ME_ALU	ENSG00000248761.1	-7.45486730514224	3.47266521321317e-12	1.54655449890204e-09	-0.587138106837771	Testis	True	False
3_45542662_INS_ME_ALU	ENSG00000011376.5	7.4446648207814095	3.684915480429279e-12	1.63153917681449e-09	0.3022124057353061	Testis	False	False
7_158603706_INS_ME_ALU	ENSG00000117868.11	7.390455572236902	5.0469067777250715e-12	2.2216600327032e-09	0.749469269775278	Testis	False	False
12_11179038_INS_ME_ALU	ENSG00000256274.1	-7.38681229159219	5.15451252948622e-12	2.2559879407070307e-09	-0.7829427099977251	Testis	False	False
11_50399980_INS_ME_LINE1	ENSG00000255042.1	7.379021327114152	5.39228750132673e-12	2.3465694552202106e-09	0.41590472288272096	Testis	False	False
13_79860997_INS_ME_ALU	ENSG00000227354.2	7.3692827116350115	5.70479239015179e-12	2.46845718450006e-09	0.5605701793043709	Testis	False	False
15_43660437_DEL_ME_ALU	ENSG00000140265.8	-7.35718834129263	6.11789797751078e-12	2.63225152812053e-09	-0.290369936515493	Testis	False	False
4_44842144_INS_ME_ALU	ENSG00000163281.7	7.32178303186354	7.50480151542725e-12	3.2108323562211304e-09	0.359557624997351	Testis	False	False
8_8920127_INS_ME_ALU	ENSG00000253893.2	-7.21589687570361	1.37849290720357e-11	5.86475571777028e-09	-0.7085222865460842	Testis	False	False
19_15927952_INS_ME_ALU	ENSG00000186723.2	-7.2122913409283695	1.4072168711358999e-11	5.95370004563082e-09	-0.556176683457526	Testis	True	True
2_65746476_INS_ME_SVA	ENSG00000237979.1	7.19309746403563	1.57036665926586e-11	6.60725264841941e-09	0.920001680479585	Testis	False	False
16_82164686_INS_ME_ALU	ENSG00000261235.1	-7.12044474458449	2.37532365197987e-11	9.9391633360729e-09	-0.6737058449645179	Testis	True	True
6_29905139_INS_ME_LINE1	ENSG00000237669.1	-7.11699626763832	2.42230785284649e-11	1.00803745646735e-08	-0.9215012229865552	Testis	False	False
7_68758441_INS_ME_ALU	ENSG00000225718.1	7.09810680595541	2.6964113296741703e-11	1.1160065478877e-08	0.6808360394022359	Testis	False	False
5_110085922_INS_ME_ALU	ENSG00000186952.10	7.08413249833407	2.91867800173923e-11	1.20146985525649e-08	0.338770520372782	Testis	False	False
21_37237944_INS_ME_LINE1	ENSG00000234008.4	-7.04952143765599	3.5500210423390896e-11	1.45350458322222e-08	-0.5648430581668521	Testis	False	False
6_36021784_INS_ME_ALU	ENSG00000112053.9	7.04304444342763	3.68231645762256e-11	1.49960860871789e-08	0.28798580209143604	Testis	False	False
12_133469012_INS_ME_ALU	ENSG00000072609.13	-7.03832052482847	3.7818602494949296e-11	1.5319551452142902e-08	-0.48837685320436	Testis	False	False
2_158510372_INS_ME_ALU	ENSG00000123612.11	7.019467348874638	4.20626928565156e-11	1.69485945740103e-08	0.458003217547295	Testis	False	False
6_32537048_INS_ME_ALU	ENSG00000198502.5	-7.010262624501929	4.4302172891383714e-11	1.7757010402859598e-08	-0.6356113286681571	Testis	True	True
6_29818872_INS_ME_ALU	ENSG00000176998.3	6.992867023687039	4.88602847281719e-11	1.9481439704052e-08	0.620153241122669	Testis	False	False
4_1301833_INS_ME_ALU	ENSG00000159692.11	6.97750643080564	5.32676990082143e-11	2.112813342693e-08	0.344268093393964	Testis	False	False
15_77092501_INS_ME_ALU	ENSG00000140386.8	-6.9747172366157315	5.41090455432696e-11	2.13506443696772e-08	-0.333983925023744	Testis	False	False
3_129136669_INS_ME_ALU	ENSG00000251474.2	6.94700234587322	6.32145112749771e-11	2.48149541553911e-08	0.655930157112718	Testis	False	False
11_31152442_DEL_ME_ALU	ENSG00000170959.10	6.9330325874532495	6.83609972857381e-11	2.66975987092071e-08	0.42758979508201705	Testis	False	False
4_47007785_INS_ME_LINE1	ENSG00000170516.12	-6.9163324429034105	7.50575783864735e-11	2.91633157246015e-08	-0.344060201667653	Testis	True	True
1_75192907_INS_ME_LINE1	ENSG00000116791.9	-6.90773542031919	7.87529589645136e-11	3.04438151773733e-08	-0.36507956612707293	Testis	False	False
4_186382160_INS_ME_ALU	ENSG00000168491.5	-6.88769105212409	8.80798044740413e-11	3.38773611602051e-08	-0.191699646808368	Testis	True	True
6_32571348_DEL_ME_ALU	ENSG00000229391.3	6.886294363891059	8.876884029164809e-11	3.39708092080928e-08	0.52223217909264	Testis	False	False
19_57023579_INS_ME_ALU	ENSG00000196867.3	6.8707457091602695	9.68076585860947e-11	3.68619361981202e-08	0.532416435241832	Testis	True	False
21_24742245_DEL_ME_ALU	ENSG00000223822.2	-6.84791236994262	1.0992909787416701e-10	4.16500022318766e-08	-0.4993735632174111	Testis	False	False
5_176387587_DEL_ME_SVA	ENSG00000087206.12	6.8382409100451	1.16001650672169e-10	4.37331965690051e-08	0.23780212269203305	Testis	False	False
1_173944755_DEL_ME_ALU	ENSG00000183831.6	-6.826675828066031	1.2369830323493398e-10	4.640514425052429e-08	-0.332498633733859	Testis	False	False
2_15519553_INS_ME_ALU	ENSG00000151779.8	-6.8009342613423085	1.42681716296039e-10	5.3264343649631694e-08	-0.372764783042406	Testis	False	False
11_49366217_INS_ME_ALU	ENSG00000255199.2	6.78160844310894	1.5879367384147098e-10	5.89899133238889e-08	0.845720216512828	Testis	False	False
5_21207732_INS_ME_LINE1	ENSG00000249359.2	-6.7729577561483385	1.66574301530925e-10	6.15799317140173e-08	-0.545081599377132	Testis	True	False
7_55851357_INS_ME_ALU	ENSG00000226278.1	6.76232537885224	1.7665320645893902e-10	6.499045863710399e-08	0.821758976891308	Testis	False	False
6_32589567_INS_ME_LINE1	ENSG00000229391.3	6.7350035670105495	2.05390263962251e-10	7.51994978463713e-08	0.811179191784649	Testis	False	False
7_95101192_INS_ME_ALU	ENSG00000233942.1	-6.73185748892699	2.08981449314137e-10	7.61482405383641e-08	-0.65548963113184	Testis	False	False
6_32540776_INS_ME_ALU	ENSG00000229391.3	6.71165545765853	2.33560577043807e-10	8.46990749751006e-08	0.6942516221736561	Testis	False	False
15_43660437_DEL_ME_ALU	ENSG00000249839.1	-6.6952088969241785	2.55654540661445e-10	9.227190305247561e-08	-0.650742618470301	Testis	False	False
4_17150918_INS_ME_ALU	ENSG00000250819.1	-6.676161126113532	2.8382307854074796e-10	1.0195540823712599e-07	-0.520549741753592	Testis	False	False
4_152340722_DEL_ME_LINE1	ENSG00000251611.1	-6.666076079012929	2.9995244255555997e-10	1.07243559919336e-07	-0.5272966185314639	Testis	False	False
3_128395222_INS_ME_ALU	ENSG00000163902.7	-6.64240172642806	3.41445582289618e-10	1.2150835663208402e-07	-0.27623449861209803	Testis	False	False
17_44223917_DEL_ME_ALU	ENSG00000236234.1	-6.641172736580349	3.43747412281519e-10	1.21758531080461e-07	-0.7133737523305409	Testis	True	False
5_168911933_INS_ME_ALU	ENSG00000040275.12	-6.60541581748963	4.17830646146811e-10	1.47314318783844e-07	-0.3765905185395929	Testis	True	True
2_191478714_INS_ME_LINE1	ENSG00000272979.1	6.59644580502828	4.3875521624284397e-10	1.5327680706073302e-07	0.602128230179447	Testis	False	False
11_116712479_DEL_ME_ALU	ENSG00000118137.5	-6.59644063648888	4.3876756535013804e-10	1.5327680706073302e-07	-0.5411896823837221	Testis	False	False
2_87407702_INS_ME_LINE1	ENSG00000231259.3	-6.587494857432032	4.60662290910473e-10	1.60190578832361e-07	-0.6107713942635621	Testis	False	False
14_35432597_INS_ME_ALU	ENSG00000259090.1	6.553756173519338	5.53341487756085e-10	1.9154418636393e-07	1.08982272465554	Testis	True	False
12_112777131_INS_ME_ALU	ENSG00000229186.3	-6.5314740193675895	6.24368615674975e-10	2.15152904645827e-07	-0.6493347307523071	Testis	False	False
15_81392597_INS_ME_ALU	ENSG00000259461.1	6.52836216309518	6.349763127079252e-10	2.1782261754176602e-07	0.568347759167776	Testis	False	False
1_113715645_DEL_ME_ALU	ENSG00000236887.1	6.52089005458864	6.61176412406288e-10	2.2579322729507107e-07	0.6724352828775201	Testis	False	False
17_43670097_INS_ME_SVA	ENSG00000264070.1	-6.51686271666546	6.75735835135857e-10	2.2973510055701398e-07	-0.5807560437522529	Testis	False	False
17_43670097_INS_ME_SVA	ENSG00000131484.3	-6.49652454574667	7.54216853848254e-10	2.55277264465839e-07	-0.9061131160302852	Testis	False	False
17_43660611_INS_ME_SVA	ENSG00000264070.1	-6.49427738506803	7.6341975856858e-10	2.57248812892877e-07	-0.5777148524185749	Testis	False	False
11_60293400_INS_ME_ALU	ENSG00000166959.3	6.42973669405943	1.0804036641542802e-09	3.62458771117485e-07	0.605923982526832	Testis	False	False
10_88666194_DEL_ME_ALU	ENSG00000107779.7	-6.42257976245249	1.12268083283441e-09	3.7499017028291396e-07	-0.17567096584759398	Testis	False	False
12_10703501_DEL_ME_ALU	ENSG00000256039.1	6.40158601666471	1.25629827129675e-09	4.17787750439318e-07	0.5945640868668579	Testis	False	False
3_50879175_INS_ME_ALU	ENSG00000145050.11	-6.393045581272942	1.3150214169766805e-09	4.3541502612982207e-07	-0.395895686997253	Testis	False	False
1_234805728_INS_ME_ALU	ENSG00000230628.1	-6.37992267749422	1.4105476396678e-09	4.6502275107749604e-07	-0.534481845797279	Testis	False	False
4_1301833_INS_ME_ALU	ENSG00000254094.1	-6.36987554461774	1.48826250899172e-09	4.88528583501141e-07	-0.514158044700529	Testis	False	False
18_9287079_INS_ME_ALU	ENSG00000266053.2	6.35596637729133	1.60283392511145e-09	5.23879045351343e-07	0.33970287716722497	Testis	False	False
3_80964882_INS_ME_ALU	ENSG00000242781.1	-6.34888465158314	1.66445231771389e-09	5.41693872886758e-07	-0.348650508727872	Testis	False	False
17_44176406_DEL_ME_ALU	ENSG00000236234.1	-6.3377412725956	1.7661532598159802e-09	5.72346389367173e-07	-0.684205057250112	Testis	True	False
6_31279421_INS_ME_SVA	ENSG00000256166.1	-6.31197007170133	2.02531713111884e-09	6.53550958137099e-07	-0.766139445425293	Testis	False	False
9_90482816_INS_ME_ALU	ENSG00000234460.1	6.302915909498202	2.12495770742313e-09	6.82810777252355e-07	0.723805565786833	Testis	False	False
16_66823166_DEL_ME_ALU	ENSG00000249961.5	-6.30179162720305	2.13766155878432e-09	6.84006789954705e-07	-0.25545529433874303	Testis	True	True
5_25233926_INS_ME_ALU	ENSG00000251273.1	6.2927459173502385	2.24262469316273e-09	7.1459030756405e-07	0.5396857024171979	Testis	False	False
19_45444699_INS_ME_LINE1	ENSG00000104853.11	6.29177775159121	2.25415439560837e-09	7.1527136665648e-07	0.459983913229145	Testis	False	False
6_32540776_INS_ME_ALU	ENSG00000237541.3	6.28287609749467	2.3629274480245002e-09	7.466752688975341e-07	0.749547528625516	Testis	False	False
6_56702722_INS_ME_ALU	ENSG00000151914.13	-6.2761809979455805	2.44811790786412e-09	7.70398426749554e-07	-0.4284052322485339	Testis	False	False
3_157962920_INS_ME_ALU	ENSG00000240207.2	-6.274357374656072	2.4718401659227e-09	7.746625013820721e-07	-0.483270936216098	Testis	False	False
6_32773437_INS_ME_ALU	ENSG00000241106.2	-6.26877279531679	2.5458988031498997e-09	7.94602144892955e-07	-0.553928985320855	Testis	True	True
5_180349604_INS_ME_ALU	ENSG00000113303.7	-6.24349729004187	2.9092509361388207e-09	9.043020613944981e-07	-0.466254681427742	Testis	False	False
12_63232418_DEL_ME_ALU	ENSG00000200296.1	-6.23788635175084	2.99656849738411e-09	9.27657211049948e-07	-0.648609122988049	Testis	False	False
13_21899453_INS_ME_ALU	ENSG00000224429.3	-6.23411592122093	3.0566839131077698e-09	9.424362890798479e-07	-0.476460392398116	Testis	False	False
12_58359071_INS_ME_ALU	ENSG00000166896.3	6.2155423253226605	3.3705345800205795e-09	1.03501234250592e-06	0.201326668494881	Testis	False	False
17_60376780_INS_ME_ALU	ENSG00000188755.5	-6.2081047002255305	3.5048972662115403e-09	1.06859209945109e-06	-0.270676537096742	Testis	False	False
3_193354175_INS_ME_LINE1	ENSG00000236297.1	6.20793892146001	3.50795121610889e-09	1.06859209945109e-06	0.567160457303067	Testis	True	False
1_46366125_DEL_ME_ALU	ENSG00000236624.4	-6.193729809853389	3.77964730100702e-09	1.14676908449478e-06	-0.546912507526285	Testis	False	False
7_38116201_INS_ME_ALU	ENSG00000086289.7	6.190359625846901	3.847059535350021e-09	1.1625905512483401e-06	0.4610095905107101	Testis	False	False
8_27662517_DEL_ME_ALU	ENSG00000171320.10	6.174041227852991	4.19052058141766e-09	1.26137982165163e-06	0.396031441024551	Testis	False	False
7_91751552_INS_ME_ALU	ENSG00000188693.7	-6.1596909971659315	4.51729385966201e-09	1.35438784993134e-06	-0.24380710673495	Testis	False	False
17_66960941_DEL_ME_ALU	ENSG00000141338.9	6.14981482576537	4.75657858036725e-09	1.4205382030896798e-06	0.287602993727185	Testis	False	False
6_29818872_INS_ME_ALU	ENSG00000224312.1	-6.134535539918059	5.1514720442807715e-09	1.53246231848516e-06	-0.469345232900512	Testis	False	False
8_122731020_INS_ME_ALU	ENSG00000254209.1	-6.11086268218531	5.827619426837629e-09	1.72685742198763e-06	-0.5248397673359579	Testis	False	False
5_25275411_DEL_ME_ALU	ENSG00000260761.1	6.09340531613611	6.38126814277469e-09	1.8835871140039e-06	0.9067882539726372	Testis	False	False
6_31211630_DEL_ME_SVA	ENSG00000204536.9	-6.08834123062787	6.5513058122681614e-09	1.92631156036016e-06	-0.4434496937661	Testis	False	False
1_236538208_INS_ME_SVA	ENSG00000186197.8	-6.077550653153208	6.92857661595561e-09	2.029406739185e-06	-0.4883584863731501	Testis	False	False
2_160562439_INS_ME_ALU	ENSG00000224152.1	6.0764346191552985	6.96879110412865e-09	2.03336508250926e-06	0.5247622745454551	Testis	True	False
1_228959933_INS_ME_ALU	ENSG00000271399.1	-6.0500727932643406	7.98811066820625e-09	2.3218876638826198e-06	-0.36911638247094897	Testis	False	False
6_33030310_INS_ME_SVA	ENSG00000231389.3	-6.04494233236166	8.202830414345841e-09	2.37523403119585e-06	-0.4388832649189621	Testis	False	False
6_29818872_INS_ME_ALU	ENSG00000229390.1	6.024004336665	9.13932198024556e-09	2.63638282350606e-06	0.6182582908612869	Testis	False	False
17_43660611_INS_ME_SVA	ENSG00000131484.3	-6.01091350975503	9.77725112634445e-09	2.80976060198778e-06	-0.847857774446543	Testis	False	False
7_147355064_DEL_ME_ALU	ENSG00000230190.1	5.99547091966977	1.05860226947904e-08	3.03074645985624e-06	0.527996655195945	Testis	False	False
2_51469239_INS_ME_ALU	ENSG00000237374.1	-5.99299887881214	1.07214369619929e-08	3.05801884584482e-06	-0.642022891413697	Testis	False	False
3_49441528_INS_ME_LINE1	ENSG00000213672.3	-5.9902819642962815	1.08722229456673e-08	3.0894557404003507e-06	-0.252171374564694	Testis	True	True
14_60741400_INS_ME_ALU	ENSG00000258556.1	-5.97399703079904	1.18205462783787e-08	3.34644498821536e-06	-0.32200051066764696	Testis	True	False
19_28126008_DEL_ME_ALU	ENSG00000267575.2	5.9729482416679005	1.18843238082004e-08	3.3520395541240797e-06	0.663212606532392	Testis	False	False
6_56702722_INS_ME_ALU	ENSG00000151917.13	-5.962962097958091	1.25087213058176e-08	3.5151353175075202e-06	-0.5507526696194089	Testis	False	False
6_28190207_DEL_ME_ALU	ENSG00000219392.1	-5.960377841428442	1.2675470368494999e-08	3.54889869820858e-06	-0.5994770825644761	Testis	False	False
5_38396165_INS_ME_ALU	ENSG00000248572.1	-5.95172376215555	1.3249883443323102e-08	3.6961350682281096e-06	-0.2973787038735789	Testis	False	False
6_89424166_DEL_ME_ALU	ENSG00000222145.1	-5.94815474800174	1.3494132842682201e-08	3.7505317030454804e-06	-0.616952050097491	Testis	False	False
3_40241622_INS_ME_ALU	ENSG00000188846.9	5.92019526995035	1.55663853937726e-08	4.2988240731942e-06	0.242390143017226	Testis	False	False
6_31211630_DEL_ME_SVA	ENSG00000234745.5	-5.920027129151268	1.5579744523689805e-08	4.2988240731942e-06	-0.441798314432937	Testis	False	False
9_75415650_INS_ME_ALU	ENSG00000236849.1	-5.91527638818959	1.5961874949204702e-08	4.38836312908551e-06	-0.5835057254182641	Testis	True	False
15_43660437_DEL_ME_ALU	ENSG00000159495.7	5.91381075503618	1.6081606049258994e-08	4.4053766499328e-06	0.243323477192613	Testis	False	False
12_45419555_INS_ME_ALU	ENSG00000185610.6	5.89948079475065	1.72995643772642e-08	4.72203700770807e-06	0.33567274370455896	Testis	False	False
4_104214686_INS_ME_LINE1	ENSG00000164039.10	5.89434327484881	1.77578498988721e-08	4.82981806803072e-06	0.242379744050227	Testis	False	False
21_47707049_INS_ME_LINE1	ENSG00000235878.4	5.87486466119691	1.96058781252867e-08	5.313472059185801e-06	0.621428097557724	Testis	False	False
15_86224963_INS_ME_ALU	ENSG00000259762.1	-5.8699370897963	2.01024443871405e-08	5.42872926348469e-06	-0.652459659613172	Testis	False	False
2_130968489_INS_ME_ALU	ENSG00000227632.2	-5.84919322606485	2.23313168143925e-08	6.009333681979e-06	-0.8356331126199691	Testis	False	False
6_32488709_INS_ME_ALU	ENSG00000232629.4	5.84391141536837	2.2936403693936e-08	6.14811561646062e-06	0.781263361047713	Testis	False	False
12_48929063_INS_ME_LINE1	ENSG00000258121.1	-5.843291127963611	2.30085083145069e-08	6.14811561646062e-06	-0.6645466917411391	Testis	False	False
4_187093487_INS_ME_ALU	ENSG00000109794.9	5.81579277088682	2.6437858661516e-08	7.01524434274478e-06	0.432795426595769	Testis	False	False
4_187098241_INS_ME_ALU	ENSG00000109794.9	5.81579277088682	2.6437858661516e-08	7.01524434274478e-06	0.432795426595769	Testis	False	False
12_124066475_INS_ME_SVA	ENSG00000111364.11	-5.79779242666229	2.89484350847436e-08	7.6547502565231e-06	-0.610019862976119	Testis	False	False
20_33115831_DEL_ME_ALU	ENSG00000101464.6	5.78010037273967	3.16426733792011e-08	8.335324808494119e-06	0.4491665314943521	Testis	False	False
20_3242418_INS_ME_ALU	ENSG00000125877.8	-5.77948224187964	3.17411095064447e-08	8.335324808494119e-06	-0.323412908259666	Testis	True	False
6_133028007_INS_ME_SVA	ENSG00000112299.7	5.776012118368219	3.22993047568057e-08	8.452761353108381e-06	1.00988146601025	Testis	False	False
7_37836651_INS_ME_ALU	ENSG00000086288.7	5.77084166583804	3.31488606141203e-08	8.64538178105592e-06	0.374005042329965	Testis	False	False
7_56652490_DEL_ME_LINE1	ENSG00000106153.12	5.7658922212592	3.39825544194049e-08	8.83256461368524e-06	0.213691463798802	Testis	False	False
2_98582157_INS_ME_ALU	ENSG00000230606.6	-5.762414289879991	3.45806138264674e-08	8.95743757127424e-06	-0.3842592112346779	Testis	False	False
7_50473286_INS_ME_ALU	ENSG00000226122.1	5.75927555681522	3.51291722902264e-08	9.039354687415339e-06	0.6572223729785881	Testis	False	False
1_170603451_INS_ME_ALU	ENSG00000271811.1	5.75924671437551	3.5134252346857586e-08	9.039354687415339e-06	0.566781040010606	Testis	False	False
6_31211630_DEL_ME_SVA	ENSG00000204525.10	-5.7505002704329	3.670837768278071e-08	9.41254714623625e-06	-0.3786559435815221	Testis	False	False
3_129184486_DEL_ME_ALU	ENSG00000163913.7	-5.74474781386643	3.77810372097939e-08	9.6550835191673e-06	-0.310541207227984	Testis	False	False
13_98803314_INS_ME_ALU	ENSG00000139797.7	5.734731984020691	3.97222701051898e-08	1.0117222340671302e-05	0.23771653710957105	Testis	False	False
3_129184486_DEL_ME_ALU	ENSG00000129071.5	-5.7314638001375116	4.0376546438751e-08	1.02495863134769e-05	-0.4542367712723661	Testis	True	False
11_117683506_INS_ME_ALU	ENSG00000137731.9	-5.729033297206018	4.08699416368203e-08	1.03403667951895e-05	-0.394553149142145	Testis	False	False
3_48372326_INS_ME_ALU	ENSG00000172113.4	-5.720700883836651	4.2606580670479e-08	1.07440534800011e-05	-0.3455554010089289	Testis	False	False
15_77092501_INS_ME_ALU	ENSG00000259422.1	5.706829629686509	4.5658884113152e-08	1.14757502298254e-05	0.542905193751912	Testis	True	False
4_68944779_INS_ME_ALU	ENSG00000229009.3	-5.68788839347364	5.0174234273471395e-08	1.2569140825974401e-05	-0.4196476481234071	Testis	False	False
3_48372326_INS_ME_ALU	ENSG00000228638.1	-5.684086308369008	5.11318102863338e-08	1.27670262700189e-05	-0.38194350307173	Testis	False	False
6_33026728_DEL_ME_SVA	ENSG00000231389.3	-5.68191657196381	5.16862492540397e-08	1.28632886011157e-05	-0.4015553792479401	Testis	True	False
2_26473946_INS_ME_ALU	ENSG00000157833.8	-5.6740874444653295	5.3736116850538204e-08	1.3329882666947e-05	-0.444267562735524	Testis	False	False
6_170044824_DEL_ME_ALU	ENSG00000184465.11	-5.67229655632428	5.421606394280349e-08	1.34052738622214e-05	-0.412733528355951	Testis	False	False
19_22836346_INS_ME_ALU	ENSG00000269509.1	5.66118738214565	5.728819545184581e-08	1.40879817369382e-05	0.982386042303322	Testis	False	False
7_38759715_INS_ME_ALU	ENSG00000006715.11	-5.66097983860706	5.73471779719105e-08	1.40879817369382e-05	-0.234660471430737	Testis	False	False
8_8920127_INS_ME_ALU	ENSG00000249188.1	-5.64842965795423	6.10262855436252e-08	1.49435909182469e-05	-0.554539601021219	Testis	False	False
8_8920127_INS_ME_ALU	ENSG00000104626.10	5.64343650378893	6.2553289906003e-08	1.52684160025374e-05	0.31620215429840803	Testis	False	False
12_77965056_INS_ME_ALU	ENSG00000231121.2	5.6315124475397305	6.63524564313836e-08	1.61299200951827e-05	0.504307579704855	Testis	True	False
2_48781852_DEL_ME_SVA	ENSG00000243244.1	5.63104345662661	6.65064002348809e-08	1.61299200951827e-05	0.175784040317908	Testis	False	False
17_44223917_DEL_ME_ALU	ENSG00000263142.1	-5.62405000775275	6.88437693358967e-08	1.66438008056356e-05	-0.4822158959858371	Testis	False	False
5_180368914_INS_ME_ALU	ENSG00000248761.1	-5.604473530854981	7.5821491985516e-08	1.8272739627079e-05	-0.576862195546197	Testis	False	False
13_21894780_INS_ME_ALU	ENSG00000215571.4	-5.59738177475067	7.85158776869635e-08	1.88623869566268e-05	-0.269252573936768	Testis	False	False
5_89860435_DEL_ME_ALU	ENSG00000164199.11	5.59438287405764	7.96831756269402e-08	1.90826171065083e-05	0.34418198607531303	Testis	False	False
12_10703501_DEL_ME_ALU	ENSG00000257016.1	5.58985834123618	8.14764429189484e-08	1.9450904421606602e-05	0.6864083956862651	Testis	False	False
6_32571348_DEL_ME_ALU	ENSG00000232629.4	5.55852480523206	9.50226616360193e-08	2.26139087402845e-05	0.5051848124874461	Testis	True	True
4_120639904_INS_ME_ALU	ENSG00000260091.1	5.555556113156849	9.6414629036168e-08	2.2873694935356306e-05	0.3890087550238249	Testis	False	False
2_214775216_DEL_ME_ALU	ENSG00000144451.14	-5.550413489839469	9.88731503482226e-08	2.3384114176300896e-05	-0.343063704792653	Testis	False	False
14_60454171_INS_ME_ALU	ENSG00000258553.1	5.54947907402724	9.93263852037183e-08	2.3418578529997398e-05	0.415168363723739	Testis	False	False
5_71635544_INS_ME_ALU	ENSG00000113048.12	5.54096057856588	1.0355283848068803e-07	2.43397111558543e-05	0.416358620208762	Testis	False	False
6_32589834_INS_ME_ALU	ENSG00000232629.4	-5.539694782721258	1.04195654937233e-07	2.44154464669077e-05	-0.7327716186392831	Testis	True	False
18_51868785_DEL_ME_SVA	ENSG00000174448.4	5.53761081743833	1.0526245860734e-07	2.4589762378043e-05	0.560146237759381	Testis	False	False
19_20176729_DEL_ME_ALU	ENSG00000269154.1	5.53435249538903	1.0695181937963099e-07	2.49079994032286e-05	0.507021926169381	Testis	False	False
1_24403011_DEL_ME_ALU	ENSG00000189266.7	-5.528410312211701	1.1010106719951401e-07	2.55632523554238e-05	-0.441605683363065	Testis	False	False
17_46505002_INS_ME_ALU	ENSG00000141293.11	-5.52485175702103	1.1203015858046e-07	2.59320873151822e-05	-0.263966107931027	Testis	False	False
9_35803108_DEL_ME_ALU	ENSG00000204930.5	5.51789302996044	1.15898234211976e-07	2.67461515951909e-05	0.199598462755169	Testis	False	False
3_157962920_INS_ME_ALU	ENSG00000168827.10	-5.516614287425539	1.1662306994816599e-07	2.68321144770471e-05	-0.21806488355875306	Testis	True	False
7_142367405_INS_ME_ALU	ENSG00000211751.3	5.51030004851716	1.20267527183141e-07	2.75872696766028e-05	0.511906703316266	Testis	False	False
7_55851357_INS_ME_ALU	ENSG00000146733.9	5.5079783946518095	1.21635280968289e-07	2.781722168810831e-05	0.6400653529299971	Testis	False	False
12_44139571_INS_ME_ALU	ENSG00000129317.10	5.50410446300225	1.23951379597129e-07	2.82620278838903e-05	0.492525375354276	Testis	True	False
14_71480284_INS_ME_ALU	ENSG00000259907.1	-5.48883847397716	1.33504454242796e-07	3.0349348396597498e-05	-0.30078345317661104	Testis	False	False
6_45260479_INS_ME_ALU	ENSG00000196284.9	-5.48447606414292	1.3636378668729e-07	3.0907095759436304e-05	-0.288927842524772	Testis	False	False
19_56966061_INS_ME_ALU	ENSG00000166770.6	5.4807288956258	1.3886747097397802e-07	3.13811639525914e-05	0.360849217616169	Testis	False	False
17_43670097_INS_ME_SVA	ENSG00000236234.1	-5.4761408905663	1.4199405788301402e-07	3.19694201234367e-05	-0.7349638661771959	Testis	False	False
10_89373681_INS_ME_ALU	ENSG00000198682.8	-5.4756824725579705	1.42310201849452e-07	3.19694201234367e-05	-0.34289765894157903	Testis	False	False
11_50399980_INS_ME_LINE1	ENSG00000255111.1	5.46466225721326	1.50120147487778e-07	3.36247053880346e-05	0.6333184108991871	Testis	False	False
5_78426549_INS_ME_ALU	ENSG00000145692.10	5.462237795097481	1.51893612022336e-07	3.39221642919677e-05	0.535863599448959	Testis	False	False
4_187093487_INS_ME_ALU	ENSG00000164344.11	5.4579695198117815	1.55065565041967e-07	3.44286242150757e-05	0.36524557655817097	Testis	False	False
4_187098241_INS_ME_ALU	ENSG00000164344.11	5.4579695198117815	1.55065565041967e-07	3.44286242150757e-05	0.36524557655817097	Testis	False	False
2_87407702_INS_ME_LINE1	ENSG00000233673.2	5.4430358355088	1.6667986988588e-07	3.689972526499769e-05	0.54601025205825	Testis	False	False
21_47707049_INS_ME_ALU	ENSG00000235878.4	5.4398344338158084	1.69277870288604e-07	3.736624988935829e-05	0.5926293035364261	Testis	False	False
17_44223917_DEL_ME_ALU	ENSG00000185829.11	5.43093745285962	1.76706954897098e-07	3.889340505834821e-05	0.566458335884617	Testis	False	False
7_56652490_DEL_ME_LINE1	ENSG00000231299.1	5.41379045073454	1.9193177301279602e-07	4.2122663325041705e-05	0.504628600850556	Testis	True	False
8_8920127_INS_ME_ALU	ENSG00000248538.2	-5.41241981943061	1.93202486486836e-07	4.22796993057615e-05	-0.450675534778201	Testis	False	False
3_187898598_INS_ME_ALU	ENSG00000213132.2	5.3930493385190905	2.12061832894863e-07	4.62738363441498e-05	0.737911227248279	Testis	False	False
10_27929928_INS_ME_ALU	ENSG00000182077.6	-5.37786992571851	2.2808294952884e-07	4.96275914896252e-05	-0.303172883183681	Testis	False	False
17_30436746_DEL_ME_ALU	ENSG00000172301.6	5.35786535057876	2.51007444503796e-07	5.4460034006229714e-05	0.225948591424179	Testis	False	False
6_28190207_DEL_ME_ALU	ENSG00000182477.5	5.355549957934491	2.53801450841119e-07	5.48700275266571e-05	0.643306885182015	Testis	False	False
11_50399980_INS_ME_LINE1	ENSG00000214883.4	-5.35510806154968	2.5433812247272e-07	5.48700275266571e-05	-0.606667403649794	Testis	False	False
17_15511193_INS_ME_LINE1	ENSG00000241322.4	-5.33238204995534	2.83479338784288e-07	6.0984093347789504e-05	-0.4857700683934221	Testis	False	False
16_70553024_DEL_ME_ALU	ENSG00000226232.4	-5.3299649312447	2.8676363479616397e-07	6.15168580504279e-05	-0.486381438990633	Testis	False	False
6_118626162_INS_ME_ALU	ENSG00000196376.6	-5.30858128442245	3.17479013060766e-07	6.791464674056921e-05	-0.4274237840702049	Testis	False	False
17_44176406_DEL_ME_ALU	ENSG00000263142.1	-5.306103922441451	3.2123803310563803e-07	6.8469400464499e-05	-0.456976320692174	Testis	False	False
6_32540776_INS_ME_ALU	ENSG00000232629.4	5.3056898955788	3.21870466368468e-07	6.8469400464499e-05	0.658565402773025	Testis	False	False
5_25314626_DEL_ME_ALU	ENSG00000260761.1	5.29693657227832	3.3552852356217606e-07	7.11759741277925e-05	0.8433297691546241	Testis	False	False
20_34458566_INS_ME_ALU	ENSG00000268340.1	5.29532494067825	3.38103955630624e-07	7.152307428069492e-05	0.8435325549753779	Testis	False	False
17_46505002_INS_ME_ALU	ENSG00000167183.2	5.2940560292693295	3.40145238229273e-07	7.17555695771477e-05	0.321285343513118	Testis	False	False
10_70272110_DEL_ME_ALU	ENSG00000122912.10	5.2921915643651385	3.4316635449655197e-07	7.219291084719591e-05	0.4217310761879989	Testis	False	False
4_130216516_DEL_ME_LINE1	ENSG00000151470.8	5.28965396148298	3.4732018902871104e-07	7.282452715355699e-05	0.324751886671028	Testis	False	False
3_113047156_INS_ME_ALU	ENSG00000243849.1	-5.28919222559746	3.48081253809924e-07	7.282452715355699e-05	-0.227413421333999	Testis	False	False
6_32514612_INS_ME_SVA	ENSG00000232629.4	-5.280553932382009	3.626223258361979e-07	7.55009897774826e-05	-0.7422824088342379	Testis	False	False
6_32571348_DEL_ME_ALU	ENSG00000198502.5	-5.280417399493861	3.62856834857312e-07	7.55009897774826e-05	-0.4881238441133201	Testis	False	False
8_8920127_INS_ME_ALU	ENSG00000254237.1	5.26972098225571	3.8169493452186603e-07	7.920429901502099e-05	0.386016651552548	Testis	False	False
6_31250241_INS_ME_ALU	ENSG00000204525.10	-5.25856120884825	4.02362579941451e-07	8.326609313978579e-05	-0.488545706487305	Testis	False	False
4_120639904_INS_ME_ALU	ENSG00000245958.2	5.25518860458836	4.088199801411121e-07	8.43731316738385e-05	0.240736460339506	Testis	False	False
14_74942158_INS_ME_ALU	ENSG00000270000.1	5.2387633662512405	4.41737523969098e-07	9.092032739963952e-05	0.555506447382711	Testis	False	False
7_128215395_INS_ME_SVA	ENSG00000273270.1	-5.2370704988249805	4.45273183774996e-07	9.140102239995921e-05	-0.579449705649464	Testis	False	False
2_43024076_INS_ME_ALU	ENSG00000162882.10	5.23393830462039	4.51887676362525e-07	9.24129245178243e-05	0.231141016533742	Testis	False	False
10_46074888_INS_ME_ALU	ENSG00000172661.13	-5.23358967863296	4.52629779333576e-07	9.24129245178243e-05	-0.43878889467921295	Testis	False	False
13_50042764_INS_ME_ALU	ENSG00000136169.12	-5.230319167418419	4.59649513296667e-07	9.35952103879883e-05	-0.301560775387178	Testis	False	False
4_152340722_DEL_ME_LINE1	ENSG00000164142.11	-5.22935546193309	4.61738100293777e-07	9.37697734076603e-05	-0.27733633433230104	Testis	False	False
8_122663385_INS_ME_ALU	ENSG00000254209.1	-5.22858801954776	4.6340793497792904e-07	9.38585938517132e-05	-0.390499304278683	Testis	False	False
4_36325205_INS_ME_ALU	ENSG00000197057.4	5.2272497861707405	4.66333779998644e-07	9.42006605193548e-05	0.171501493351435	Testis	False	False
5_148401445_DEL_ME_ALU	ENSG00000250072.1	-5.215009170174951	4.93943101242126e-07	9.95138541669157e-05	-0.3757479418732879	Testis	False	False
13_111326782_INS_ME_ALU	ENSG00000213995.7	5.20779054668171	5.10963286117737e-07	0.000102671263995505	0.35834140610115794	Testis	False	False
13_78594157_DEL_ME_ALU	ENSG00000236133.1	-5.2026567323908	5.23413414914052e-07	0.000104896180559946	-0.329450048863192	Testis	False	False
5_180702830_INS_ME_ALU	ENSG00000248103.1	5.1979125613002415	5.35180462874179e-07	0.00010697288228394499	0.51717739981112	Testis	True	False
10_26354767_DEL_ME_ALU	ENSG00000095777.10	5.18841702166657	5.595098046398188e-07	0.00011154311301661102	0.228960916681142	Testis	False	False
7_128215395_INS_ME_SVA	ENSG00000242588.2	5.1822303645388095	5.75935981341096e-07	0.000114518027830369	0.4373032981854461	Testis	False	False
3_128395222_INS_ME_ALU	ENSG00000242551.2	-5.1750583101727	5.955654621771089e-07	0.000118089835814675	-0.4822508844675539	Testis	False	False
12_10346064_INS_ME_SVA	ENSG00000165685.4	-5.17454297210249	5.970006800426759e-07	0.000118089835814675	-0.542352979068263	Testis	False	False
11_77519577_DEL_ME_ALU	ENSG00000254459.1	-5.1693078622702	6.117722859174249e-07	0.000120698234285082	-0.7764137116018399	Testis	True	False
5_77574174_DEL_ME_ALU	ENSG00000132842.9	5.16490611214567	6.24466778375967e-07	0.00012288441216336398	0.165582135712639	Testis	False	False
6_170038129_DEL_ME_ALU	ENSG00000184465.11	-5.1508860670509415	6.6662938910908e-07	0.000130843198782479	-0.40337384914617097	Testis	False	False
9_101028762_DEL_ME_ALU	ENSG00000095383.15	5.148611017401629	6.737270010293472e-07	0.000131896349006144	0.43757022533741297	Testis	False	False
6_32688595_INS_ME_ALU	ENSG00000241106.2	-5.1471663410873605	6.78272099263816e-07	0.000132445671075477	-0.44343444922123	Testis	False	False
7_56088741_INS_ME_ALU	ENSG00000237799.1	5.13710525228108	7.107617159635441e-07	0.000138434932171877	0.683463082761044	Testis	True	False
11_82657858_INS_ME_ALU	ENSG00000165490.8	-5.12880457771033	7.38700118077121e-07	0.000143509457888171	-0.49455470536786	Testis	False	False
3_49441528_INS_ME_LINE1	ENSG00000178252.13	5.12487335683691	7.523012243740871e-07	0.000145779897562872	0.206578723028543	Testis	True	True
12_48929063_INS_ME_LINE1	ENSG00000177627.5	-5.1049838121812	8.249287609929109e-07	0.00015944784211526698	-0.467809064910215	Testis	False	False
17_15789558_INS_ME_ALU	ENSG00000170425.3	5.09665635806875	8.57319032093184e-07	0.00016528893895963602	0.848220282045575	Testis	False	False
17_43660611_INS_ME_SVA	ENSG00000236234.1	-5.090801431638231	8.808279538277719e-07	0.000169392557635742	-0.688198045533114	Testis	False	False
11_106044581_INS_ME_ALU	ENSG00000254580.1	-5.087347676660871	8.94987807497043e-07	0.000171682107002361	-0.390505750556737	Testis	False	False
19_49889481_DEL_ME_ALU	ENSG00000104901.2	5.0837305087631215	9.10054471165383e-07	0.000174133663948743	0.265920967817442	Testis	False	False
6_28190207_DEL_ME_ALU	ENSG00000187626.7	5.064655085866531	9.936731708702749e-07	0.000189657093552947	0.298029066257222	Testis	False	False
4_121808942_DEL_ME_ALU	ENSG00000251609.2	-5.062225030127268	1.0048466926222e-06	0.000191310249691609	-0.562541759613897	Testis	False	False
2_159285147_INS_ME_ALU	ENSG00000153237.13	-5.06133406952318	1.00897384448925e-06	0.000191616965404186	-0.251934936276059	Testis	False	False
6_32657952_INS_ME_ALU	ENSG00000250535.1	5.0589115881899005	1.02027872318593e-06	0.000193281905881155	0.7871717970550409	Testis	False	False
7_10504316_DEL_ME_SVA	ENSG00000229091.2	5.05629469892067	1.03262893317528e-06	0.000195136120114053	0.383931041725489	Testis	True	True
6_31211630_DEL_ME_SVA	ENSG00000206344.6	5.0398635898176	1.1135549692588002e-06	0.000209907868029464	0.3896851484197871	Testis	False	False
12_4770885_INS_ME_ALU	ENSG00000139180.6	-5.03150380647172	1.15705689572626e-06	0.000217569550355638	-0.261594207448414	Testis	False	False
17_44176406_DEL_ME_ALU	ENSG00000185829.11	5.02551812493204	1.18921278433414e-06	0.000223065269928489	0.527510041593609	Testis	False	False
11_49655824_INS_ME_ALU	ENSG00000255042.1	-5.01738168311428	1.23431594229865e-06	0.00023095658620578198	-0.203289496225592	Testis	False	False
8_10326283_INS_ME_ALU	ENSG00000253678.1	5.01670349532322	1.23814939908864e-06	0.000231106047763714	0.33562126773656803	Testis	False	False
6_29680468_INS_ME_ALU	ENSG00000204644.5	5.015457235856999	1.2452240081803e-06	0.00023185827467719103	0.44787744262313	Testis	False	False
12_11179038_INS_ME_ALU	ENSG00000247157.2	5.00910649908614	1.28188833397377e-06	0.000238102941643348	0.388001103479314	Testis	False	False
7_102488720_DEL_ME_ALU	ENSG00000267368.1	-4.99360410587364	1.37583847757433e-06	0.00025493182301623596	-0.4811791558907361	Testis	False	False
20_34458566_INS_ME_ALU	ENSG00000088340.11	-4.98875226510285	1.40659019597616e-06	0.000259997272753797	-0.512698017959684	Testis	False	False
18_68097058_INS_ME_ALU	ENSG00000265698.1	-4.98740779486696	1.41522889912117e-06	0.000260960670248361	-0.639368645504898	Testis	False	False
3_48746044_INS_ME_ALU	ENSG00000173421.12	4.981337279173791	1.45487876603565e-06	0.000267623894752283	0.345328423738575	Testis	True	False
7_115865235_INS_ME_ALU	ENSG00000135269.13	4.97898404381724	1.47053688895632e-06	0.000269852377779442	0.237708403894786	Testis	False	False
12_105773525_DEL_ME_ALU	ENSG00000235162.4	-4.9721823760312684	1.51671826358861e-06	0.000277657883085555	-0.3741139226883621	Testis	False	False
5_177163085_INS_ME_ALU	ENSG00000248943.1	4.9665166206179805	1.55625753715073e-06	0.00028421293223432597	0.767414987978895	Testis	False	False
2_48276534_INS_ME_ALU	ENSG00000162869.11	4.961091455491482	1.59505300942995e-06	0.00029060110510320097	0.259754463168615	Testis	False	False
10_97668538_INS_ME_ALU	ENSG00000119977.16	4.95685064913356	1.62603018289587e-06	0.000295201259250914	0.265640650810892	Testis	False	False
7_55851357_INS_ME_ALU	ENSG00000237799.1	4.95631145076156	1.63001031417892e-06	0.000295201259250914	0.677033453483741	Testis	False	False
4_12239289_INS_ME_ALU	ENSG00000251210.1	4.95605166279188	1.63193132617208e-06	0.000295201259250914	0.401590674540155	Testis	False	False
9_98696746_INS_ME_ALU	ENSG00000175611.7	4.9553654718386	1.63701594774729e-06	0.000295419311613021	0.6967800207972931	Testis	False	False
4_4014435_INS_ME_SVA	ENSG00000250476.1	4.9546056553282005	1.64266404005397e-06	0.000295737777707589	0.822081841804328	Testis	False	False
11_77403284_DEL_ME_ALU	ENSG00000254459.1	-4.933465195880871	1.8076054249258496e-06	0.000324665545130254	-0.7554306773948599	Testis	False	False
3_51763944_INS_ME_ALU	ENSG00000145050.11	4.93047393974686	1.8322022988245098e-06	0.00032830909662819	0.40202566204954704	Testis	False	False
14_53778127_INS_ME_ALU	ENSG00000258731.1	-4.92656675352231	1.86481956789581e-06	0.000333369329091797	-0.26403229486466	Testis	True	True
6_29680468_INS_ME_ALU	ENSG00000204655.7	4.91175400850533	1.99366155837849e-06	0.000355567437888323	0.5509146219705789	Testis	True	False
5_25316212_DEL_ME_ALU	ENSG00000251273.1	4.910307137908388	2.00669902149463e-06	0.00035705645790169103	0.455813804755193	Testis	False	False
1_234805728_INS_ME_ALU	ENSG00000228044.2	-4.8777941199074295	2.32241707129737e-06	0.000412269631852334	-0.239704090893797	Testis	False	False
6_32571348_DEL_ME_ALU	ENSG00000237541.3	4.86114721794384	2.50217050566655e-06	0.000443146034555897	0.443468182951094	Testis	False	False
6_32593707_DEL_ME_ALU	ENSG00000237541.3	-4.855875111742232	2.56185462944907e-06	0.00045266366428235293	-0.528493608586691	Testis	False	False
8_17943136_INS_ME_ALU	ENSG00000245281.2	-4.851724637746651	2.6098079711032798e-06	0.000460069273239283	-1.15374482688679	Testis	False	False
10_124736004_INS_ME_ALU	ENSG00000179988.9	4.84317653085202	2.71132190648282e-06	0.000476293968073513	0.36564086318591693	Testis	False	False
6_28190207_DEL_ME_ALU	ENSG00000219891.2	4.84292605079232	2.71435338643431e-06	0.000476293968073513	0.42688940308792	Testis	False	False
8_9665673_INS_ME_ALU	ENSG00000254237.1	-4.84057726391619	2.74294001182279e-06	0.00048020367034566603	-0.31821369337099603	Testis	False	False
8_61526797_INS_ME_ALU	ENSG00000251396.2	-4.8318346926903	2.85192590386219e-06	0.0004981385715794152	-0.33524883991443394	Testis	False	False
6_32571348_DEL_ME_ALU	ENSG00000196126.6	-4.82327435037172	2.9626927377062097e-06	0.000516301751578986	-0.342893840005242	Testis	True	True
10_26225949_INS_ME_ALU	ENSG00000226304.1	-4.81327833154657	3.09730684014883e-06	0.000538528316008069	-0.369209520364312	Testis	True	False
8_90669905_INS_ME_ALU	ENSG00000251136.4	4.80780395594713	3.1735163353497397e-06	0.000550224629699007	0.376886419781952	Testis	False	False
1_46207295_DEL_ME_ALU	ENSG00000117461.10	-4.807413017229218	3.17902747117803e-06	0.000550224629699007	-0.293066862136863	Testis	False	False
2_134966717_DEL_ME_LINE1	ENSG00000152127.4	4.80301113842859	3.2417238570216703e-06	0.000559803810275478	0.270382344021099	Testis	False	False
11_49655824_INS_ME_ALU	ENSG00000255199.2	-4.7917204137429605	3.40805389455913e-06	0.00058719534918586	-0.3950431996401679	Testis	False	False
9_74904921_INS_ME_LINE1	ENSG00000119125.12	4.78833398679662	3.45952947049307e-06	0.0005947188867390508	0.479699113526928	Testis	False	False
5_128378694_DEL_ME_ALU	ENSG00000113396.8	-4.78108331286796	3.57228344066233e-06	0.0006124691260556111	-0.531345964444117	Testis	False	False
4_110339341_DEL_ME_ALU	ENSG00000249465.1	-4.78066670028301	3.578868900200209e-06	0.0006124691260556111	-0.7968792746858739	Testis	False	False
2_170542228_INS_ME_SVA	ENSG00000144362.7	4.7780829708517	3.61997313435718e-06	0.000618114470957334	0.274803589048983	Testis	False	False
1_228572175_DEL_ME_ALU	ENSG00000270104.1	-4.773300334849	3.6972667698318704e-06	0.0006299001137730339	-0.475013232549854	Testis	False	False
13_25512014_INS_ME_ALU	ENSG00000251299.1	-4.7714220976808095	3.72805570134095e-06	0.000633727861463438	-0.7531501046286979	Testis	False	False
8_10326283_INS_ME_ALU	ENSG00000253641.1	4.76853160478411	3.77592264149359e-06	0.0006404351642827268	0.2982386199695949	Testis	False	False
11_41831810_INS_ME_LINE1	ENSG00000255171.1	-4.754142178537768	4.0231888288579e-06	0.0006808576561370519	-0.22825701286299505	Testis	False	False
6_28190207_DEL_ME_ALU	ENSG00000187763.3	4.745734769898281	4.1748264830217915e-06	0.000704953239056595	0.59466059327155	Testis	False	False
7_157350794_INS_ME_ALU	ENSG00000236669.1	-4.7425844882520405	4.23305566575317e-06	0.000713204323507594	-0.32688063411825297	Testis	False	False
2_239409381_DEL_ME_ALU	ENSG00000204104.7	-4.73460721709028	4.38403638608714e-06	0.000737011679872994	-0.256517559032649	Testis	True	False
6_32589834_INS_ME_ALU	ENSG00000179344.12	4.727272974608209	4.52742685633045e-06	0.000759440952078954	0.623414061915314	Testis	False	False
2_176346682_DEL_ME_LINE1	ENSG00000154518.5	4.72396615954108	4.59354959486464e-06	0.000768839053619598	0.209603065984397	Testis	False	False
12_124066475_INS_ME_SVA	ENSG00000185344.9	4.71992249329487	4.67567452015397e-06	0.0007808684058822928	0.498573141555099	Testis	False	False
10_92215072_INS_ME_ALU	ENSG00000236373.1	4.713152387930991	4.81635620544451e-06	0.0008026030783930572	0.33099951720423104	Testis	False	False
8_12956577_INS_ME_ALU	ENSG00000251402.3	-4.70926856239912	4.8988972636017e-06	0.00081457537360172	-0.680647343619228	Testis	False	False
4_120244573_DEL_ME_ALU	ENSG00000260404.2	4.70519088684702	4.98702742234112e-06	0.00082742281775248	0.270204067482662	Testis	False	False
9_35803108_DEL_ME_ALU	ENSG00000137103.12	-4.70043407857142	5.09177051157709e-06	0.000842964746324247	-0.397735674035865	Testis	False	False
13_78584671_INS_ME_ALU	ENSG00000236133.1	4.69749845692066	5.15746819114291e-06	0.000851989132530343	0.199793641646423	Testis	False	False
6_32688595_INS_ME_ALU	ENSG00000237541.3	4.68134250095992	5.53393300100786e-06	0.00091220057941938	0.433488623854318	Testis	False	False
11_49366217_INS_ME_ALU	ENSG00000255042.1	4.67921355393601	5.5854769448123e-06	0.000918708416268209	0.30480044417888696	Testis	False	False
3_50879175_INS_ME_ALU	ENSG00000007402.7	4.67776795647954	5.62074009736956e-06	0.0009213708992480633	0.20731841147365496	Testis	False	False
2_189959434_INS_ME_ALU	ENSG00000228073.1	4.6775587427833205	5.62586131114634e-06	0.0009213708992480633	0.457409732240308	Testis	True	False
5_5021617_INS_ME_ALU	ENSG00000250481.1	4.672837304260661	5.74263926524192e-06	0.000938477882498924	0.587434144353463	Testis	True	False
4_44842144_INS_ME_ALU	ENSG00000151806.9	-4.67172753867229	5.77042533793551e-06	0.0009409994467033801	-0.222107229673387	Testis	False	False
4_84221719_DEL_ME_ALU	ENSG00000248401.2	-4.66696911171551	5.8910435235213314e-06	0.000958616281055058	-0.471093402967364	Testis	False	False
7_102895753_INS_ME_ALU	ENSG00000161057.6	4.66281536876326	5.99831957970894e-06	0.000973991530048474	0.35820394453588394	Testis	False	False
15_24591236_INS_ME_ALU	ENSG00000261598.1	-4.649251124333951	6.36192087752569e-06	0.00103053656075631	-0.450400550819301	Testis	False	False
5_56109723_INS_ME_ALU	ENSG00000271828.1	4.64882736272376	6.37361591643648e-06	0.00103053656075631	0.726158125008743	Testis	False	False
10_97668538_INS_ME_ALU	ENSG00000188649.7	-4.64766359746167	6.40584046948011e-06	0.00103355250201961	-0.171256524350501	Testis	False	False
10_92227511_INS_ME_ALU	ENSG00000236373.1	4.64328772703673	6.52842015559502e-06	0.00105110324936435	0.358162384900635	Testis	False	False
5_179369185_INS_ME_ALU	ENSG00000161010.10	-4.64020477042167	6.61613711932051e-06	0.0010629787390756401	-0.201053642644219	Testis	False	False
6_161336447_INS_ME_ALU	ENSG00000231863.1	4.63862100775228	6.66163955344596e-06	0.0010680361267214199	0.480885789328136	Testis	False	False
6_29818872_INS_ME_ALU	ENSG00000229142.1	4.63700803696083	6.70829130861586e-06	0.0010732561441337	0.465019515785241	Testis	False	False
15_44578503_DEL_ME_ALU	ENSG00000179523.4	4.632751601913991	6.83291742810771e-06	0.00109090320070764	0.485857042800748	Testis	False	False
17_15772069_INS_ME_SVA	ENSG00000170425.3	4.631621862868268	6.86636872257015e-06	0.0010939504394714	0.8544132742799759	Testis	False	False
10_46074888_INS_ME_ALU	ENSG00000230869.1	-4.62753894734728	6.98858453261311e-06	0.00111109740100449	-0.433320435996126	Testis	False	False
1_40354445_INS_ME_ALU	ENSG00000043514.11	4.62382541869687	7.10156280816572e-06	0.00112670732428304	0.676442121933666	Testis	False	False
5_140143667_INS_ME_ALU	ENSG00000204967.6	4.61739643849895	7.30133065405499e-06	0.00115599342195334	0.532655276804894	Testis	False	False
1_117078176_DEL_ME_ALU	ENSG00000177173.5	-4.616515407116809	7.32912553052175e-06	0.00115798662816781	-0.695154389665254	Testis	False	False
6_32488709_INS_ME_ALU	ENSG00000196126.6	-4.6149984146863	7.377222988125708e-06	0.00116317270530168	-0.488596610980916	Testis	False	False
7_128215395_INS_ME_SVA	ENSG00000106348.12	-4.60915403993473	7.565383804472189e-06	0.0011868370195775599	-0.296430615442438	Testis	False	False
17_44176406_DEL_ME_ALU	ENSG00000225190.4	-4.60906173305974	7.56839243706071e-06	0.0011868370195775599	-0.35013239928077505	Testis	False	False
11_49655824_INS_ME_ALU	ENSG00000214883.4	4.60888784293029	7.574063311859959e-06	0.0011868370195775599	0.35777768864669	Testis	False	False
6_32540776_INS_ME_ALU	ENSG00000196126.6	-4.60293742617383	7.770604468632597e-06	0.0012151342573074198	-0.4462827110496061	Testis	False	False
12_109887650_INS_ME_ALU	ENSG00000110906.8	-4.6017264962499285	7.81119890533822e-06	0.00121897920622138	-0.459608376811027	Testis	False	False
17_43660611_INS_ME_SVA	ENSG00000185829.11	4.59822354299783	7.929783848384061e-06	0.00123424436073148	0.59063241396764	Testis	False	False
12_126905116_DEL_ME_ALU	ENSG00000214043.3	-4.59788219544383	7.94143177412413e-06	0.00123424436073148	-0.285555195281759	Testis	False	False
2_98582157_INS_ME_ALU	ENSG00000115073.6	4.59127362754402	8.17021529793835e-06	0.0012666134244814198	0.170482019005574	Testis	False	False
2_89029246_DEL_ME_LINE1	ENSG00000153574.8	-4.59091057098415	8.18296638231054e-06	0.0012666134244814198	-0.21580769360399304	Testis	False	False
4_1301833_INS_ME_ALU	ENSG00000253399.1	-4.575938045846058	8.72585364465063e-06	0.00134790544484456	-0.402269020842117	Testis	False	False
4_80205743_DEL_ME_ALU	ENSG00000156269.4	4.57352195462819	8.816648380543339e-06	0.00135917380044591	0.29125050654431	Testis	False	False
6_28190207_DEL_ME_ALU	ENSG00000197062.7	-4.571753588064549	8.88367830730077e-06	0.00136674044745958	-0.263740227836445	Testis	False	False
6_29332294_DEL_ME_ALU	ENSG00000206341.6	-4.559271295965769	9.37097811900958e-06	0.00143880411018785	-0.338357902077462	Testis	True	True
19_57023579_INS_ME_ALU	ENSG00000166770.6	-4.55776833692227	9.431360651560387e-06	0.00144516150989855	-0.328296623961177	Testis	False	False
6_32589567_INS_ME_LINE1	ENSG00000232629.4	4.55422721280863	9.575113244273827e-06	0.0014642424681077801	0.670531068485731	Testis	False	False
6_32480388_INS_ME_ALU	ENSG00000229391.3	4.551541929515468	9.68552725899855e-06	0.0014781589747676	0.629867284513396	Testis	False	False
2_48781852_DEL_ME_SVA	ENSG00000239995.2	-4.54922747803776	9.78167629874913e-06	0.00148984711706248	-0.34291855034857305	Testis	False	False
2_189163017_INS_ME_ALU	ENSG00000144366.11	4.5458287772113	9.92453589782092e-06	0.00150858888482745	0.255458413157486	Testis	False	False
17_44223917_DEL_ME_ALU	ENSG00000204652.5	4.53012564628574	1.0611093705535699e-05	0.00160973673534874	0.221752933070702	Testis	False	False
21_15652867_INS_ME_ALU	ENSG00000185272.9	4.5221799624679	1.09756862520315e-05	0.00166173635491741	0.380115155454774	Testis	False	False
1_46366125_DEL_ME_ALU	ENSG00000132763.10	4.52075020808949	1.10425589659325e-05	0.00166854380565593	0.217095837008324	Testis	False	False
6_158548282_DEL_ME_SVA	ENSG00000272047.1	4.51933969392951	1.11089159678679e-05	0.00167166848718931	0.300594425069561	Testis	False	False
17_44223917_DEL_ME_ALU	ENSG00000225190.4	-4.51926957398215	1.11122247234145e-05	0.00167166848718931	-0.3452870980367561	Testis	False	False
6_32589567_INS_ME_LINE1	ENSG00000250535.1	4.51891245236623	1.11290909724244e-05	0.00167166848718931	0.683402523493234	Testis	False	False
5_99174329_DEL_ME_ALU	ENSG00000227762.4	4.51716058646592	1.12121861605213e-05	0.00168083471861122	0.445760242929965	Testis	False	False
5_4075846_INS_ME_ALU	ENSG00000249994.1	4.51123745307762	1.14975800283757e-05	0.0017202322339115	0.415361537888084	Testis	False	False
16_66823166_DEL_ME_ALU	ENSG00000246777.1	-4.51029587511087	1.15435872108715e-05	0.00172366428779465	-0.261999774721664	Testis	False	False
6_31279421_INS_ME_SVA	ENSG00000229836.1	-4.50984284315395	1.15657862394205e-05	0.00172366428779465	-0.5431185357574171	Testis	False	False
3_133503782_DEL_ME_SVA	ENSG00000244062.1	4.50714888700977	1.16986437625175e-05	0.00174005901510648	0.3901856962550139	Testis	True	False
12_27864811_INS_ME_ALU	ENSG00000256377.1	-4.49955014835368	1.20813506782871e-05	0.00179348004075039	-0.282883533699127	Testis	False	False
9_5491418_INS_ME_LINE1	ENSG00000197646.6	4.49692518031682	1.22163338139404e-05	0.00180999008093508	0.310900320004846	Testis	False	False
9_33700134_INS_ME_ALU	ENSG00000260947.1	4.49623013856122	1.22523170422428e-05	0.00181179651330485	0.52836254558594	Testis	False	False
10_74798385_DEL_ME_ALU	ENSG00000166321.9	-4.49572460900991	1.22785530076667e-05	0.0018121573726722106	-0.495918391847969	Testis	False	False
6_47708271_INS_ME_ALU	ENSG00000164393.4	-4.49348867187716	1.23952432546699e-05	0.0018258409092057801	-0.447420691585715	Testis	True	True
17_43660611_INS_ME_SVA	ENSG00000204652.5	4.4848041099283	1.28586789555888e-05	0.0018904492198124894	0.26525678248243106	Testis	False	False
12_7968678_DEL_ME_ALU	ENSG00000059804.11	4.468050060948401	1.38002520084401e-05	0.0020249676140708197	0.37473725059565	Testis	False	False
17_15789558_INS_ME_ALU	ENSG00000227790.2	4.4667861486946	1.3873911867209802e-05	0.00203186107355262	0.7229207368054541	Testis	False	False
1_236054591_DEL_ME_ALU	ENSG00000143669.9	4.46528283845471	1.39620159750474e-05	0.00204083939842559	0.21856572448303305	Testis	False	False
15_79167169_INS_ME_ALU	ENSG00000185787.10	-4.464499309287629	1.40081490870096e-05	0.00204366014122838	-0.211500537228203	Testis	False	False
2_65746476_INS_ME_SVA	ENSG00000235725.1	4.45367995056916	1.4660357655292898e-05	0.00213331156855322	0.6437273865010239	Testis	False	False
10_70634338_DEL_ME_ALU	ENSG00000165730.10	4.453010170876491	1.4701678387979098e-05	0.00213331156855322	0.444851363760172	Testis	False	False
1_179491966_INS_ME_ALU	ENSG00000236539.3	-4.452928932543308	1.47066978332407e-05	0.00213331156855322	-0.3513943184232561	Testis	False	False
[truncated: 28,148 more rows]
