# Supplementary material for: Polymorphic mobile element insertions contribute to gene expression and alternative splicing in human tissues
Source: Genome Biol. 2020 Jul 27;21:185. doi: 10.1186/s13059-020-02101-4 (PMC7385971; doi:10.1186/s13059-020-02101-4)
Supplement: Supplementary file 8 — Additional file 8. ME-only sQTLs. [file 13059_2020_2101_MOESM8_ESM.txt]

snps	gene	statistic	pvalue	FDR	beta	tissue	isCausal	isHighest
15_41100332_INS_ME_ALU	ENSG00000166140.13;SE:15:41102955-41104897:41105100-41105536:+	10.3985369527224	8.12447930602449e-17	2.90702806496793e-11	0.0879587192119851	Brain_Putamen_basal_ganglia	False	False
17_44223917_DEL_ME_ALU	ENSG00000204650.9_and_ENSG00000120088.10_and_ENSG00000263715.2;AL:17:43707524-43707851:43707971:43707524-43713649:43715325:+	9.06557020462037	3.97742358630026e-14	7.115829554188409e-09	0.16714912497543302	Brain_Putamen_basal_ganglia	True	False
17_44223917_DEL_ME_ALU	ENSG00000204650.9_and_ENSG00000120088.10_and_ENSG00000263715.2;AL:17:43707524-43707851:43707971:43707524-43713649:43713760:+	8.85848819411183	1.0445598100797301e-13	1.24584996734812e-08	0.401194038944484	Brain_Putamen_basal_ganglia	False	False
17_44223917_DEL_ME_ALU	ENSG00000204650.9_and_ENSG00000120088.10_and_ENSG00000263715.2;AF:17:43697712:43697738-43699274:43697976:43698518-43699274:+	8.717703527599781	2.0134315124444505e-13	1.80106985724816e-08	0.17698034829389106	Brain_Putamen_basal_ganglia	True	False
15_41039885_INS_ME_ALU	ENSG00000128891.11;A5:15:40855226-40856990:40855226-40857175:-	8.5927105448643	3.60455586186719e-13	2.57949947498112e-08	0.120273346238262	Brain_Putamen_basal_ganglia	False	False
17_44223917_DEL_ME_ALU	ENSG00000176681.10_and_ENSG00000265411.1;AF:17:44370099:44371395-44377160:44372497:44375108-44377160:+	-8.39704897868552	8.96197787340462e-13	4.68674272138764e-08	-0.297977696228612	Brain_Putamen_basal_ganglia	False	False
3_48372326_INS_ME_ALU	ENSG00000164048.9_and_ENSG00000199476.1;AL:3:48302429-48309405:48312477:48302429-48327736:48329117:+	8.39214266977741	9.16886262571957e-13	4.68674272138764e-08	0.146925828131651	Brain_Putamen_basal_ganglia	False	False
3_48372326_INS_ME_ALU	ENSG00000164048.9_and_ENSG00000199476.1;AL:3:48302429-48309408:48312480:48302429-48327736:48329117:+	8.19743836607648	2.2662057531323107e-12	1.0135916834175301e-07	0.29227917607563897	Brain_Putamen_basal_ganglia	False	False
17_44176406_DEL_ME_ALU	ENSG00000176681.10_and_ENSG00000265411.1;AF:17:44370099:44371395-44377160:44372497:44375108-44377160:+	-7.976362476259428	6.31658168552115e-12	2.51126934386445e-07	-0.300735385719793	Brain_Putamen_basal_ganglia	False	False
4_187093487_INS_ME_ALU	ENSG00000109794.9_and_ENSG00000253013.1_and_ENSG00000250327.1;AF:4:187025573:187025674-187070327:187065995:187066266-187070327:+	7.90677439029858	8.71635581893052e-12	2.835279992661231e-07	0.178694659391881	Brain_Putamen_basal_ganglia	True	False
4_187098241_INS_ME_ALU	ENSG00000109794.9_and_ENSG00000253013.1_and_ENSG00000250327.1;AF:4:187025573:187025674-187070327:187065995:187066266-187070327:+	7.90677439029858	8.71635581893052e-12	2.835279992661231e-07	0.178694659391881	Brain_Putamen_basal_ganglia	True	False
10_35593222_DEL_ME_ALU	ENSG00000108100.13;SE:10:35626135-35772332:35772406-35790429:+	-7.730817285343701	1.96452571836807e-11	5.85774093179164e-07	-0.0421914956655542	Brain_Putamen_basal_ganglia	False	False
17_44176406_DEL_ME_ALU	ENSG00000204650.9_and_ENSG00000120088.10_and_ENSG00000263715.2;AL:17:43707524-43707851:43707971:43707524-43713649:43715325:+	7.531328741818791	4.9200612952894714e-11	1.35419388625294e-06	0.15665584134458	Brain_Putamen_basal_ganglia	False	False
16_2102234_INS_ME_ALU	ENSG00000065054.9;A3:16:2087601-2087758:2087601-2087860:+	6.881514675754191	9.48191891261255e-10	2.42338206288629e-05	0.17907550544462494	Brain_Putamen_basal_ganglia	False	False
17_43670097_INS_ME_SVA	ENSG00000204650.9_and_ENSG00000120088.10_and_ENSG00000263715.2;AL:17:43707524-43707851:43707971:43707524-43713649:43715325:+	6.693337090817269	2.20778684657374e-09	5.05008186791182e-05	0.180787005119882	Brain_Putamen_basal_ganglia	False	False
10_29712154_DEL_ME_LINE1	ENSG00000224597.5;AL:10:29704341-29709420:29711238:29704341-29747203:29747716:+	6.68829020632041	2.2582120137891e-09	5.05008186791182e-05	0.081462163639824	Brain_Putamen_basal_ganglia	False	False
17_43670097_INS_ME_SVA	ENSG00000204650.9_and_ENSG00000120088.10_and_ENSG00000263715.2;AF:17:43697712:43697738-43699274:43697976:43698518-43699274:+	6.6709310175192496	2.4405255553343197e-09	5.13674640870428e-05	0.194912227057684	Brain_Putamen_basal_ganglia	False	False
17_44176406_DEL_ME_ALU	ENSG00000204650.9_and_ENSG00000120088.10_and_ENSG00000263715.2;AF:17:43697712:43697738-43699274:43697976:43698518-43699274:+	6.6155970910981	3.12466583684294e-09	6.1938419501826e-05	0.15598642076423902	Brain_Putamen_basal_ganglia	False	False
7_54800188_INS_ME_SVA	ENSG00000154978.8;AF:7:55588823-55589274:55589559:55588823-55639964:55640218:-	6.60410565367248	3.28897091071737e-09	6.1938419501826e-05	0.0126901704392084	Brain_Putamen_basal_ganglia	False	False
8_96072245_INS_ME_ALU	ENSG00000156170.8_and_ENSG00000253878.1_and_ENSG00000200525.1;AF:8:96037296:96037433-96047682:96046877:96046951-96047682:+	-6.54512387915422	4.27683242205529e-09	7.65148842884012e-05	-0.340597209443977	Brain_Putamen_basal_ganglia	True	False
16_2102234_INS_ME_ALU	ENSG00000065054.9;A3:16:2087601-2087827:2087601-2087860:+	6.40834255432665	7.84298326046548e-09	0.000133633603971924	0.0880853878443936	Brain_Putamen_basal_ganglia	False	False
17_6271430_INS_ME_ALU	ENSG00000072778.15;A5:17:7123995-7124085:7123516-7124085:+	-6.368998107535241	9.330894631879091e-09	0.000151758942687604	-0.11963731247638305	Brain_Putamen_basal_ganglia	False	False
17_43660611_INS_ME_SVA	ENSG00000204650.9_and_ENSG00000120088.10_and_ENSG00000263715.2;AL:17:43707524-43707851:43707971:43707524-43713649:43713760:+	6.352803435795879	1.0021536692686001e-08	0.000155778985520194	0.425923631575457	Brain_Putamen_basal_ganglia	False	False
17_43670097_INS_ME_SVA	ENSG00000176681.10_and_ENSG00000265411.1;AF:17:44370099:44371395-44377160:44372497:44375108-44377160:+	-6.34332846169359	1.0448800211521301e-08	0.000155778985520194	-0.32377428724839696	Brain_Putamen_basal_ganglia	False	False
17_6271430_INS_ME_ALU	ENSG00000132522.11_and_ENSG00000261915.2_and_ENSG00000215041.5;AF:17:7218438-7218571:7218641:7218438-7218650:7218816:-	-6.30072831374526	1.26032941662307e-08	0.00018012389244149098	-0.311628063375658	Brain_Putamen_basal_ganglia	True	True
8_21879122_INS_ME_SVA	ENSG00000120913.19_and_ENSG00000248235.2_and_ENSG00000241852.5;AL:8:22449181-22451246:22451801:22449181-22458395:22458873:+	-6.29213265855363	1.3088533341565099e-08	0.00018012389244149098	-0.171039812642164	Brain_Putamen_basal_ganglia	True	True
17_43670097_INS_ME_SVA	ENSG00000204650.9_and_ENSG00000120088.10_and_ENSG00000263715.2;AL:17:43707524-43707851:43707971:43707524-43713649:43713760:+	6.180774626756151	2.13199070692701e-08	0.000282536935865281	0.416205452590317	Brain_Putamen_basal_ganglia	False	False
17_44223917_DEL_ME_ALU	ENSG00000204650.9_and_ENSG00000120088.10_and_ENSG00000263715.2;AL:17:43707524-43707851:43707971:43707524-43713649:43713710:+	6.1481953301057	2.45776531267721e-08	0.000314076951533694	0.351822393469694	Brain_Putamen_basal_ganglia	True	False
14_75499581_INS_ME_ALU	ENSG00000119684.11;SE:14:75500193-75503296:75503445-75505043:-	6.12724248560796	2.6927676624852096e-08	0.000332242031062584	0.0649984301261735	Brain_Putamen_basal_ganglia	False	False
6_32773437_INS_ME_ALU	ENSG00000241106.2_and_ENSG00000250264.1_and_ENSG00000204267.9;AL:6:32789610:32790095-32797177:32793192:32796811-32797177:-	6.077091477094902	3.34914285388121e-08	0.000386157332232263	0.104783394223193	Brain_Putamen_basal_ganglia	False	False
17_44223917_DEL_ME_ALU	ENSG00000204650.9_and_ENSG00000120088.10_and_ENSG00000263715.2;AL:17:43707524-43713649:43715325:43707524-43723267:43723557:+	-6.070024984702459	3.45350887240247e-08	0.000386157332232263	-0.13277932797532802	Brain_Putamen_basal_ganglia	False	False
17_44223917_DEL_ME_ALU	ENSG00000204650.9_and_ENSG00000120088.10_and_ENSG00000263715.2;AF:17:43697706:43697738-43699274:43697976:43698518-43699274:+	6.07002498470245	3.45350887240259e-08	0.000386157332232263	0.13277932797532802	Brain_Putamen_basal_ganglia	False	False
14_75499581_INS_ME_ALU	ENSG00000170348.4;SE:14:75602589-75605777:75605874-75614367:-	6.05416918610478	3.69950669918477e-08	0.00040112854289151603	0.00504725419812738	Brain_Putamen_basal_ganglia	False	False
15_41039885_INS_ME_ALU	ENSG00000128891.11;AL:15:40823540:40824501-40849415:40845303:40846326-40849415:-	6.03119037142496	4.08698539233657e-08	0.000430108332416865	0.0661946980397316	Brain_Putamen_basal_ganglia	False	False
16_2102234_INS_ME_ALU	ENSG00000065054.9;AF:16:2079755:2079783-2086325:2083272:2083433-2086325:+	5.9607830046925985	5.540966523480071e-08	0.0005664625064951232	0.0665934032668208	Brain_Putamen_basal_ganglia	False	False
1_217024868_INS_ME_ALU	ENSG00000196482.12;MX:1:216850833-216880701:216880828-216896586:216850833-216887858:216887976-216896586:-	-5.9231890818140185	6.51530223121129e-08	0.000647568557403318	-0.154754759308464	Brain_Putamen_basal_ganglia	False	False
15_41100332_INS_ME_ALU	ENSG00000166140.13;A5:15:41100066-41101317:41100019-41101317:+	-5.88781936083506	7.5852931521013e-08	0.000716798792268102	-0.0801595298511675	Brain_Putamen_basal_ganglia	False	False
1_217024868_INS_ME_ALU	ENSG00000196482.12;SE:1:216850833-216887858:216887976-216896586:-	5.881711957138691	7.786826893178849e-08	0.000716798792268102	0.085241160360496	Brain_Putamen_basal_ganglia	False	False
17_44176406_DEL_ME_ALU	ENSG00000204650.9_and_ENSG00000120088.10_and_ENSG00000263715.2;AL:17:43707524-43707851:43707971:43707524-43713649:43713760:+	5.88093541402336	7.812826575610019e-08	0.000716798792268102	0.32345200338636604	Brain_Putamen_basal_ganglia	False	False
17_43660611_INS_ME_SVA	ENSG00000176681.10_and_ENSG00000265411.1;AF:17:44370099:44371395-44377160:44372497:44375108-44377160:+	-5.8297307740764115	9.72989331789423e-08	0.000870365714492263	-0.3065933623167	Brain_Putamen_basal_ganglia	False	False
7_29185169_INS_ME_ALU	ENSG00000106069.16_and_ENSG00000237065.2;AL:7:29162258-29165945:29166195:29162258-29185470:29185839:+	-5.81765194275457	1.02457298772907e-07	0.000894154842225185	-0.246600447264534	Brain_Putamen_basal_ganglia	False	False
2_3479251_INS_ME_ALU	ENSG00000171853.11;AL:2:3482704-3482990:3483337:3482704-3488491:3488865:+	5.80771129707351	1.06903784256606e-07	0.000910746427348583	0.0704411753895068	Brain_Putamen_basal_ganglia	False	False
10_105097539_DEL_ME_ALU	ENSG00000173915.8_and_ENSG00000221767.1;SE:10:105152223-105153956:105154151-105156166:-	5.781490770184691	1.19564284923475e-07	0.0009949166593663634	0.00770562620728502	Brain_Putamen_basal_ganglia	False	False
4_75736473_INS_ME_ALU	ENSG00000182585.5;A5:4:75178887-75180297:75178761-75180297:+	-5.7373729366517185	1.44276984467468e-07	0.00117327027475658	-0.139563828074261	Brain_Putamen_basal_ganglia	False	False
10_115861726_DEL_ME_ALU	ENSG00000148702.10;SE:10:115327284-115332419:115332490-115334048:+	5.731373664293081	1.4800415888232698e-07	0.0011768336909743198	0.241201786231425	Brain_Putamen_basal_ganglia	True	False
17_43660611_INS_ME_SVA	ENSG00000120071.8_and_ENSG00000238723.1;A3:17:44111651-44115904:44111648-44115904:-	-5.696956112794019	1.71290630102035e-07	0.00133238416624868	-0.0664663546138953	Brain_Putamen_basal_ganglia	False	False
14_75499581_INS_ME_ALU	ENSG00000119684.11;SE:14:75505115-75506614:75506718-75508318:-	-5.6645594592584585	1.9648488637499696e-07	0.00149583943997285	-0.0520234355959654	Brain_Putamen_basal_ganglia	False	False
1_247288976_INS_ME_ALU	ENSG00000196418.8;AL:1:247285277:247287173-247322308:247319203:247320519-247322308:-	-5.64637333933284	2.1218967372013894e-07	0.00158174581965576	-0.207785140937062	Brain_Putamen_basal_ganglia	False	False
17_43660611_INS_ME_SVA	ENSG00000204650.9_and_ENSG00000120088.10_and_ENSG00000263715.2;AF:17:43697712:43697738-43699274:43697976:43698518-43699274:+	5.61718219894857	2.400145719124111e-07	0.00175265008143983	0.173746415788013	Brain_Putamen_basal_ganglia	False	False
7_43414125_DEL_ME_ALU	ENSG00000058404.15;AL:7:44257158:44257334-44259659:44258950:44259121-44259659:-	-5.610527631928389	2.46843175907687e-07	0.00176646407229411	-0.114930622421297	Brain_Putamen_basal_ganglia	True	True
10_29712154_DEL_ME_LINE1	ENSG00000224597.5;AL:10:29704341-29747203:29747716:29704341-29771762:29772847:+	-5.60389724658268	2.5383677788678797e-07	0.00178089394769509	-0.0797879180887993	Brain_Putamen_basal_ganglia	False	False
10_105097539_DEL_ME_ALU	ENSG00000173915.8_and_ENSG00000221767.1;MX:10:105152223-105153956:105154151-105156166:105152223-105155503:105155789-105156166:-	5.545571684806629	3.24366382576139e-07	0.0022319588406913607	0.131481940549615	Brain_Putamen_basal_ganglia	False	False
4_120244573_DEL_ME_ALU	ENSG00000245958.2_and_ENSG00000250950.1;A5:4:120434125-120449895:120434075-120449895:+	-5.47483370379361	4.360708414170121e-07	0.00288946192293079	-0.14250003641555406	Brain_Putamen_basal_ganglia	False	False
4_120244573_DEL_ME_ALU	ENSG00000245958.2_and_ENSG00000250950.1;SE:4:120449944-120464908:120465000-120471534:+	-5.47483370379361	4.360708414170121e-07	0.00288946192293079	-0.14250003641555406	Brain_Putamen_basal_ganglia	False	False
11_76990585_INS_ME_ALU	ENSG00000137474.15;SE:11:76903323-76905077:76905186-76905399:+	5.46681544591491	4.5090120921186103e-07	0.0029334075012601	0.0580334745576335	Brain_Putamen_basal_ganglia	False	False
4_42088056_INS_ME_ALU	ENSG00000014824.9_and_ENSG00000249212.1;SE:4:42069209-42072543:42072708-42077674:+	-5.431998284748441	5.212483933729071e-07	0.00333050730144917	-0.0325678244490155	Brain_Putamen_basal_ganglia	False	False
11_76990585_INS_ME_ALU	ENSG00000137474.15;RI:11:76922866:76922982-76923997:76924080:+	5.404735219701201	5.837503872431999e-07	0.0036644264878925694	0.0597420969693374	Brain_Putamen_basal_ganglia	False	False
3_132577737_INS_ME_ALU	ENSG00000240303.3_and_ENSG00000113971.14;SE:3:132435753-132436799:132436961-132437838:-	5.3341474260321915	7.817516215095221e-07	0.00482274705937833	0.0234119483906596	Brain_Putamen_basal_ganglia	True	True
3_129136669_INS_ME_ALU	ENSG00000251474.2_and_ENSG00000207088.1;AL:3:129101765:129103061-129112478:129109998:129112139-129112478:-	-5.2928393216432	9.26738360797529e-07	0.00562029117992076	-0.0671099436607614	Brain_Putamen_basal_ganglia	False	False
17_44223917_DEL_ME_ALU	ENSG00000120071.8_and_ENSG00000238723.1;A3:17:44111651-44115904:44111648-44115904:-	-5.28232573046183	9.6765887529725e-07	0.00577064983048307	-0.0484889640929296	Brain_Putamen_basal_ganglia	False	False
17_43670097_INS_ME_SVA	ENSG00000204650.9_and_ENSG00000120088.10_and_ENSG00000263715.2;AL:17:43707524-43713649:43715325:43707524-43723267:43723557:+	-5.26930088185672	1.02081389331237e-06	0.0058912651609677215	-0.15465539743781398	Brain_Putamen_basal_ganglia	False	False
17_43670097_INS_ME_SVA	ENSG00000204650.9_and_ENSG00000120088.10_and_ENSG00000263715.2;AF:17:43697706:43697738-43699274:43697976:43698518-43699274:+	5.26930088185672	1.02081389331239e-06	0.0058912651609677215	0.15465539743781398	Brain_Putamen_basal_ganglia	False	False
17_43660611_INS_ME_SVA	ENSG00000204650.9_and_ENSG00000120088.10_and_ENSG00000263715.2;AL:17:43707524-43707851:43707971:43707524-43713649:43715325:+	5.24075681973354	1.1475006491308799e-06	0.006517275472478911	0.152727156761983	Brain_Putamen_basal_ganglia	False	False
1_162080099_INS_ME_ALU	ENSG00000158864.8;AF:1:161166894:161166946-161171937:161169105:161169313-161171937:+	5.2058504800772	1.3234708580543698e-06	0.007399256737363941	0.00036476264324026604	Brain_Putamen_basal_ganglia	False	False
1_217024868_INS_ME_ALU	ENSG00000196482.12;AF:1:216888591-216896586:216896794:216888591-217112924:217113015:-	5.1688291577123096	1.53894808103853e-06	0.00847157772037656	0.0944460937538399	Brain_Putamen_basal_ganglia	False	False
7_29185169_INS_ME_ALU	ENSG00000106069.16_and_ENSG00000237065.2;AF:7:29162069:29162258-29185470:29167637:29167783-29185470:+	5.16205621901447	1.58192382441751e-06	0.008576208265737179	0.252617707887056	Brain_Putamen_basal_ganglia	True	False
2_233691924_INS_ME_ALU	ENSG00000077044.5_and_ENSG00000243637.1;AF:2:234263154:234263320-234343026:234327887:234328067-234343026:+	5.15420765548327	1.63319404058764e-06	0.00872201183368217	0.207604584446946	Brain_Putamen_basal_ganglia	False	False
17_44176406_DEL_ME_ALU	ENSG00000204650.9_and_ENSG00000120088.10_and_ENSG00000263715.2;AL:17:43707524-43707851:43707971:43707524-43713649:43713710:+	5.14598031879491	1.68868282377514e-06	0.00888572485085012	0.321016908225937	Brain_Putamen_basal_ganglia	False	False
1_217024868_INS_ME_ALU	ENSG00000196482.12;MX:1:216850833-216887858:216887976-216896586:216850833-216888416:216888591-216896586:-	5.133385876127232	1.77721414617911e-06	0.00902316374636373	0.0507173104150795	Brain_Putamen_basal_ganglia	False	False
1_162080099_INS_ME_ALU	ENSG00000158864.8;AF:1:161166894:161166946-161171937:161167209:161167277-161171937:+	5.1291213417214285	1.8082074507054694e-06	0.00902316374636373	0.117971692138358	Brain_Putamen_basal_ganglia	False	False
17_44176406_DEL_ME_ALU	ENSG00000204650.9_and_ENSG00000120088.10_and_ENSG00000263715.2;AL:17:43707524-43713649:43715325:43707524-43723267:43723557:+	-5.12810479294124	1.8156730501247e-06	0.00902316374636373	-0.121911131656877	Brain_Putamen_basal_ganglia	False	False
17_44176406_DEL_ME_ALU	ENSG00000204650.9_and_ENSG00000120088.10_and_ENSG00000263715.2;AF:17:43697706:43697738-43699274:43697976:43698518-43699274:+	5.1281047929412304	1.81567305012475e-06	0.00902316374636373	0.121911131656877	Brain_Putamen_basal_ganglia	False	False
1_217024868_INS_ME_ALU	ENSG00000196482.12;SE:1:216887976-216888416:216888591-216896586:-	-5.062177908358139	2.36991171994282e-06	0.0116161709921159	-0.136471025521021	Brain_Putamen_basal_ganglia	False	False
8_21879122_INS_ME_SVA	ENSG00000120913.19_and_ENSG00000248235.2_and_ENSG00000241852.5;AL:8:22449181-22451246:22451811:22449181-22458395:22458873:+	-5.01307691367017	2.88695207382108e-06	0.013959232547108	-0.555563161574449	Brain_Putamen_basal_ganglia	False	False
11_9331075_INS_ME_ALU	ENSG00000166444.13_and_ENSG00000202276.1;AF:11:8860897-8892382:8892464:8860897-8892501:8892613:-	4.989243250225259	3.17612992661856e-06	0.0149909043290373	0.25230413536102697	Brain_Putamen_basal_ganglia	False	False
16_70553024_DEL_ME_ALU	ENSG00000196696.8_and_ENSG00000226232.4_and_ENSG00000255185.1;A3:16:70016448-70016561:70016397-70016561:-	-4.98861619883775	3.18410761269731e-06	0.0149909043290373	-0.140129676594522	Brain_Putamen_basal_ganglia	False	False
21_40344317_DEL_ME_ALU	ENSG00000198054.7_and_ENSG00000157551.13_and_ENSG00000233316.3;A3:21:39628709-39628968:39628709-39629026:+	-4.960433291101969	3.56357816121879e-06	0.0165595774732969	-0.195772317750942	Brain_Putamen_basal_ganglia	False	False
2_114222078_INS_ME_ALU	ENSG00000136682.10;SE:2:114212355-114214642:114214786-114218250:+	4.95200579193398	3.685380674700769e-06	0.0169060223666071	0.0643447987457333	Brain_Putamen_basal_ganglia	False	False
21_31631968_INS_ME_ALU	ENSG00000215533.4_and_ENSG00000156273.11_and_ENSG00000236056.1_and_ENSG00000248476.1_and_ENSG00000273017.1_and_ENSG00000228817.3_and_ENSG00000234293.1_and_ENSG00000183653.4;AL:21:30566581-30660305:30660526:30566581-30693542:30693676:+	-4.93300926016405	3.97502014452945e-06	0.0180038725687877	-0.103584491668456	Brain_Putamen_basal_ganglia	False	False
8_21879122_INS_ME_SVA	ENSG00000120913.19_and_ENSG00000248235.2_and_ENSG00000241852.5;AL:8:22449181-22451246:22451775:22449181-22458395:22458873:+	-4.9285665159490994	4.04589654123088e-06	0.018054810643912	-0.487675704343199	Brain_Putamen_basal_ganglia	False	False
11_119719528_DEL_ME_ALU	ENSG00000137699.12;AF:11:119993763-119993898:119993979:119993763-119994508:119996286:-	-4.92601330181546	4.08718474881116e-06	0.018054810643912	-0.0255030877514506	Brain_Putamen_basal_ganglia	False	False
19_51457476_DEL_ME_ALU	ENSG00000167747.9_and_ENSG00000221381.1_and_ENSG00000221241.1_and_ENSG00000220988.1;AF:19:51305514-51305711:51305871:51305514-51307724:51307815:-	4.91874794158242	4.2069341607698095e-06	0.0183571624268196	0.21754136723133105	Brain_Putamen_basal_ganglia	True	True
5_93916295_DEL_ME_ALU	ENSG00000175471.15_and_ENSG00000243806.1;A3:5:94043272-94044217:94040908-94044217:-	4.91046112875996	4.34769774039747e-06	0.0187314947286164	0.0450704121901164	Brain_Putamen_basal_ganglia	False	False
7_43414125_DEL_ME_ALU	ENSG00000058404.15;AL:7:44256749:44257334-44259659:44258950:44259121-44259659:-	-4.90759630448959	4.39742086521592e-06	0.0187314947286164	-0.00167767983378929	Brain_Putamen_basal_ganglia	False	False
20_34458566_INS_ME_ALU	ENSG00000214078.7_and_ENSG00000272897.1_and_ENSG00000252549.1_and_ENSG00000244462.3_and_ENSG00000244005.8;AF:20:34220845-34241450:34241599:34220845-34252682:34252848:-	4.88309953415954	4.84585447310813e-06	0.0201772217229621	0.332744091287079	Brain_Putamen_basal_ganglia	True	False
6_29905139_INS_ME_LINE1	ENSG00000137312.10_and_ENSG00000201988.2;AF:6:30709980-30710161:30710277:30709980-30710304:30710462:-	4.882904256596089	4.8496023548039e-06	0.0201772217229621	0.0933038485322151	Brain_Putamen_basal_ganglia	False	False
17_6271430_INS_ME_ALU	ENSG00000132522.11_and_ENSG00000261915.2_and_ENSG00000215041.5;AF:17:7218438-7218571:7218612:7218438-7218650:7218816:-	-4.87135721175925	5.07631380884246e-06	0.0208306930884856	-0.187637125024782	Brain_Putamen_basal_ganglia	True	True
9_33050834_DEL_ME_ALU	ENSG00000086061.11;SE:9:33026614-33026811:33026988-33029883:+	-4.86440568919354	5.21774315668585e-06	0.0208306930884856	-0.0578365128393482	Brain_Putamen_basal_ganglia	False	False
17_44223917_DEL_ME_ALU	ENSG00000225190.4_and_ENSG00000264225.1;SE:17:43535805-43545575:43545959-43552466:-	4.8634435440929	5.23761804794271e-06	0.0208306930884856	0.0836247555739403	Brain_Putamen_basal_ganglia	False	False
4_95413280_INS_ME_ALU	ENSG00000163104.13;AF:4:95128762:95128886-95129497:95129017:95129221-95129497:+	-4.86335105123247	5.23953254082101e-06	0.0208306930884856	-0.0166834050119098	Brain_Putamen_basal_ganglia	False	False
5_63430716_INS_ME_ALU	ENSG00000145642.7;AF:5:63986135:63986641-63991334:63987068:63987435-63991334:+	-4.85339984654074	5.44954253354755e-06	0.0214275413568262	-0.17071985423328198	Brain_Putamen_basal_ganglia	True	False
17_6271430_INS_ME_ALU	ENSG00000072778.15;SE:17:7124149-7124243:7124377-7124857:+	-4.8245726118903205	6.105258156145791e-06	0.023744875283790004	-0.00189408240495245	Brain_Putamen_basal_ganglia	False	False
21_31631968_INS_ME_ALU	ENSG00000215533.4_and_ENSG00000156273.11_and_ENSG00000236056.1_and_ENSG00000248476.1_and_ENSG00000273017.1_and_ENSG00000228817.3_and_ENSG00000234293.1_and_ENSG00000183653.4;AF:21:30566392:30566581-30693542:30671737:30671919-30693542:+	4.812335860119268	6.40627350190821e-06	0.0246476895482933	0.163873772721623	Brain_Putamen_basal_ganglia	False	False
10_115861726_DEL_ME_ALU	ENSG00000148702.10;AF:10:115310596:115310720-115327248:115312825:115312949-115327248:+	-4.7934632845499685	6.8990499503342405e-06	0.0262612336359473	-0.230009466352926	Brain_Putamen_basal_ganglia	True	False
12_11242400_INS_ME_ALU	ENSG00000111215.7_and_ENSG00000121318.2_and_ENSG00000256651.1_and_ENSG00000231887.2_and_ENSG00000256682.1_and_ENSG00000212128.2_and_ENSG00000212127.5_and_ENSG00000212125.2_and_ENSG00000212126.3_and_ENSG00000255837.1_and_ENSG00000212124.2_and_ENSG00000256436.1_and_ENSG00000256019.1_and_ENSG00000226761.3_and_ENSG00000256274.1_and_ENSG00000255374.1_and_ENSG00000256400.1_and_ENSG00000256188.1_and_ENS…	-4.78936683789627	7.0107850326728e-06	0.0264056421402704	-0.0460585916404799	Brain_Putamen_basal_ganglia	False	False
11_103916405_INS_ME_ALU	ENSG00000235505.3;AF:11:104779735-104788840:104788870:104779735-104789658:104789800:-	-4.7760820350798	7.38539260070245e-06	0.0275268199151036	-0.114561829434143	Brain_Putamen_basal_ganglia	False	False
6_32489077_INS_ME_LINE1	ENSG00000166278.10_and_ENSG00000244255.1_and_ENSG00000243649.4;AF:6:31887873:31887939-31901387:31900125:31900270-31901387:+	-4.761059412633362	7.83248463144838e-06	0.0287887857527779	-0.1996992130539	Brain_Putamen_basal_ganglia	False	False
12_54853508_DEL_ME_ALU	ENSG00000267281.2_and_ENSG00000139574.7_and_ENSG00000170653.14;SE:12:53937232-53946325:53946421-53994737:-	-4.75935342552962	7.884891755066879e-06	0.0287887857527779	-0.0277094656437296	Brain_Putamen_basal_ganglia	False	False
12_11258537_DEL_ME_ALU	ENSG00000111215.7_and_ENSG00000121318.2_and_ENSG00000256651.1_and_ENSG00000231887.2_and_ENSG00000256682.1_and_ENSG00000212128.2_and_ENSG00000212127.5_and_ENSG00000212125.2_and_ENSG00000212126.3_and_ENSG00000255837.1_and_ENSG00000212124.2_and_ENSG00000256436.1_and_ENSG00000256019.1_and_ENSG00000226761.3_and_ENSG00000256274.1_and_ENSG00000255374.1_and_ENSG00000256400.1_and_ENSG00000256188.1_and_ENS…	-4.74795645867279	8.24385572135504e-06	0.0297953763587249	-0.0566657413451747	Brain_Putamen_basal_ganglia	False	False
12_54853508_DEL_ME_ALU	ENSG00000267281.2_and_ENSG00000139574.7_and_ENSG00000170653.14;AF:12:53994805-54019735:54019780:53994805-54020063:54020147:-	-4.74432087210391	8.36167149615697e-06	0.0299189803971142	-0.0609170169169527	Brain_Putamen_basal_ganglia	False	False
11_103916405_INS_ME_ALU	ENSG00000235505.3;AF:11:104779735-104788840:104788872:104779735-104789658:104789800:-	-4.73974378093135	8.512328176394599e-06	0.0300340721018894	-0.158335616431067	Brain_Putamen_basal_ganglia	False	False
17_44223917_DEL_ME_ALU	ENSG00000186868.11_and_ENSG00000256762.1;SE:17:44055806-44060544:44061296-44064406:+	4.7328274749630594	8.745000957754331e-06	0.0300340721018894	0.0030460171034100893	Brain_Putamen_basal_ganglia	True	False
17_44223917_DEL_ME_ALU	ENSG00000186868.11_and_ENSG00000256762.1;SE:17:44064461-44067244:44067441-44068826:+	4.7328274749630594	8.745000957754331e-06	0.0300340721018894	0.0030460171034100893	Brain_Putamen_basal_ganglia	True	False
12_62417392_INS_ME_ALU	ENSG00000198673.6_and_ENSG00000213363.4_and_ENSG00000252883.1_and_ENSG00000257880.1_and_ENSG00000258316.1;AL:12:62103904:62104198-62261101:62148653:62148805-62261101:-	-4.73255661088404	8.75423786598794e-06	0.0300340721018894	-0.0959920206568019	Brain_Putamen_basal_ganglia	False	False
1_70768122_DEL_ME_ALU	ENSG00000197568.9;SE:1:70820790-70831829:70832011-70832127:+	-4.73082454453995	8.8135288481863e-06	0.0300340721018894	-0.0440084055796073	Brain_Putamen_basal_ganglia	False	False
2_78251635_INS_ME_ALU	ENSG00000176204.9_and_ENSG00000211984.2_and_ENSG00000263447.1;AF:2:77746990-77749235:77749465:77746990-77819941:77820322:-	-4.71966865837363	9.2048731764003e-06	0.0310717441143488	-0.00664187807721329	Brain_Putamen_basal_ganglia	False	False
10_29712154_DEL_ME_LINE1	ENSG00000224597.5;AL:10:29704341-29709420:29711301:29704341-29747203:29747716:+	4.7105346502597305	9.537821928787481e-06	0.0316483126451611	0.0989715138969512	Brain_Putamen_basal_ganglia	False	False
4_187093487_INS_ME_ALU	ENSG00000109794.9_and_ENSG00000253013.1_and_ENSG00000250327.1;AL:4:187088416-187088523:187088809:187088416-187093068:187093294:+	-4.707766175046442	9.64102858303005e-06	0.0316483126451611	-0.114669073517772	Brain_Putamen_basal_ganglia	False	False
4_187098241_INS_ME_ALU	ENSG00000109794.9_and_ENSG00000253013.1_and_ENSG00000250327.1;AL:4:187088416-187088523:187088809:187088416-187093068:187093294:+	-4.707766175046442	9.64102858303005e-06	0.0316483126451611	-0.114669073517772	Brain_Putamen_basal_ganglia	False	False
16_70553024_DEL_ME_ALU	ENSG00000196696.8_and_ENSG00000226232.4_and_ENSG00000255185.1;SE:16:70010635-70010714:70011906-70011980:-	4.6860364489139	1.0489668164572198e-05	0.0341210786875795	0.10179782287492	Brain_Putamen_basal_ganglia	False	False
18_47019865_DEL_ME_ALU	ENSG00000177576.6_and_ENSG00000215472.5_and_ENSG00000263916.1_and_ENSG00000265681.2_and_ENSG00000202093.1_and_ENSG00000206602.1_and_ENSG00000271982.1;AF:18:47017954-47018628:47018814:47017954-47018828:47018855:-	-4.67189838819947	1.1080336390831098e-05	0.03571771391297	-0.0566989987327984	Brain_Putamen_basal_ganglia	False	False
11_117683506_INS_ME_ALU	ENSG00000160654.5;SE:11:118220685-118221267:118221398-118222343:+	-4.658129720065031	1.1686562815773402e-05	0.0370487533319783	-0.15670926371159802	Brain_Putamen_basal_ganglia	False	False
5_40041345_INS_ME_LINE1	ENSG00000082074.11_and_ENSG00000251215.1;SE:5:39203089-39250773:39250908-39270671:-	4.65782501663679	1.17003365645929e-05	0.0370487533319783	0.243456383802428	Brain_Putamen_basal_ganglia	False	False
2_3479251_INS_ME_ALU	ENSG00000171853.11;AL:2:3482704-3482990:3483336:3482704-3488491:3488865:+	4.63961536750096	1.25527358407965e-05	0.0393991838941338	0.0766169969850082	Brain_Putamen_basal_ganglia	False	False
3_26439506_DEL_ME_LINE1	ENSG00000179796.7;AF:3:26664297:26664728-26751004:26666169:26667002-26751004:+	-4.6367218014618885	1.26936219707127e-05	0.0394949353996754	-0.0458240077713401	Brain_Putamen_basal_ganglia	False	False
6_32540776_INS_ME_ALU	ENSG00000196735.7;A3:6:32610561-32610729:32610561-32611070:+	-4.62025665082525	1.35249979949424e-05	0.0417189056686924	-0.124627291766552	Brain_Putamen_basal_ganglia	True	False
17_44223917_DEL_ME_ALU	ENSG00000228696.4;AL:17:44412046:44412203-44430186:44416763:44417140-44430186:-	4.61588312547417	1.37545681250801e-05	0.0420644083367781	0.280468709239867	Brain_Putamen_basal_ganglia	False	False
1_247288976_INS_ME_ALU	ENSG00000196418.8;AL:1:247285277:247287173-247322308:247319722:247320705-247322308:-	-4.60311084080856	1.44468555688273e-05	0.0438071511689633	-0.23142712085372	Brain_Putamen_basal_ganglia	False	False
6_29680452_INS_ME_LINE1	ENSG00000204623.4_and_ENSG00000237669.1;AL:6:29968788:29970509-29989444:29987547:29987701-29989444:-	4.59491975072937	1.4908501403763502e-05	0.0448271075275799	0.3112694490876081	Brain_Putamen_basal_ganglia	True	False
17_76052946_INS_ME_ALU	ENSG00000184640.13_and_ENSG00000200651.1_and_ENSG00000267263.1;AF:17:75315597:75316430-75398141:75318692:75318752-75398141:+	-4.58954326705538	1.5219263983954699e-05	0.0453801672113569	-0.0757444061174098	Brain_Putamen_basal_ganglia	False	False
3_49441528_INS_ME_LINE1	ENSG00000067560.6_and_ENSG00000235908.1;SE:3:49397815-49398361:49398499-49399929:-	4.58429663844301	1.55285745335224e-05	0.0454876516724973	0.0038379931986592796	Brain_Putamen_basal_ganglia	False	False
2_97817833_INS_ME_LINE1	ENSG00000135976.12;A5:2:97881312-97882914:97881234-97882914:+	-4.58248656296849	1.56366941086696e-05	0.0454876516724973	-0.0525250193730169	Brain_Putamen_basal_ganglia	False	False
2_97817833_INS_ME_LINE1	ENSG00000135976.12;A3:2:97884983-97890543:97884983-97890546:+	-4.58248656296849	1.56366941086696e-05	0.0454876516724973	-0.0525250193730169	Brain_Putamen_basal_ganglia	False	False
6_29818872_INS_ME_ALU	ENSG00000206503.7;RI:6:29910534:29910803-29911045:29911320:+	-4.57468836150251	1.61109049604798e-05	0.0464891856033406	-0.0106232329235746	Brain_Putamen_basal_ganglia	False	False
12_10234202_INS_ME_ALU	ENSG00000134539.12;AF:12:10378657:10378832-10460577:10457045:10457146-10460577:+	-4.560529323380731	1.7007815408845498e-05	0.0486846675140353	-0.318917298098808	Brain_Putamen_basal_ganglia	True	False
4_187093487_INS_ME_ALU	ENSG00000109794.9_and_ENSG00000253013.1_and_ENSG00000250327.1;AF:4:187025573:187025674-187070327:187065215:187065426-187070327:+	4.5514324436697695	1.76094091269696e-05	0.0495076817427049	0.113155366887347	Brain_Putamen_basal_ganglia	False	False
4_187098241_INS_ME_ALU	ENSG00000109794.9_and_ENSG00000253013.1_and_ENSG00000250327.1;AF:4:187025573:187025674-187070327:187065215:187065426-187070327:+	4.5514324436697695	1.76094091269696e-05	0.0495076817427049	0.113155366887347	Brain_Putamen_basal_ganglia	False	False
10_105097539_DEL_ME_ALU	ENSG00000173915.8_and_ENSG00000221767.1;AF:10:105154151-105155503:105155780:105154151-105156166:105156223:-	-4.549934628513831	1.77104204819478e-05	0.0495076817427049	-0.224911726217814	Brain_Putamen_basal_ganglia	False	False
16_2102234_INS_ME_ALU	ENSG00000065054.9;A3:16:2087601-2087758:2087601-2087827:+	4.5439396946894295	1.81203663920139e-05	0.0502609799929681	0.0240498010692618	Brain_Putamen_basal_ganglia	False	False
15_41100332_INS_ME_ALU	ENSG00000166140.13;RI:15:41102050:41102168-41102269:41102414:+	-4.53484606858011	1.8759818954581305e-05	0.0516343813842898	-0.0138214005868869	Brain_Putamen_basal_ganglia	False	False
16_985571_INS_ME_ALU	ENSG00000103227.14_and_ENSG00000260316.1_and_ENSG00000260807.2;RI:16:1025761:1026400-1026778:1027029:-	4.53046453252195	1.9075678721518695e-05	0.0517082399926161	0.176415404709347	Brain_Putamen_basal_ganglia	True	False
16_985584_INS_ME_ALU	ENSG00000103227.14_and_ENSG00000260316.1_and_ENSG00000260807.2;RI:16:1025761:1026400-1026778:1027029:-	4.53046453252195	1.9075678721518695e-05	0.0517082399926161	0.176415404709347	Brain_Putamen_basal_ganglia	True	False
17_43670097_INS_ME_SVA	ENSG00000204650.9_and_ENSG00000120088.10_and_ENSG00000263715.2;AL:17:43707524-43707851:43707971:43707524-43713649:43713710:+	4.52460424585267	1.9506206676726002e-05	0.0521682063070536	0.360614784650683	Brain_Putamen_basal_ganglia	False	False
19_15710375_INS_ME_LINE1	ENSG00000105143.8;AF:19:15083729-15087573:15087839:15083729-15090121:15090500:-	4.5195060299604695	1.98883955105325e-05	0.0521682063070536	0.24722160045886105	Brain_Putamen_basal_ganglia	False	False
1_228959933_INS_ME_ALU	ENSG00000143761.9_and_ENSG00000264944.1;AF:1:228270361:228270466-228284779:228270838:228271075-228284779:+	-4.51895407924827	1.99302053017245e-05	0.0521682063070536	-0.000669504197832108	Brain_Putamen_basal_ganglia	True	False
17_44176406_DEL_ME_ALU	ENSG00000186868.11_and_ENSG00000256762.1;SE:17:44055806-44060544:44061296-44064406:+	4.51837244283872	1.9974355914341197e-05	0.0521682063070536	0.00304878920326007	Brain_Putamen_basal_ganglia	False	False
17_44176406_DEL_ME_ALU	ENSG00000186868.11_and_ENSG00000256762.1;SE:17:44064461-44067244:44067441-44068826:+	4.51837244283872	1.9974355914341197e-05	0.0521682063070536	0.00304878920326007	Brain_Putamen_basal_ganglia	False	False
17_44223917_DEL_ME_ALU	ENSG00000267198.1;AL:17:43623310-43631525:43631736:43623310-43640012:43640596:+	4.51508461929936	2.0225714150512398e-05	0.0524295441420566	0.22968275561235504	Brain_Putamen_basal_ganglia	False	False
5_37293815_DEL_ME_ALU	ENSG00000197603.9_and_ENSG00000242493.2;RI:5:37139442:37139472-37142412:37142582:-	4.51172317714609	2.04858680470185e-05	0.0524295441420566	0.01529018488244	Brain_Putamen_basal_ganglia	False	False
6_131028588_INS_ME_ALU	ENSG00000079819.12;A5:6:131188721-131190703:131188721-131190952:-	-4.51101548180651	2.0541050745612e-05	0.0524295441420566	-0.0856158478864438	Brain_Putamen_basal_ganglia	True	True
15_41100332_INS_ME_ALU	ENSG00000166140.13;RI:15:41105536:41105615-41105911:41106009:+	-4.50948947057709	2.06605323034506e-05	0.0524295441420566	-0.013489759133096	Brain_Putamen_basal_ganglia	False	False
3_9577256_INS_ME_ALU	ENSG00000144550.8;AL:3:9768870-9769031:9769134:9768870-9771191:9771592:+	4.496548500080441	2.17011960711286e-05	0.0546825821648352	0.0479647471298931	Brain_Putamen_basal_ganglia	False	False
15_38718004_INS_ME_ALU	ENSG00000166069.9;AF:15:38225454:38225757-38227458:38226857:38226895-38227458:+	4.489469452913379	2.2291765771966505e-05	0.0557778951233083	0.171042116764969	Brain_Putamen_basal_ganglia	True	False
1_179417244_INS_ME_ALU	ENSG00000143337.14_and_ENSG00000264916.1;AF:1:179851432:179852112-179853827:179853097:179853163-179853827:+	-4.48645086324939	2.25482984322642e-05	0.0558975040487079	-0.166045574794	Brain_Putamen_basal_ganglia	True	True
15_77092501_INS_ME_ALU	ENSG00000140374.11_and_ENSG00000259581.3;SE:15:76588078-76602273:76602405-76603691:-	-4.484053486266808	2.2754072443396303e-05	0.0558975040487079	-0.0461900070820943	Brain_Putamen_basal_ganglia	False	False
8_21879122_INS_ME_SVA	ENSG00000120913.19_and_ENSG00000248235.2_and_ENSG00000241852.5;AL:8:22449181-22451246:22451803:22449181-22458395:22458873:+	-4.483426011541201	2.28082300183934e-05	0.0558975040487079	-0.17695461992104106	Brain_Putamen_basal_ganglia	False	False
3_129184486_DEL_ME_ALU	ENSG00000163913.7;SE:3:129207240-129210984:129211037-129214289:+	4.481411374231009	2.29829591760834e-05	0.0559425551411807	0.0962997902311633	Brain_Putamen_basal_ganglia	False	False
6_29818872_INS_ME_ALU	ENSG00000204599.10_and_ENSG00000248167.3_and_ENSG00000241370.1;A3:6:30313175-30313244:30313175-30313268:+	4.46979727954737	2.40158035444564e-05	0.0580616127165236	0.0456245622443385	Brain_Putamen_basal_ganglia	False	False
17_6271430_INS_ME_ALU	ENSG00000132522.11_and_ENSG00000261915.2_and_ENSG00000215041.5;AF:17:7218438-7218571:7218647:7218438-7218650:7218816:-	-4.45243445332539	2.56441409223176e-05	0.0612714161451514	-0.0812597478057152	Brain_Putamen_basal_ganglia	True	True
3_40241622_INS_ME_ALU	ENSG00000188846.9;A5:3:40498965-40499381:40498854-40499381:+	4.4520029286184695	2.56859415215651e-05	0.0612714161451514	0.0169282549325134	Brain_Putamen_basal_ganglia	False	False
2_220936395_INS_ME_ALU	ENSG00000144567.6;RI:2:220045784:220045927-220046091:220046185:+	4.449082268510638	2.5970596246025e-05	0.0615401656515659	0.0074429160265665	Brain_Putamen_basal_ganglia	False	False
4_187093487_INS_ME_ALU	ENSG00000109794.9_and_ENSG00000253013.1_and_ENSG00000250327.1;AF:4:187025573:187025674-187070327:187066081:187066266-187070327:+	4.44498189552733	2.6375385508005e-05	0.0615825987833812	0.0814783670759038	Brain_Putamen_basal_ganglia	False	False
4_187098241_INS_ME_ALU	ENSG00000109794.9_and_ENSG00000253013.1_and_ENSG00000250327.1;AF:4:187025573:187025674-187070327:187066081:187066266-187070327:+	4.44498189552733	2.6375385508005e-05	0.0615825987833812	0.0814783670759038	Brain_Putamen_basal_ganglia	False	False
17_44176406_DEL_ME_ALU	ENSG00000120071.8_and_ENSG00000238723.1;AF:17:44249598-44269785:44270166:44249598-44301037:44301174:-	4.44368349796307	2.65048313568915e-05	0.0615825987833812	0.22434891129023604	Brain_Putamen_basal_ganglia	False	False
17_43670097_INS_ME_SVA	ENSG00000120071.8_and_ENSG00000238723.1;A3:17:44111651-44115904:44111648-44115904:-	-4.44090592647408	2.67838132761804e-05	0.0618293097558928	-0.0546361149489944	Brain_Putamen_basal_ganglia	False	False
17_43660611_INS_ME_SVA	ENSG00000204650.9_and_ENSG00000120088.10_and_ENSG00000263715.2;AL:17:43707524-43707851:43707971:43707524-43713649:43713710:+	4.43315022877315	2.7577929332585805e-05	0.0626105394031759	0.356235696577384	Brain_Putamen_basal_ganglia	False	False
1_217024868_INS_ME_ALU	ENSG00000196482.12;AL:1:216850543:216850833-216887858:216880762:216880828-216887858:-	4.43248811813921	2.7646769290098803e-05	0.0626105394031759	0.114801183949557	Brain_Putamen_basal_ganglia	False	False
15_100416664_INS_ME_LINE1	ENSG00000183060.11_and_ENSG00000214397.2;SE:15:100269936-100271923:100272212-100273134:-	-4.43248416991465	2.764718028708389e-05	0.0626105394031759	-0.198565690770069	Brain_Putamen_basal_ganglia	False	False
7_148818189_DEL_ME_ALU	ENSG00000197558.7;RI:7:149522054:149522181-149522186:149522213:+	-4.429519296950639	2.7957488296588104e-05	0.0629150744961666	-0.0172652079524901	Brain_Putamen_basal_ganglia	False	False
8_21879122_INS_ME_SVA	ENSG00000120913.19_and_ENSG00000248235.2_and_ENSG00000241852.5;SE:8:22447254-22449064:22449181-22458395:+	4.42593521577057	2.8337103480925404e-05	0.0633707958350837	0.5268820244299629	Brain_Putamen_basal_ganglia	False	False
14_75499581_INS_ME_ALU	ENSG00000119684.11;SE:14:75498882-75500122:75500193-75505043:-	-4.41420992665576	2.9614168217321398e-05	0.0658153735652671	-0.039353310989735	Brain_Putamen_basal_ganglia	False	False
8_73787775_DEL_ME_LINE1	ENSG00000040341.13_and_ENSG00000254273.1_and_ENSG00000258677.2_and_ENSG00000104343.15_and_ENSG00000272469.1;AL:8:74692332:74692752-74717886:74702840:74706350-74717886:-	-4.40885149821722	3.02161495770442e-05	0.0667387080019244	-0.097209771513317	Brain_Putamen_basal_ganglia	False	False
8_22129199_INS_ME_ALU	ENSG00000120913.19_and_ENSG00000248235.2_and_ENSG00000241852.5;AF:8:22436643:22436722-22438116:22437739:22437924-22438116:+	-4.40241439406985	3.09549679912892e-05	0.067951092343136	-0.277317945837192	Brain_Putamen_basal_ganglia	True	False
4_187093487_INS_ME_ALU	ENSG00000109794.9_and_ENSG00000253013.1_and_ENSG00000250327.1;AF:4:187025573:187025674-187070327:187065637:187065869-187070327:+	4.38878719998573	3.25770979821154e-05	0.0706451151883558	0.112177528622585	Brain_Putamen_basal_ganglia	True	False
4_187098241_INS_ME_ALU	ENSG00000109794.9_and_ENSG00000253013.1_and_ENSG00000250327.1;AF:4:187025573:187025674-187070327:187065637:187065869-187070327:+	4.38878719998573	3.25770979821154e-05	0.0706451151883558	0.112177528622585	Brain_Putamen_basal_ganglia	True	False
21_31631968_INS_ME_ALU	ENSG00000215533.4_and_ENSG00000156273.11_and_ENSG00000236056.1_and_ENSG00000248476.1_and_ENSG00000273017.1_and_ENSG00000228817.3_and_ENSG00000234293.1_and_ENSG00000183653.4;SE:21:30566581-30642678:30642777-30693542:+	-4.3788946777076605	3.3805830252325e-05	0.0720900190159472	-0.130752861374381	Brain_Putamen_basal_ganglia	False	False
12_45131147_INS_ME_ALU	ENSG00000151239.9;SE:12:44196267-44198298:44198375-44200024:-	-4.37776890069223	3.3948467334611304e-05	0.0720900190159472	-0.0017959439919084102	Brain_Putamen_basal_ganglia	True	False
16_70553024_DEL_ME_ALU	ENSG00000196696.8_and_ENSG00000226232.4_and_ENSG00000255185.1;AF:16:70020412-70023859:70023987:70020412-70029972:70030091:-	4.37731839069911	3.40057102083917e-05	0.0720900190159472	0.200542851430352	Brain_Putamen_basal_ganglia	False	False
6_32489077_INS_ME_LINE1	ENSG00000204435.9_and_ENSG00000263020.1_and_ENSG00000240053.8;AF:6:31633864:31633985-31634598:31634132:31634264-31634598:+	-4.37697584285746	3.40492975724477e-05	0.0720900190159472	-0.3904493104704	Brain_Putamen_basal_ganglia	True	True
17_43660611_INS_ME_SVA	ENSG00000204650.9_and_ENSG00000120088.10_and_ENSG00000263715.2;AL:17:43707524-43713649:43715325:43707524-43723267:43723557:+	-4.36142964018975	3.6085309471889397e-05	0.0752111050085279	-0.133855199114384	Brain_Putamen_basal_ganglia	False	False
17_43660611_INS_ME_SVA	ENSG00000204650.9_and_ENSG00000120088.10_and_ENSG00000263715.2;AF:17:43697706:43697738-43699274:43697976:43698518-43699274:+	4.36142964018975	3.6085309471889505e-05	0.0752111050085279	0.133855199114384	Brain_Putamen_basal_ganglia	False	False
1_28745559_INS_ME_ALU	ENSG00000158156.7;SE:1:28290204-28290696:28290746-28293014:+	4.35971357305593	3.63171339003007e-05	0.0752111050085279	0.0336219991617772	Brain_Putamen_basal_ganglia	True	False
X_138146436_DEL_ME_ALU	ENSG00000129682.9_and_ENSG00000207800.1;AF:X:137791090-137792979:137793827:137791090-138286221:138286269:-	-4.35850533672314	3.64812176796142e-05	0.0752111050085279	-0.00899682195674296	Brain_Putamen_basal_ganglia	True	True
12_45064377_INS_ME_ALU	ENSG00000151239.9;SE:12:44196267-44198298:44198375-44200024:-	-4.35782132360036	3.65744269222686e-05	0.0752111050085279	-0.0018028942044876106	Brain_Putamen_basal_ganglia	True	False
6_29818872_INS_ME_ALU	ENSG00000206503.7;RI:6:29912277:29912393-29912836:29912868:+	-4.35586632029126	3.684210200232129e-05	0.07532862491172901	-0.00745923395356958	Brain_Putamen_basal_ganglia	False	False
4_185875956_INS_ME_ALU	ENSG00000168310.6_and_ENSG00000270426.1;AF:4:185350224-185395144:185395201:185350224-185395260:185395340:-	4.35269106835591	3.72808887981798e-05	0.0754697779161393	0.136560657885002	Brain_Putamen_basal_ganglia	False	False
4_95413280_INS_ME_ALU	ENSG00000163104.13;SE:4:95162157-95169632:95169704-95170805:+	4.35231651816212	3.7332979397382e-05	0.0754697779161393	0.00358689845402609	Brain_Putamen_basal_ganglia	False	False
16_57252635_DEL_ME_ALU	ENSG00000205336.7;AF:16:57665137:57665179-57684165:57673435:57673582-57684165:+	4.349337001701939	3.77498675447592e-05	0.0758838081801001	0.268316418241345	Brain_Putamen_basal_ganglia	False	False
17_44176406_DEL_ME_ALU	ENSG00000120071.8_and_ENSG00000238723.1;A3:17:44111651-44115904:44111648-44115904:-	-4.3464683706107	3.815548749165301e-05	0.0759896990316879	-0.043201736718666006	Brain_Putamen_basal_ganglia	False	False
3_129184486_DEL_ME_ALU	ENSG00000163913.7;MX:3:129207240-129210984:129211037-129218745:129207240-129214289:129214450-129218745:+	4.34363351595363	3.85604654569901e-05	0.0759896990316879	0.0866022853941585	Brain_Putamen_basal_ganglia	False	False
4_75736473_INS_ME_ALU	ENSG00000182585.5;SE:4:75178022-75178735:75178761-75180297:+	4.34083715762081	3.89640096627944e-05	0.0759896990316879	0.0717565457385337	Brain_Putamen_basal_ganglia	True	False
18_13152466_INS_ME_ALU	ENSG00000141391.9_and_ENSG00000256786.1;AF:18:12407895:12408006-12420324:12420016:12420147-12420324:+	-4.3407305529151	3.89794742845906e-05	0.0759896990316879	-0.13029593899424	Brain_Putamen_basal_ganglia	False	False
20_17943254_INS_ME_ALU	ENSG00000089006.12_and_ENSG00000125850.6_and_ENSG00000212232.1;A3:20:17949100-17949343:17949096-17949343:-	-4.34051535816482	3.90107095939705e-05	0.0759896990316879	-0.15620414402429902	Brain_Putamen_basal_ganglia	False	False
4_187093487_INS_ME_ALU	ENSG00000109794.9_and_ENSG00000253013.1_and_ENSG00000250327.1;AL:4:187088416-187088523:187088809:187088416-187093068:187093821:+	4.33860428961916	3.92891619342677e-05	0.0759896990316879	0.107492424079382	Brain_Putamen_basal_ganglia	True	False
4_187098241_INS_ME_ALU	ENSG00000109794.9_and_ENSG00000253013.1_and_ENSG00000250327.1;AL:4:187088416-187088523:187088809:187088416-187093068:187093821:+	4.33860428961916	3.92891619342677e-05	0.0759896990316879	0.107492424079382	Brain_Putamen_basal_ganglia	True	False
10_134288545_INS_ME_ALU	ENSG00000197177.11;A5:10:134940835-134941833:134940832-134941833:+	-4.33497959586337	3.98225800841856e-05	0.076607296787648	-0.0067514303032886105	Brain_Putamen_basal_ganglia	False	False
6_32489077_INS_ME_LINE1	ENSG00000166278.10_and_ENSG00000244255.1_and_ENSG00000243649.4;AF:6:31895273:31895575-31901387:31900125:31900270-31901387:+	-4.31841967110593	4.23498343629277e-05	0.080588972017539	-0.0280221860375928	Brain_Putamen_basal_ganglia	True	True
13_78584671_INS_ME_ALU	ENSG00000005810.13_and_ENSG00000229521.2;SE:13:77673148-77692475:77692654-77695508:-	4.31827546102428	4.23725084446206e-05	0.080588972017539	0.0463644162879533	Brain_Putamen_basal_ganglia	False	False
4_57428961_INS_ME_ALU	ENSG00000171476.17;AF:4:57522178-57522510:57522682:57522178-57547421:57548065:-	-4.31515321202715	4.28663014721622e-05	0.080588972017539	-0.202450554788642	Brain_Putamen_basal_ganglia	False	False
12_65397307_INS_ME_ALU	ENSG00000250748.2;SE:12:65893864-65932464:65932541-65963771:-	4.31419783932071	4.30185032191575e-05	0.080588972017539	0.15620160477611902	Brain_Putamen_basal_ganglia	True	True
12_65397307_INS_ME_ALU	ENSG00000250748.2;SE:12:65963828-66006959:66007057-66035819:-	4.31419783932071	4.30185032191575e-05	0.080588972017539	0.15620160477611902	Brain_Putamen_basal_ganglia	True	True
4_86607956_INS_ME_LINE1	ENSG00000138639.13_and_ENSG00000266421.1;AF:4:86699859:86700118-86844801:86749046:86749128-86844801:+	-4.31106492070419	4.35212815940538e-05	0.0806929033015075	-0.141249560685159	Brain_Putamen_basal_ganglia	False	False
2_239883408_INS_ME_ALU	ENSG00000178752.11;A3:2:239074325-239075597:239074325-239076513:+	-4.31104176729018	4.35250183398245e-05	0.0806929033015075	-0.203532334786356	Brain_Putamen_basal_ganglia	False	False
4_185875956_INS_ME_ALU	ENSG00000168310.6_and_ENSG00000270426.1;AF:4:185350224-185395144:185395201:185350224-185395533:185395702:-	4.30777849418652	4.40547894026205e-05	0.0812540631491807	0.14295504646905802	Brain_Putamen_basal_ganglia	False	False
7_51270919_DEL_ME_ALU	ENSG00000185811.12;AF:7:50344378:50344518-50358644:50348350:50348502-50358644:+	-4.28621705455431	4.7714818037434494e-05	0.0875532654194487	-0.028644202339218	Brain_Putamen_basal_ganglia	False	False
21_31631968_INS_ME_ALU	ENSG00000215533.4_and_ENSG00000156273.11_and_ENSG00000236056.1_and_ENSG00000248476.1_and_ENSG00000273017.1_and_ENSG00000228817.3_and_ENSG00000234293.1_and_ENSG00000183653.4;AF:21:30566392:30566581-30693542:30677524:30677643-30693542:+	4.28174348205399	4.85101261234534e-05	0.0885584527467296	0.147196430810964	Brain_Putamen_basal_ganglia	False	False
21_40344317_DEL_ME_ALU	ENSG00000198054.7_and_ENSG00000157551.13_and_ENSG00000233316.3;SE:21:39629107-39657509:39657611-39668848:+	4.27351620328335	5.000627297998421e-05	0.0908263682296505	0.191893687514818	Brain_Putamen_basal_ganglia	False	False
12_11258537_DEL_ME_ALU	ENSG00000121380.8_and_ENSG00000198134.2_and_ENSG00000242405.2;A3:12:12243783-12247445:12243783-12247598:+	4.26738007014528	5.1151015366807706e-05	0.0924363432293577	0.0960347874119699	Brain_Putamen_basal_ganglia	False	False
8_132942724_INS_ME_ALU	ENSG00000165071.10;SE:8:133769540-133770229:133770296-133771086:-	4.256244261114	5.32933497805578e-05	0.0956269295173541	0.017609787667267	Brain_Putamen_basal_ganglia	False	False
17_55992608_INS_ME_ALU	ENSG00000005381.6;RI:17:56356658:56356787-56356884:56357007:-	4.25544150813983	5.34510842413196e-05	0.0956269295173541	0.19568482262950895	Brain_Putamen_basal_ganglia	False	False
3_36108134_DEL_ME_ALU	ENSG00000172995.12_and_ENSG00000207625.1;AF:3:35721277:35721452-35723206:35722844:35722984-35723206:+	4.24841925874795	5.485022382404461e-05	0.0976418578940558	0.124939199051535	Brain_Putamen_basal_ganglia	False	False
20_34458566_INS_ME_ALU	ENSG00000214078.7_and_ENSG00000272897.1_and_ENSG00000252549.1_and_ENSG00000244462.3_and_ENSG00000244005.8;AF:20:34220845-34241450:34241599:34220845-34252682:34252838:-	-4.246372655922991	5.526459734351602e-05	0.0976718207868542	-0.25259591908234497	Brain_Putamen_basal_ganglia	True	False
3_48372326_INS_ME_ALU	ENSG00000164048.9_and_ENSG00000199476.1;A3:3:48302429-48309405:48302429-48309408:+	-4.2444469588917295	5.5657245554749595e-05	0.0976718207868542	-0.0650863434174615	Brain_Putamen_basal_ganglia	True	False
4_1301833_INS_ME_ALU	ENSG00000163945.11_and_ENSG00000254094.1_and_ENSG00000253399.1;SE:4:1374018-1374429:1374535-1374668:+	-4.24430661371054	5.56859667268985e-05	0.0976718207868542	-0.0539082746707921	Brain_Putamen_basal_ganglia	False	False
22_45135251_INS_ME_ALU	ENSG00000077942.13;AF:22:45898118:45898220-45914562:45898719:45898944-45914562:+	4.23890578400614	5.6802146356278004e-05	0.0991435745848106	0.140645217451891	Brain_Putamen_basal_ganglia	True	False
16_70553024_DEL_ME_ALU	ENSG00000196696.8_and_ENSG00000226232.4_and_ENSG00000255185.1;SE:16:70012015-70012125:70012185-70016253:-	-4.236856852694009	5.72312118201616e-05	0.0994075588960381	-0.0438228737929236	Brain_Putamen_basal_ganglia	False	False
17_44223917_DEL_ME_ALU	ENSG00000204650.9_and_ENSG00000120088.10_and_ENSG00000263715.2;AL:17:43707524-43707851:43707971:43707524-43713649:43715325:+	15.216795616339901	2.90000708797135e-22	1.01974843792719e-16	0.30027198419715	Brain_Spinal_cord_cervical_c-1	False	False
17_44223917_DEL_ME_ALU	ENSG00000204650.9_and_ENSG00000120088.10_and_ENSG00000263715.2;AF:17:43697712:43697738-43699274:43697976:43698518-43699274:+	15.0028023685328	5.699927827412718e-22	1.01974843792719e-16	0.3097791107953711	Brain_Spinal_cord_cervical_c-1	True	True
17_44223917_DEL_ME_ALU	ENSG00000204650.9_and_ENSG00000120088.10_and_ENSG00000263715.2;AL:17:43707524-43707851:43707971:43707524-43713649:43713760:+	9.88807234535817	3.26766084070709e-14	3.8973499769141484e-09	0.365673732488411	Brain_Spinal_cord_cervical_c-1	True	False
17_44223917_DEL_ME_ALU	ENSG00000204650.9_and_ENSG00000120088.10_and_ENSG00000263715.2;AL:17:43707524-43707851:43707971:43707524-43723267:43723557:+	9.198660590215187	4.57831502633013e-13	4.09542869471552e-08	0.223525478237007	Brain_Spinal_cord_cervical_c-1	True	False
17_44176406_DEL_ME_ALU	ENSG00000204650.9_and_ENSG00000120088.10_and_ENSG00000263715.2;AL:17:43707524-43707851:43707971:43707524-43713649:43715325:+	8.54716154106609	5.746048803844041e-12	4.11199893710448e-07	0.24565097146208	Brain_Spinal_cord_cervical_c-1	False	False
17_43660611_INS_ME_SVA	ENSG00000204650.9_and_ENSG00000120088.10_and_ENSG00000263715.2;AF:17:43697712:43697738-43699274:43697976:43698518-43699274:+	8.49315469838587	7.09537767139716e-12	4.23134029996715e-07	0.349670251662316	Brain_Spinal_cord_cervical_c-1	False	False
17_43670097_INS_ME_SVA	ENSG00000204650.9_and_ENSG00000120088.10_and_ENSG00000263715.2;AF:17:43697712:43697738-43699274:43697976:43698518-43699274:+	8.27958293955594	1.63634043856056e-11	7.33148516596522e-07	0.323117466454766	Brain_Spinal_cord_cervical_c-1	False	False
17_43670097_INS_ME_SVA	ENSG00000204650.9_and_ENSG00000120088.10_and_ENSG00000263715.2;AL:17:43707524-43707851:43707971:43707524-43713649:43715325:+	8.279139421204091	1.63918608784307e-11	7.33148516596522e-07	0.312271342177141	Brain_Spinal_cord_cervical_c-1	False	False
17_43660611_INS_ME_SVA	ENSG00000204650.9_and_ENSG00000120088.10_and_ENSG00000263715.2;AL:17:43707524-43707851:43707971:43707524-43713649:43715325:+	8.24876844683114	1.84633233951337e-11	7.34042245259574e-07	0.33341992273501003	Brain_Spinal_cord_cervical_c-1	False	False
17_44176406_DEL_ME_ALU	ENSG00000204650.9_and_ENSG00000120088.10_and_ENSG00000263715.2;AF:17:43697712:43697738-43699274:43697976:43698518-43699274:+	8.17899308723975	2.42721689867354e-11	8.128696081584691e-07	0.249059973420154	Brain_Spinal_cord_cervical_c-1	True	False
17_44223917_DEL_ME_ALU	ENSG00000204650.9_and_ENSG00000120088.10_and_ENSG00000263715.2;AL:17:43707524-43707851:43707971:43707524-43713649:43713710:+	8.17156539324519	2.4989633325256e-11	8.128696081584691e-07	0.527182701777874	Brain_Spinal_cord_cervical_c-1	True	False
15_41100332_INS_ME_ALU	ENSG00000166140.13;SE:15:41102955-41104897:41105100-41105536:+	8.0280614795763	4.38889696844599e-11	1.30866301098052e-06	0.0877831286387871	Brain_Spinal_cord_cervical_c-1	False	False
3_86264950_INS_ME_LINE1	ENSG00000206538.3;AL:3:86987119:86996217-87017740:87011056:87012217-87017740:-	-7.89647941170296	7.359993643325559e-11	2.02575898885536e-06	-0.0148002407036656	Brain_Spinal_cord_cervical_c-1	False	False
17_43670097_INS_ME_SVA	ENSG00000204650.9_and_ENSG00000120088.10_and_ENSG00000263715.2;AL:17:43707524-43707851:43707971:43707524-43713649:43713760:+	7.56830061123877	2.6761929945854803e-10	6.8397949398973294e-06	0.41201407467505297	Brain_Spinal_cord_cervical_c-1	True	False
19_51457476_DEL_ME_ALU	ENSG00000167751.8;SE:19:51380264-51380960:51381012-51381660:+	7.072177336742341	1.8840164019954603e-09	4.4941452854293204e-05	0.6433250278357701	Brain_Spinal_cord_cervical_c-1	True	False
5_140712965_INS_ME_ALU	ENSG00000113141.11_and_ENSG00000264052.1;AF:5:140027355:140027509-140028056:140027513:140027592-140028056:+	-7.02862635868443	2.2355598489809507e-09	4.99942440702327e-05	-0.00355019474082605	Brain_Spinal_cord_cervical_c-1	True	False
17_43660611_INS_ME_SVA	ENSG00000204650.9_and_ENSG00000120088.10_and_ENSG00000263715.2;AL:17:43707524-43707851:43707971:43707524-43713649:43713760:+	6.95603847667333	2.9727853631884897e-09	6.257031197575501e-05	0.421312591359219	Brain_Spinal_cord_cervical_c-1	True	False
17_43670097_INS_ME_SVA	ENSG00000204650.9_and_ENSG00000120088.10_and_ENSG00000263715.2;AL:17:43707524-43707851:43707971:43707524-43723267:43723557:+	6.92822502788052	3.3156431323216e-09	6.59096436010625e-05	0.247254075968344	Brain_Spinal_cord_cervical_c-1	False	False
3_48372326_INS_ME_ALU	ENSG00000164048.9_and_ENSG00000199476.1;AL:3:48302429-48309408:48312480:48302429-48327736:48329117:+	6.8011399825703895	5.45727214759091e-09	0.00010231422760489799	0.25849551263799697	Brain_Spinal_cord_cervical_c-1	False	False
8_17943136_INS_ME_ALU	ENSG00000129422.9_and_ENSG00000265520.1;AL:8:17541844:17542051-17570723:17566276:17566477-17570723:-	6.78918682719763	5.71889783181053e-09	0.00010231422760489799	0.29866258191907696	Brain_Spinal_cord_cervical_c-1	False	False
19_20979999_DEL_ME_ALU	ENSG00000105750.10;SE:19:21117853-21129106:21129195-21131550:+	6.73293399247086	7.12809524330259e-09	0.000121452899385778	0.299790060783212	Brain_Spinal_cord_cervical_c-1	True	False
10_35593222_DEL_ME_ALU	ENSG00000108100.13;SE:10:35626135-35772332:35772406-35790429:+	-6.69237620702359	8.35400907403173e-09	0.000135870742763108	-0.039071808540465	Brain_Spinal_cord_cervical_c-1	False	False
5_140712965_INS_ME_ALU	ENSG00000113141.11_and_ENSG00000264052.1;AF:5:140027427:140027509-140028056:140027513:140027592-140028056:+	-6.6093774624971	1.15557301857977e-08	0.00017977249450045501	-0.14084591358958	Brain_Spinal_cord_cervical_c-1	True	False
17_43660611_INS_ME_SVA	ENSG00000204650.9_and_ENSG00000120088.10_and_ENSG00000263715.2;AL:17:43707524-43707851:43707971:43707524-43713649:43713710:+	6.59254538924016	1.23409257017371e-08	0.000183988290261011	0.63909499892474	Brain_Spinal_cord_cervical_c-1	False	False
17_44176406_DEL_ME_ALU	ENSG00000204650.9_and_ENSG00000120088.10_and_ENSG00000263715.2;AL:17:43707524-43707851:43707971:43707524-43713649:43713760:+	6.5777948051848485	1.3072550696249899e-08	0.000187100097487035	0.29584229457757105	Brain_Spinal_cord_cervical_c-1	True	False
17_43670097_INS_ME_SVA	ENSG00000204650.9_and_ENSG00000120088.10_and_ENSG00000263715.2;AL:17:43707524-43707851:43707971:43707524-43713649:43713710:+	6.518577009853081	1.64704781765692e-08	0.000226666087186015	0.593614183309339	Brain_Spinal_cord_cervical_c-1	False	False
20_17943254_INS_ME_ALU	ENSG00000089006.12_and_ENSG00000125850.6_and_ENSG00000212232.1;AF:20:17937681-17941783:17942638:17937681-17949343:17949443:-	6.46346527494305	2.0416831671671798e-08	0.00027056914656565	0.279812185542832	Brain_Spinal_cord_cervical_c-1	True	False
10_105097539_DEL_ME_ALU	ENSG00000173915.8_and_ENSG00000221767.1;AF:10:105154151-105155503:105155780:105154151-105156166:105156223:-	-6.385785017167128	2.76237835373434e-08	0.000353003343260013	-0.355647643927631	Brain_Spinal_cord_cervical_c-1	False	False
5_140712965_INS_ME_ALU	ENSG00000113141.11_and_ENSG00000264052.1;AF:5:140026643:140026894-140028056:140027513:140027592-140028056:+	-6.254878293286492	4.5919440972532304e-08	0.000566568313580096	-0.190300524654827	Brain_Spinal_cord_cervical_c-1	True	False
17_44223917_DEL_ME_ALU	ENSG00000176681.10_and_ENSG00000265411.1;AF:17:44370099:44371395-44377160:44372497:44375108-44377160:+	-6.2145758140178	5.36782328322897e-08	0.000632086207326996	-0.29885639145507803	Brain_Spinal_cord_cervical_c-1	False	False
20_37139270_DEL_ME_ALU	ENSG00000132792.14;SE:20:36322554-36355704:36355804-36361281:+	6.20940942667668	5.4762632862424304e-08	0.000632086207326996	0.0211680217699971	Brain_Spinal_cord_cervical_c-1	False	False
17_44176406_DEL_ME_ALU	ENSG00000204650.9_and_ENSG00000120088.10_and_ENSG00000263715.2;AL:17:43707524-43707851:43707971:43707524-43723267:43723557:+	6.15399709731287	6.785282493610589e-08	0.000758702723225406	0.178854604883082	Brain_Spinal_cord_cervical_c-1	True	False
5_140712965_INS_ME_ALU	ENSG00000113141.11_and_ENSG00000264052.1;AF:5:140027513:140027592-140028056:140027679:140027747-140028056:+	6.1153699726748085	7.87709830412396e-08	0.000854094673120272	0.106165196634288	Brain_Spinal_cord_cervical_c-1	True	False
17_44176406_DEL_ME_ALU	ENSG00000204650.9_and_ENSG00000120088.10_and_ENSG00000263715.2;AL:17:43707524-43707851:43707971:43707524-43713649:43713710:+	6.09526980551103	8.51246006976597e-08	0.0008958387794185391	0.44197722219962093	Brain_Spinal_cord_cervical_c-1	False	False
10_105097539_DEL_ME_ALU	ENSG00000173915.8_and_ENSG00000221767.1;SE:10:105152223-105153956:105154151-105156166:-	5.95389096635272	1.46689620865858e-07	0.0014803334181579199	0.0118176677656005	Brain_Spinal_cord_cervical_c-1	False	False
10_105097539_DEL_ME_ALU	ENSG00000173915.8_and_ENSG00000221767.1;MX:10:105152223-105153956:105154151-105156166:105152223-105155503:105155789-105156166:-	5.949927846410708	1.4893897351866e-07	0.0014803334181579199	0.175723064748306	Brain_Spinal_cord_cervical_c-1	False	False
17_43660611_INS_ME_SVA	ENSG00000176681.10_and_ENSG00000265411.1;AF:17:44370099:44371395-44377160:44372497:44375108-44377160:+	-5.90402597379772	1.77618118560968e-07	0.0017176680167680699	-0.392987026433386	Brain_Spinal_cord_cervical_c-1	False	False
17_43660611_INS_ME_SVA	ENSG00000204650.9_and_ENSG00000120088.10_and_ENSG00000263715.2;AL:17:43707524-43707851:43707971:43707524-43723267:43723557:+	5.87050772304071	2.0195407039401895e-07	0.00190161547057248	0.239598971761645	Brain_Spinal_cord_cervical_c-1	False	False
5_140712965_INS_ME_ALU	ENSG00000113141.11_and_ENSG00000264052.1;AF:5:140027414:140027509-140028056:140027513:140027592-140028056:+	-5.84142124589058	2.2572926213433e-07	0.0020709849490653	-0.3521239608079241	Brain_Spinal_cord_cervical_c-1	True	False
17_41486964_INS_ME_ALU	ENSG00000108799.8;SE:17:40870085-40870472:40870635-40871123:-	-5.78186220881958	2.83394700222708e-07	0.00247321319710701	-0.00488224680753765	Brain_Spinal_cord_cervical_c-1	True	True
17_41486964_INS_ME_SVA	ENSG00000108799.8;SE:17:40870085-40870472:40870635-40871123:-	-5.78186220881958	2.83394700222708e-07	0.00247321319710701	-0.00488224680753765	Brain_Spinal_cord_cervical_c-1	True	False
15_77092501_INS_ME_ALU	ENSG00000140374.11_and_ENSG00000259581.3;SE:15:76588078-76602273:76602405-76603691:-	-5.662533402190241	4.46297886460953e-07	0.00380214983458286	-0.0715159638634074	Brain_Spinal_cord_cervical_c-1	False	False
10_29712154_DEL_ME_LINE1	ENSG00000224597.5;AL:10:29704341-29709420:29711238:29704341-29747203:29747716:+	5.57582792247914	6.198549760934061e-07	0.00515792857792925	0.0850959338602802	Brain_Spinal_cord_cervical_c-1	False	False
5_132753969_INS_ME_ALU	ENSG00000125347.9;AF:5:131825175-131825694:131825996:131825175-131826237:131826490:-	5.5264884397683	7.468195511876459e-07	0.00607318750977279	0.179336178939693	Brain_Spinal_cord_cervical_c-1	False	False
9_89891682_INS_ME_LINE1	ENSG00000196730.8_and_ENSG00000219928.2_and_ENSG00000236709.1;AF:9:90112143:90112217-90113885:90113526:90113551-90113885:+	-5.5143560678985	7.817814201714291e-07	0.0062162220385102	-0.18395727232573605	Brain_Spinal_cord_cervical_c-1	False	False
6_33030310_INS_ME_SVA	ENSG00000223865.6_and_ENSG00000224796.1;AL:6:33048712-33051291:33051789:33048712-33052727:33053008:+	-5.36178506077421	1.38647338795833e-06	0.0107846832482339	-0.21131857870476606	Brain_Spinal_cord_cervical_c-1	False	False
6_32589834_INS_ME_ALU	ENSG00000179344.12_and_ENSG00000241287.1;A5:6:32628026-32629124:32628026-32629744:-	5.3077243588276914	1.69664714908032e-06	0.0129165747459484	0.43265339603855896	Brain_Spinal_cord_cervical_c-1	True	True
12_11258537_DEL_ME_ALU	ENSG00000111215.7_and_ENSG00000121318.2_and_ENSG00000256651.1_and_ENSG00000231887.2_and_ENSG00000256682.1_and_ENSG00000212128.2_and_ENSG00000212127.5_and_ENSG00000212125.2_and_ENSG00000212126.3_and_ENSG00000255837.1_and_ENSG00000212124.2_and_ENSG00000256436.1_and_ENSG00000256019.1_and_ENSG00000226761.3_and_ENSG00000256274.1_and_ENSG00000255374.1_and_ENSG00000256400.1_and_ENSG00000256188.1_and_ENS…	-5.25977559195983	2.02830831953217e-06	0.0151198130858359	-0.0819720021649753	Brain_Spinal_cord_cervical_c-1	False	False
6_32514612_INS_ME_SVA	ENSG00000179344.12_and_ENSG00000241287.1;A5:6:32628026-32629124:32628026-32629744:-	5.17732512540802	2.7539730236060397e-06	0.0201102416642755	0.435922207105466	Brain_Spinal_cord_cervical_c-1	False	False
1_247288976_INS_ME_ALU	ENSG00000196418.8;AL:1:247285277:247287173-247322308:247319203:247320519-247322308:-	-5.168635280477232	2.84393717640836e-06	0.020351840100557	-0.249489728671545	Brain_Spinal_cord_cervical_c-1	False	False
3_120755625_DEL_ME_LINE1	ENSG00000145087.8_and_ENSG00000264477.1_and_ENSG00000243813.1_and_ENSG00000242103.1;AF:3:120627161:120627181-120628418:120627949:120628038-120628418:+	5.1100448772842695	3.53058894410951e-06	0.0247702658957013	0.256249903390895	Brain_Spinal_cord_cervical_c-1	False	False
11_60293400_INS_ME_ALU	ENSG00000162144.5;AL:11:61116310:61117115-61118463:61117313:61117894-61118463:-	-5.10074543627245	3.65361609029303e-06	0.0251404620554585	-0.207314701050559	Brain_Spinal_cord_cervical_c-1	False	False
3_120755625_DEL_ME_LINE1	ENSG00000145087.8_and_ENSG00000264477.1_and_ENSG00000243813.1_and_ENSG00000242103.1;MX:3:121037387-121043340:121043432-121100140:121037387-121097563:121097733-121100140:+	5.08883450284855	3.81735880543563e-06	0.0257715655005987	0.0232539927298747	Brain_Spinal_cord_cervical_c-1	False	False
2_131844355_DEL_ME_ALU	ENSG00000115762.12_and_ENSG00000188219.10_and_ENSG00000250852.2_and_ENSG00000212199.1_and_ENSG00000178206.3_and_ENSG00000231431.3;AF:2:131862420:131862971-131878507:131865129:131865637-131878507:+	-5.08225083571845	3.9109373482377e-06	0.0259143778427829	-0.00431775392090926	Brain_Spinal_cord_cervical_c-1	True	False
14_98774535_DEL_ME_ALU	ENSG00000246223.4;AL:14:98424373:98426157-98435610:98426248:98426754-98435610:-	5.0343270415431	4.663418053184581e-06	0.030338586855055	0.30008795306700703	Brain_Spinal_cord_cervical_c-1	False	False
17_18637486_DEL_ME_ALU	ENSG00000072134.11_and_ENSG00000230493.2;MX:17:19140844-19152684:19152839-19185268:19140844-19183175:19183293-19185268:+	4.99606194505101	5.364728557263031e-06	0.0338682138309324	0.273223807984366	Brain_Spinal_cord_cervical_c-1	False	False
7_32831241_INS_ME_ALU	ENSG00000122643.14_and_ENSG00000229054.1_and_ENSG00000241420.2;A3:7:33069326-33075546:33069321-33075546:-	-4.992565879997049	5.43373785601532e-06	0.0338682138309324	-0.0481592123643142	Brain_Spinal_cord_cervical_c-1	True	False
2_131844355_DEL_ME_ALU	ENSG00000115762.12_and_ENSG00000188219.10_and_ENSG00000250852.2_and_ENSG00000212199.1_and_ENSG00000178206.3_and_ENSG00000231431.3;AF:2:131862517:131862971-131878507:131865129:131865637-131878507:+	-4.985385739493791	5.57820958977005e-06	0.0338682138309324	-0.00366400976754434	Brain_Spinal_cord_cervical_c-1	True	True
14_66263167_INS_ME_ALU	ENSG00000196553.9;SE:14:66958912-66963545:66963585-66964827:+	-4.98507328608022	5.58458129019234e-06	0.0338682138309324	-0.311111307539809	Brain_Spinal_cord_cervical_c-1	False	False
4_76298594_INS_ME_LINE1	ENSG00000156194.13;SE:4:76809484-76810256:76810357-76811110:-	-4.973105697310549	5.8340771664921085e-06	0.0342212620495034	-0.238878729872868	Brain_Spinal_cord_cervical_c-1	True	False
4_76298594_INS_ME_ALU	ENSG00000156194.13;SE:4:76809484-76810256:76810357-76811110:-	-4.973105697310549	5.8340771664921085e-06	0.0342212620495034	-0.238878729872868	Brain_Spinal_cord_cervical_c-1	True	False
15_41100332_INS_ME_ALU	ENSG00000166140.13;A5:15:41100066-41101317:41100019-41101317:+	-4.96425468981981	6.02560014434025e-06	0.0347746131168795	-0.0703567904182282	Brain_Spinal_cord_cervical_c-1	False	False
10_29712154_DEL_ME_LINE1	ENSG00000224597.5;AL:10:29704341-29747203:29747716:29704341-29771762:29772847:+	-4.91225250992781	7.281837610547391e-06	0.0413574856709138	-0.14803390741340305	Brain_Spinal_cord_cervical_c-1	False	False
11_77519577_DEL_ME_ALU	ENSG00000151364.11_and_ENSG00000259112.1_and_ENSG00000151366.8;AF:11:77728316-77734206:77734340:77728316-77790625:77790890:-	-4.87688743778706	8.2792866849373e-06	0.0462878101253766	-0.14429139212550304	Brain_Spinal_cord_cervical_c-1	False	False
16_70553024_DEL_ME_ALU	ENSG00000196696.8_and_ENSG00000226232.4_and_ENSG00000255185.1;SE:16:70010635-70010714:70011906-70011980:-	4.84656025339099	9.24029846377435e-06	0.0508658528249471	0.11860145773981	Brain_Spinal_cord_cervical_c-1	False	False
17_43660611_INS_ME_SVA	ENSG00000186868.11_and_ENSG00000256762.1;SE:17:44055806-44060544:44061296-44064406:+	4.83301987179769	9.7038605811434e-06	0.0518231053492463	0.00768149643406045	Brain_Spinal_cord_cervical_c-1	False	False
17_43660611_INS_ME_SVA	ENSG00000186868.11_and_ENSG00000256762.1;SE:17:44064461-44067244:44067441-44068826:+	4.83301987179769	9.7038605811434e-06	0.0518231053492463	0.00768149643406045	Brain_Spinal_cord_cervical_c-1	False	False
19_20174690_DEL_ME_ALU	ENSG00000267383.2_and_ENSG00000267220.1_and_ENSG00000267641.1_and_ENSG00000267771.1;AL:19:20236228:20236318-20243270:20236354:20236592-20243270:-	4.8123787253279104	1.04546374891291e-05	0.0550115337444524	0.159715428481094	Brain_Spinal_cord_cervical_c-1	True	True
2_98582157_INS_ME_ALU	ENSG00000228486.5;SE:2:98315599-98317617:98317767-98319132:+	4.80195554286356	1.0855066135702499e-05	0.0562907546243746	0.13023404617619194	Brain_Spinal_cord_cervical_c-1	True	True
6_57465236_DEL_ME_ALU	ENSG00000112200.12;AL:6:56963939-56965401:56974514:56963939-56989227:56989321:+	-4.79767946763384	1.10236471395591e-05	0.0563483172378969	-0.0606289064972185	Brain_Spinal_cord_cervical_c-1	False	False
17_76052946_INS_ME_ALU	ENSG00000167900.7;A3:17:76171031-76171131:76170869-76171131:-	-4.79265519597517	1.12249997254977e-05	0.0565694137574654	-0.17725197853464894	Brain_Spinal_cord_cervical_c-1	False	False
7_27103893_INS_ME_ALU	ENSG00000233429.5;SE:7:27136007-27138717:27138985-27139398:+	4.78693858170766	1.14584760075917e-05	0.0569440105382275	0.230258887347894	Brain_Spinal_cord_cervical_c-1	False	False
3_129136669_INS_ME_ALU	ENSG00000251474.2_and_ENSG00000207088.1;AL:3:129101765:129103061-129112478:129109998:129112139-129112478:-	-4.75707049586057	1.27577352897621e-05	0.0625323016680145	-0.111798873079356	Brain_Spinal_cord_cervical_c-1	False	False
16_57252635_DEL_ME_ALU	ENSG00000102900.8;AF:16:56815570:56816126-56832388:56817292:56817484-56832388:+	-4.73587702501324	1.3765920276426403e-05	0.0655809233244356	-0.0916540637377837	Brain_Spinal_cord_cervical_c-1	False	False
19_18835612_INS_ME_ALU	ENSG00000064547.9;AF:19:19738093-19738206:19738609:19738093-19739237:19739570:-	-4.7349037833498695	1.38140418323163e-05	0.0655809233244356	-0.0109060299051658	Brain_Spinal_cord_cervical_c-1	True	False
14_66263167_INS_ME_ALU	ENSG00000196553.9;SE:14:66957537-66957739:66957822-66958325:+	4.7298560394222315	1.4066275415420801e-05	0.0655809233244356	0.291251649066238	Brain_Spinal_cord_cervical_c-1	False	False
15_41039885_INS_ME_ALU	ENSG00000128891.11;A5:15:40855226-40856990:40855226-40857175:-	4.72893376830216	1.41128447587736e-05	0.0655809233244356	0.0956324577535551	Brain_Spinal_cord_cervical_c-1	False	False
19_18835612_INS_ME_ALU	ENSG00000064547.9;AF:19:19738093-19738901:19739048:19738093-19739237:19739570:-	-4.70722748838512	1.52534338376646e-05	0.0699610398604157	-0.0134697146493882	Brain_Spinal_cord_cervical_c-1	True	False
17_50049741_INS_ME_ALU	ENSG00000239672.3_and_ENSG00000243678.7_and_ENSG00000011052.17;AF:17:49230958:49231023-49233012:49231698:49231805-49233012:+	-4.7021328114764405	1.5533920858473498e-05	0.0699610398604157	-0.306793605164531	Brain_Spinal_cord_cervical_c-1	True	False
6_32773437_INS_ME_ALU	ENSG00000241106.2_and_ENSG00000250264.1_and_ENSG00000204267.9;AL:6:32789610:32790095-32797177:32793192:32796811-32797177:-	4.69742836967466	1.57973941293375e-05	0.0699610398604157	0.144386975805539	Brain_Spinal_cord_cervical_c-1	False	False
17_44223917_DEL_ME_ALU	ENSG00000204650.9_and_ENSG00000120088.10_and_ENSG00000263715.2;AF:17:43697706:43697738-43699274:43697976:43698518-43699274:+	4.69252838685641	1.6076459164417998e-05	0.0699610398604157	0.152683761503447	Brain_Spinal_cord_cervical_c-1	False	False
17_44223917_DEL_ME_ALU	ENSG00000204650.9_and_ENSG00000120088.10_and_ENSG00000263715.2;AL:17:43707524-43713649:43715325:43707524-43723267:43723557:+	-4.6925283868564005	1.60764591644181e-05	0.0699610398604157	-0.152683761503447	Brain_Spinal_cord_cervical_c-1	False	False
17_44176406_DEL_ME_ALU	ENSG00000176681.10_and_ENSG00000265411.1;AF:17:44370099:44371395-44377160:44372497:44375108-44377160:+	-4.68989214706545	1.62285852263192e-05	0.0699610398604157	-0.243369588234258	Brain_Spinal_cord_cervical_c-1	False	False
3_12696217_INS_ME_ALU	ENSG00000154743.13_and_ENSG00000251774.1;RI:3:12544761:12544968-12545146:12545283:+	-4.684176300041821	1.65632670667475e-05	0.0705537994335714	-0.0658395731840568	Brain_Spinal_cord_cervical_c-1	False	False
2_74511290_DEL_ME_ALU	ENSG00000005448.12;A3:2:74651109-74652202:74651109-74652224:+	-4.680148511052121	1.68031464797603e-05	0.0707335370008178	-0.298539176932986	Brain_Spinal_cord_cervical_c-1	False	False
3_129075852_INS_ME_SVA	ENSG00000129071.5;SE:3:129152979-129155304:129156151-129156563:-	-4.67406422521625	1.71719489074397e-05	0.0714454908199989	-0.0354617972138027	Brain_Spinal_cord_cervical_c-1	False	False
6_63368207_INS_ME_LINE1	ENSG00000112245.6;AF:6:64282475:64282624-64286341:64283143:64283518-64286341:+	-4.67072889334605	1.73774639363555e-05	0.0714695143509346	-0.0124979845513422	Brain_Spinal_cord_cervical_c-1	False	False
16_2102234_INS_ME_ALU	ENSG00000065054.9;A3:16:2087601-2087758:2087601-2087860:+	4.6162205145827	2.10969205342579e-05	0.0857807981054926	0.203166710673172	Brain_Spinal_cord_cervical_c-1	False	False
16_985571_INS_ME_ALU	ENSG00000103227.14_and_ENSG00000260316.1_and_ENSG00000260807.2;SE:16:1029110-1029601:1029758-1031145:-	-4.60509661346634	2.1946261031950398e-05	0.0872512622900355	-0.0674032985712187	Brain_Spinal_cord_cervical_c-1	True	False
16_985584_INS_ME_ALU	ENSG00000103227.14_and_ENSG00000260316.1_and_ENSG00000260807.2;SE:16:1029110-1029601:1029758-1031145:-	-4.60509661346634	2.1946261031950398e-05	0.0872512622900355	-0.0674032985712187	Brain_Spinal_cord_cervical_c-1	True	False
8_118623843_INS_ME_ALU	ENSG00000164754.8_and_ENSG00000264875.1;AF:8:117879000-117886445:117886599:117879000-117886850:117887105:-	4.5996467380344415	2.23744572367593e-05	0.08797611998178098	0.000553233283124638	Brain_Spinal_cord_cervical_c-1	True	False
10_36411885_DEL_ME_ALU	ENSG00000095794.15_and_ENSG00000253054.1_and_ENSG00000233343.1_and_ENSG00000269952.1;AF:10:35415801:35416121-35426710:35416388:35416495-35426710:+	-4.584134440797009	2.36383473705524e-05	0.0919354425109209	-0.272522910344038	Brain_Spinal_cord_cervical_c-1	False	False
11_102513034_INS_ME_ALU	ENSG00000137692.7;A3:11:102960047-102962413:102960038-102962413:-	-4.57347006358074	2.45473483218751e-05	0.0944442069935316	-0.478923944906876	Brain_Spinal_cord_cervical_c-1	False	False
7_27103893_INS_ME_ALU	ENSG00000233429.5;SE:7:27136007-27138693:27138985-27139398:+	4.55904329756622	2.58314535072534e-05	0.0983274277753601	0.358291878546948	Brain_Spinal_cord_cervical_c-1	False	False
15_41039885_INS_ME_ALU	ENSG00000128891.11;A5:15:40855226-40856990:40855226-40857175:-	27.9839768485634	1.700720323660339e-97	6.0853643972922876e-92	0.199063636080997	Muscle_Skeletal	False	False
17_44223917_DEL_ME_ALU	ENSG00000186868.11_and_ENSG00000256762.1;SE:17:44068952-44071290:44071343-44073765:+	27.148228329621897	5.805219837414496e-94	1.0385857576225597e-88	0.0250682225899585	Muscle_Skeletal	False	False
17_44176406_DEL_ME_ALU	ENSG00000186868.11_and_ENSG00000256762.1;SE:17:44068952-44071290:44071343-44073765:+	22.5437006962683	5.250449993489848e-74	6.262229208735318e-69	0.0233185144415485	Muscle_Skeletal	False	False
15_41100332_INS_ME_ALU	ENSG00000166140.13;SE:15:41102955-41104897:41105100-41105536:+	18.2670890024633	4.228666136475628e-55	3.7826581473962086e-50	0.108467980111643	Muscle_Skeletal	False	False
6_32773437_INS_ME_ALU	ENSG00000241106.2_and_ENSG00000250264.1_and_ENSG00000204267.9;AL:6:32789610:32790095-32797177:32793192:32796811-32797177:-	17.0183806737313	1.27011760795756e-49	9.089241028418051e-45	0.154269307977423	Muscle_Skeletal	False	False
17_43670097_INS_ME_SVA	ENSG00000186868.11_and_ENSG00000256762.1;SE:17:44068952-44071290:44071343-44073765:+	16.9213509861041	3.36535850551062e-49	2.0069371536921e-44	0.0235565202025438	Muscle_Skeletal	False	False
12_11258537_DEL_ME_ALU	ENSG00000111215.7_and_ENSG00000121318.2_and_ENSG00000256651.1_and_ENSG00000231887.2_and_ENSG00000256682.1_and_ENSG00000212128.2_and_ENSG00000212127.5_and_ENSG00000212125.2_and_ENSG00000212126.3_and_ENSG00000255837.1_and_ENSG00000212124.2_and_ENSG00000256436.1_and_ENSG00000256019.1_and_ENSG00000226761.3_and_ENSG00000256274.1_and_ENSG00000255374.1_and_ENSG00000256400.1_and_ENSG00000256188.1_and_ENS…	-16.3161630687853	1.43315507700462e-46	7.32569501797288e-42	-0.141795517493107	Muscle_Skeletal	False	False
10_35593222_DEL_ME_ALU	ENSG00000108100.13;SE:10:35626135-35772332:35772406-35790429:+	-15.736438713522901	4.527214450580548e-44	2.02485891222085e-39	-0.0364972179695921	Muscle_Skeletal	False	False
10_105097539_DEL_ME_ALU	ENSG00000173915.8_and_ENSG00000221767.1;MX:10:105152223-105153956:105154151-105156166:105152223-105155503:105155789-105156166:-	14.7603290557728	6.48550995944767e-40	2.5784297823332597e-35	0.18641133973454	Muscle_Skeletal	False	False
10_105097539_DEL_ME_ALU	ENSG00000173915.8_and_ENSG00000221767.1;SE:10:105152223-105153956:105154151-105156166:-	14.1810946436501	1.7402842207843396e-37	6.226928373230648e-33	0.0197246769688315	Muscle_Skeletal	False	False
17_43660611_INS_ME_SVA	ENSG00000186868.11_and_ENSG00000256762.1;SE:17:44068952-44071290:44071343-44073765:+	14.056247557906001	5.7530235321442695e-37	1.87135918460007e-32	0.021566809134994	Muscle_Skeletal	False	False
22_19361460_INS_ME_ALU	ENSG00000070010.14;A5:22:19463125-19466286:19463125-19466348:-	13.9620497039873	1.41464206121306e-36	4.21812075470587e-32	0.126499463505681	Muscle_Skeletal	False	False
22_19361460_INS_ME_ALU	ENSG00000070010.14;AF:22:19463125-19466286:19466454:19463125-19466606:19466738:-	13.6574559027959	2.55715028798088e-35	7.038280782251729e-31	0.106104710852974	Muscle_Skeletal	False	False
17_44223917_DEL_ME_ALU	ENSG00000186868.11_and_ENSG00000256762.1;SE:17:44049311-44051751:44051837-44055741:+	13.261790150882304	1.05991835269508e-33	2.7089317549726995e-29	0.0771453070689869	Muscle_Skeletal	False	False
14_75499581_INS_ME_ALU	ENSG00000170348.4;SE:14:75602589-75605777:75605874-75614367:-	12.6171564572858	4.16426343255141e-31	9.93346175376436e-27	0.00961817465580101	Muscle_Skeletal	False	False
17_76171310_INS_ME_SVA	ENSG00000167900.7;SE:17:76171699-76178670:76178763-76181136:-	-12.3992438838014	3.04802118353602e-30	6.816346923138778e-26	-0.0941679899170249	Muscle_Skeletal	False	False
11_65984338_INS_ME_ALU	ENSG00000174851.10;SE:11:66052437-66052852:66053007-66053172:-	-12.2731086166084	9.57948772335657e-30	2.0162624010481997e-25	-0.0300496976054734	Muscle_Skeletal	False	False
6_170038129_DEL_ME_ALU	ENSG00000130023.11_and_ENSG00000266896.1;SE:6:170176161-170176551:170176769-170179278:+	-12.1364038604122	3.29401735803873e-29	6.54797580498443e-25	-0.0617021529695238	Muscle_Skeletal	False	False
16_2102234_INS_ME_ALU	ENSG00000065054.9;A3:16:2087601-2087758:2087601-2087860:+	12.032006353229498	8.423158141929341e-29	1.5862624410115096e-24	0.217119342333326	Muscle_Skeletal	False	False
7_45789213_INS_ME_ALU	ENSG00000214765.4;A3:7:45765314-45765783:45764079-45765783:-	-11.9994355861216	1.1281078479417298e-28	2.01824698589938e-24	-0.100687458745684	Muscle_Skeletal	False	False
12_11242400_INS_ME_ALU	ENSG00000111215.7_and_ENSG00000121318.2_and_ENSG00000256651.1_and_ENSG00000231887.2_and_ENSG00000256682.1_and_ENSG00000212128.2_and_ENSG00000212127.5_and_ENSG00000212125.2_and_ENSG00000212126.3_and_ENSG00000255837.1_and_ENSG00000212124.2_and_ENSG00000256436.1_and_ENSG00000256019.1_and_ENSG00000226761.3_and_ENSG00000256274.1_and_ENSG00000255374.1_and_ENSG00000256400.1_and_ENSG00000256188.1_and_ENS…	-11.7981226654522	6.806323818932169e-28	1.15970358665521e-23	-0.106296374885684	Muscle_Skeletal	False	False
22_19361460_INS_ME_ALU	ENSG00000070010.14;AF:22:19463125-19466286:19466454:19463125-19466606:19466695:-	11.666821663098302	2.18059715773891e-27	3.546552952762349e-23	0.0404960785576856	Muscle_Skeletal	False	False
17_44176406_DEL_ME_ALU	ENSG00000186868.11_and_ENSG00000256762.1;SE:17:44049311-44051751:44051837-44055741:+	11.660220932430999	2.3116545993449397e-27	3.596241060200928e-23	0.070436247807677	Muscle_Skeletal	False	False
15_41039885_INS_ME_ALU	ENSG00000128891.11;AL:15:40823540:40824501-40849415:40845303:40846326-40849415:-	11.472223711075301	1.2102129137729498e-26	1.8042812203750598e-22	0.0519000790138059	Muscle_Skeletal	False	False
22_19361460_INS_ME_ALU	ENSG00000070010.14;AF:22:19463125-19466286:19466454:19463125-19466606:19466710:-	11.4561679975172	1.3931281847777198e-26	1.9939063556940101e-22	0.252767313460998	Muscle_Skeletal	False	False
10_29712154_DEL_ME_LINE1	ENSG00000224597.5;AL:10:29704341-29709420:29711238:29704341-29747203:29747716:+	11.439917799500899	1.60626387252402e-26	2.21053416342958e-22	0.0886693491731436	Muscle_Skeletal	True	False
5_42625864_INS_ME_ALU	ENSG00000112964.9;SE:5:42566046-42629140:42629205-42688992:+	-11.263890912664499	7.4587522506008e-26	9.88453185755453e-22	-0.273090001595722	Muscle_Skeletal	False	False
10_105097539_DEL_ME_ALU	ENSG00000173915.8_and_ENSG00000221767.1;AF:10:105154151-105155503:105155780:105154151-105156166:105156223:-	-11.25524394977	8.04057475959795e-26	1.02750217689518e-21	-0.187534102450397	Muscle_Skeletal	False	False
15_41039885_INS_ME_ALU	ENSG00000128891.11;A5:15:40855226-40856965:40855226-40856990:-	-11.006795074254502	6.870217109320171e-25	8.476687083113649e-21	-0.435464792193693	Muscle_Skeletal	False	False
3_129136669_INS_ME_ALU	ENSG00000251474.2_and_ENSG00000207088.1;AL:3:129101765:129103061-129112478:129109998:129112139-129112478:-	-10.9846745421696	8.305966720883821e-25	9.90655419455387e-21	-0.14676669838116	Muscle_Skeletal	False	False
17_44223917_DEL_ME_ALU	ENSG00000204650.9_and_ENSG00000120088.10_and_ENSG00000263715.2;AF:17:43697712:43697738-43699274:43697976:43698518-43699274:+	10.7720770465103	5.09288356192334e-24	5.85361396792879e-20	0.200995828980821	Muscle_Skeletal	False	False
17_43660611_INS_ME_SVA	ENSG00000186868.11_and_ENSG00000256762.1;SE:17:44049311-44051751:44051837-44055741:+	10.7688320191275	5.23504439421151e-24	5.85361396792879e-20	0.0800477361921053	Muscle_Skeletal	False	False
6_29818872_INS_ME_ALU	ENSG00000206503.7;RI:6:29910534:29910803-29911045:29911320:+	-10.6853670254996	1.0611499069463799e-23	1.15057911925573e-19	-0.0136099601608141	Muscle_Skeletal	False	False
3_48372326_INS_ME_ALU	ENSG00000164048.9_and_ENSG00000199476.1;AL:3:48302429-48309408:48312480:48302429-48327736:48329117:+	10.649973772813599	1.4305465795082195e-23	1.50548618282475e-19	0.261130102079135	Muscle_Skeletal	True	False
3_48372326_INS_ME_ALU	ENSG00000164048.9_and_ENSG00000199476.1;AL:3:48302429-48309405:48309471:48302429-48327736:48329117:+	10.625080758080301	1.7644063339219898e-23	1.80378284213418e-19	0.290047576766765	Muscle_Skeletal	True	False
17_43670097_INS_ME_SVA	ENSG00000186868.11_and_ENSG00000256762.1;SE:17:44049311-44051751:44051837-44055741:+	10.611033676107699	1.9858757616250694e-23	1.93477786678996e-19	0.0768264138396909	Muscle_Skeletal	False	False
17_44223917_DEL_ME_ALU	ENSG00000176681.10_and_ENSG00000265411.1;AF:17:44370099:44371395-44377160:44372497:44375108-44377160:+	-10.607698055922699	2.0424005891032198e-23	1.93477786678996e-19	-0.218391444652607	Muscle_Skeletal	False	False
8_96072245_INS_ME_ALU	ENSG00000156170.8_and_ENSG00000253878.1_and_ENSG00000200525.1;AF:8:96037296:96037433-96047682:96046877:96046951-96047682:+	-10.6069809612694	2.05475960599362e-23	1.93477786678996e-19	-0.237655181584564	Muscle_Skeletal	False	False
17_44223917_DEL_ME_ALU	ENSG00000204650.9_and_ENSG00000120088.10_and_ENSG00000263715.2;AL:17:43707524-43707851:43707971:43707524-43713649:43715325:+	10.547939223878599	3.37401304385231e-23	3.09553584931753e-19	0.195714465582994	Muscle_Skeletal	False	False
7_7583516_INS_ME_LINE1	ENSG00000164654.11;SE:7:7606703-7607657:7607754-7612067:+	10.3646410250395	1.5577854053389498e-22	1.39348188417434e-18	0.17825248955113698	Muscle_Skeletal	False	False
18_47019865_DEL_ME_ALU	ENSG00000177576.6_and_ENSG00000215472.5_and_ENSG00000263916.1_and_ENSG00000265681.2_and_ENSG00000202093.1_and_ENSG00000206602.1_and_ENSG00000271982.1;AF:18:47017954-47018645:47018802:47017954-47018828:47018849:-	-10.291125893396599	2.8648300107874196e-22	2.50016509997526e-18	-0.139963502985744	Muscle_Skeletal	False	False
6_33030310_INS_ME_SVA	ENSG00000223865.6_and_ENSG00000224796.1;AL:6:33048712-33051291:33051789:33048712-33052727:33053008:+	-10.2138318904593	5.42152750042671e-22	4.61876708679805e-18	-0.247642790697862	Muscle_Skeletal	False	False
6_29818872_INS_ME_ALU	ENSG00000206503.7;RI:6:29912277:29912393-29912836:29912868:+	-10.2065504159008	5.75647118946298e-22	4.7900667738905486e-18	-0.00954695765878901	Muscle_Skeletal	False	False
18_47019865_DEL_ME_ALU	ENSG00000177576.6_and_ENSG00000215472.5_and_ENSG00000263916.1_and_ENSG00000265681.2_and_ENSG00000202093.1_and_ENSG00000206602.1_and_ENSG00000271982.1;AF:18:47017954-47018628:47018814:47017954-47018828:47018849:-	-10.183247897985199	6.9727053566623895e-22	5.6702515372107395e-18	-0.17836967630787398	Muscle_Skeletal	False	False
17_44176406_DEL_ME_ALU	ENSG00000204650.9_and_ENSG00000120088.10_and_ENSG00000263715.2;AF:17:43697712:43697738-43699274:43697976:43698518-43699274:+	10.1500654253056	9.15693339817119e-22	7.281003324740069e-18	0.192274819060133	Muscle_Skeletal	False	False
12_11179038_INS_ME_ALU	ENSG00000111215.7_and_ENSG00000121318.2_and_ENSG00000256651.1_and_ENSG00000231887.2_and_ENSG00000256682.1_and_ENSG00000212128.2_and_ENSG00000212127.5_and_ENSG00000212125.2_and_ENSG00000212126.3_and_ENSG00000255837.1_and_ENSG00000212124.2_and_ENSG00000256436.1_and_ENSG00000256019.1_and_ENSG00000226761.3_and_ENSG00000256274.1_and_ENSG00000255374.1_and_ENSG00000256400.1_and_ENSG00000256188.1_and_ENS…	-10.1328809728354	1.05426960617125e-21	8.200636131603089e-18	-0.109322824253343	Muscle_Skeletal	False	False
18_47019865_DEL_ME_ALU	ENSG00000177576.6_and_ENSG00000215472.5_and_ENSG00000263916.1_and_ENSG00000265681.2_and_ENSG00000202093.1_and_ENSG00000206602.1_and_ENSG00000271982.1;SE:18:47017297-47017775:47017815-47017902:-	-10.092151780105699	1.47151457041392e-21	1.12026404245612e-17	-0.00664664525373209	Muscle_Skeletal	False	False
15_77092501_INS_ME_ALU	ENSG00000140374.11_and_ENSG00000259581.3;SE:15:76588078-76602273:76602405-76603691:-	-9.95241546860942	4.59180641666691e-21	3.4229142619875104e-17	-0.0378570118128313	Muscle_Skeletal	False	False
17_44176406_DEL_ME_ALU	ENSG00000204650.9_and_ENSG00000120088.10_and_ENSG00000263715.2;AL:17:43707524-43707851:43707971:43707524-43713649:43715325:+	9.893989275576027	7.3690477565817e-21	5.3810741772046e-17	0.186462989863784	Muscle_Skeletal	False	False
15_43660437_DEL_ME_ALU	ENSG00000242866.5_and_ENSG00000166762.12_and_ENSG00000206991.1_and_ENSG00000249839.1_and_ENSG00000166763.7;A3:15:43925132-43927558:43925126-43927558:-	-9.763085635745831	2.1136504627868e-20	1.51257477148042e-16	-0.167919802840476	Muscle_Skeletal	False	False
17_43670097_INS_ME_SVA	ENSG00000176681.10_and_ENSG00000265411.1;AF:17:44370099:44371395-44377160:44372497:44375108-44377160:+	-9.69520358074432	3.63819771159347e-20	2.55252384584896e-16	-0.238975332654233	Muscle_Skeletal	False	False
17_44176406_DEL_ME_ALU	ENSG00000176681.10_and_ENSG00000265411.1;AF:17:44370099:44371395-44377160:44372497:44375108-44377160:+	-9.57942586322549	9.137497205385881e-20	6.28749425491601e-16	-0.201769757769293	Muscle_Skeletal	False	False
16_2102234_INS_ME_ALU	ENSG00000065054.9;A3:16:2087601-2087827:2087601-2087860:+	9.49902817902406	1.72507480196445e-19	1.16462403767113e-15	0.0702405169115016	Muscle_Skeletal	False	False
17_43670097_INS_ME_SVA	ENSG00000204650.9_and_ENSG00000120088.10_and_ENSG00000263715.2;AF:17:43697712:43697738-43699274:43697976:43698518-43699274:+	9.39090380838083	4.0334921464488995e-19	2.67264418224635e-15	0.21169868758686106	Muscle_Skeletal	False	False
12_113683121_DEL_ME_ALU	ENSG00000089060.7;SE:12:113737779-113739945:113740505-113742126:-	-9.38273523716361	4.2997324073054394e-19	2.79725736798249e-15	-0.0731974665282019	Muscle_Skeletal	False	False
16_70553024_DEL_ME_ALU	ENSG00000196696.8_and_ENSG00000226232.4_and_ENSG00000255185.1;AL:16:70010291:70010635-70011980:70011509:70011906-70011980:-	-9.34092835868451	5.96047395228371e-19	3.8084341881081895e-15	-0.198923740781004	Muscle_Skeletal	False	False
3_40241622_INS_ME_ALU	ENSG00000188846.9;A5:3:40499238-40499381:40498965-40499381:+	9.33539637682396	6.2232811252221285e-19	3.9065937591172895e-15	0.0294848728687678	Muscle_Skeletal	False	False
16_2102234_INS_ME_ALU	ENSG00000065054.9;AF:16:2079755:2079783-2086325:2083272:2083433-2086325:+	9.2434041776166	1.2723218770086398e-18	7.849151088523072e-15	0.0350297544891542	Muscle_Skeletal	False	False
16_70553024_DEL_ME_ALU	ENSG00000196696.8_and_ENSG00000226232.4_and_ENSG00000255185.1;SE:16:70010635-70010714:70011906-70011980:-	9.21388071107432	1.5990347414963996e-18	9.697495252365542e-15	0.0638751319687964	Muscle_Skeletal	False	False
13_111326782_INS_ME_ALU	ENSG00000134905.12;SE:13:111340365-111350265:111350314-111353785:-	-9.20441542363719	1.72043520026619e-18	1.02598439907074e-14	-0.0706567057235252	Muscle_Skeletal	False	False
19_56966061_INS_ME_ALU	ENSG00000166770.6;RI:19:57005532:57005711-57006416:57006801:+	-9.19938470154519	1.78863147426959e-18	1.0491672400653699e-14	-0.18848580010889895	Muscle_Skeletal	False	False
17_43670097_INS_ME_SVA	ENSG00000204650.9_and_ENSG00000120088.10_and_ENSG00000263715.2;AL:17:43707524-43707851:43707971:43707524-43713649:43715325:+	9.11375911429276	3.45910864529234e-18	1.99630181206564e-14	0.204427064923191	Muscle_Skeletal	False	False
4_44842144_INS_ME_ALU	ENSG00000151806.9;SE:4:44696530-44697632:44697751-44699425:+	9.05533568169764	5.41276154582096e-18	3.0741993991615006e-14	0.0536854162713815	Muscle_Skeletal	False	False
6_29818872_INS_ME_ALU	ENSG00000204599.10_and_ENSG00000248167.3_and_ENSG00000241370.1;A3:6:30313175-30313244:30313175-30313268:+	9.03974071914531	6.09800911072856e-18	3.40927302799828e-14	0.0410828199475318	Muscle_Skeletal	False	False
16_70553024_DEL_ME_ALU	ENSG00000196696.8_and_ENSG00000226232.4_and_ENSG00000255185.1;AL:16:70010255:70010635-70011980:70011509:70011906-70011980:-	-9.01615302390022	7.3009632890398e-18	4.01902303909942e-14	-0.130564091411782	Muscle_Skeletal	False	False
17_43660611_INS_ME_SVA	ENSG00000204650.9_and_ENSG00000120088.10_and_ENSG00000263715.2;AL:17:43707524-43707851:43707971:43707524-43713649:43715325:+	8.8947169039582	1.83581287788786e-17	9.95263699469594e-14	0.206308652017633	Muscle_Skeletal	False	False
17_43660611_INS_ME_SVA	ENSG00000204650.9_and_ENSG00000120088.10_and_ENSG00000263715.2;AF:17:43697712:43697738-43699274:43697976:43698518-43699274:+	8.84584739436058	2.65446530425856e-17	1.417607291018e-13	0.20744632790493106	Muscle_Skeletal	False	False
2_87407702_INS_ME_LINE1	ENSG00000183281.10;AL:2:87229682:87230280-87243425:87239425:87240242-87243425:-	8.77131759495287	4.64617851682764e-17	2.44478497247737e-13	0.0785219834159716	Muscle_Skeletal	False	False
11_76990585_INS_ME_ALU	ENSG00000137474.15;SE:11:76903323-76905077:76905186-76905399:+	8.7540132661179	5.28869520608372e-17	2.74254104403481e-13	0.0388344516651351	Muscle_Skeletal	True	False
2_240958954_DEL_ME_ALU	ENSG00000130414.7_and_ENSG00000264279.1;AL:2:240900158:240900603-240929491:240908869:240909179-240929491:-	8.74082852204434	5.836598832930781e-17	2.983427521442561e-13	0.0247693290084501	Muscle_Skeletal	False	False
11_76990585_INS_ME_ALU	ENSG00000137474.15;RI:11:76922866:76922982-76923997:76924080:+	8.68450936667325	8.882735512259059e-17	4.47653588222102e-13	0.044494015971344	Muscle_Skeletal	True	False
10_29712154_DEL_ME_LINE1	ENSG00000224597.5;AL:10:29704341-29709420:29711301:29704341-29747203:29747716:+	8.643702067459849	1.20283951285145e-16	5.97762790184568e-13	0.0813432860924693	Muscle_Skeletal	False	False
19_57023579_INS_ME_ALU	ENSG00000166770.6;RI:19:57005532:57005711-57006416:57006801:+	8.62745911744366	1.35674618981644e-16	6.650119327731651e-13	0.19442284449500305	Muscle_Skeletal	False	False
6_32514612_INS_ME_SVA	ENSG00000179344.12_and_ENSG00000241287.1;A5:6:32628026-32629124:32628026-32629744:-	8.53935414491948	2.60005755687017e-16	1.25720161416388e-12	0.312272077393208	Muscle_Skeletal	False	False
22_19361460_INS_ME_ALU	ENSG00000070010.14;A5:22:19438267-19442272:19438267-19442325:-	-8.53315266852954	2.72140192239408e-16	1.29833005767166e-12	-0.0381190362553227	Muscle_Skeletal	False	False
6_32589834_INS_ME_ALU	ENSG00000179344.12_and_ENSG00000241287.1;A5:6:32628026-32629124:32628026-32629744:-	8.39146689766289	7.668773995074919e-16	3.6104890683575702e-12	0.280631618204188	Muscle_Skeletal	False	False
17_44223917_DEL_ME_ALU	ENSG00000204650.9_and_ENSG00000120088.10_and_ENSG00000263715.2;AF:17:43697706:43697738-43699274:43697976:43698518-43699274:+	8.32287616627499	1.26093624240065e-15	5.78431869012362e-12	0.163083420907216	Muscle_Skeletal	False	False
17_44223917_DEL_ME_ALU	ENSG00000204650.9_and_ENSG00000120088.10_and_ENSG00000263715.2;AL:17:43707524-43713649:43715325:43707524-43723267:43723557:+	-8.32287616627498	1.26093624240072e-15	5.78431869012362e-12	-0.163083420907216	Muscle_Skeletal	False	False
17_44223917_DEL_ME_ALU	ENSG00000186868.11_and_ENSG00000256762.1;SE:17:44055806-44060544:44061296-44064406:+	8.29069261185253	1.59077237443374e-15	7.1149481758563705e-12	0.0354783911162731	Muscle_Skeletal	False	False
17_44223917_DEL_ME_ALU	ENSG00000186868.11_and_ENSG00000256762.1;SE:17:44064461-44067244:44067441-44068826:+	8.29069261185253	1.59077237443374e-15	7.1149481758563705e-12	0.0354783911162731	Muscle_Skeletal	False	False
2_240958954_DEL_ME_ALU	ENSG00000130414.7_and_ENSG00000264279.1;AL:2:240896789:240900603-240929491:240908869:240909179-240929491:-	8.25726475184962	2.02366936038577e-15	8.93939700628386e-12	0.0462714283115399	Muscle_Skeletal	False	False
19_56966061_INS_ME_ALU	ENSG00000166770.6;A5:19:56989750-57005532:56989645-57005532:+	-8.25241200124985	2.09551259924505e-15	9.143871446932553e-12	-0.119134838496806	Muscle_Skeletal	False	False
5_42666296_INS_ME_ALU	ENSG00000112964.9;SE:5:42566046-42629140:42629205-42688992:+	-8.0686614875733	7.770008993748308e-15	3.3496321542916605e-11	-0.237086529013826	Muscle_Skeletal	False	False
16_70553024_DEL_ME_ALU	ENSG00000196696.8_and_ENSG00000226232.4_and_ENSG00000255185.1;A3:16:70016448-70016561:70016397-70016561:-	-7.97723537416701	1.47997742270862e-14	6.3041928761523e-11	-0.0548541066416793	Muscle_Skeletal	False	False
15_41039885_INS_ME_ALU	ENSG00000128891.11;AL:15:40823540:40824501-40849415:40846141:40846326-40849415:-	7.8609533877819	3.33359335058655e-14	1.40328984749027e-10	0.311201158925224	Muscle_Skeletal	False	False
8_38864077_INS_ME_ALU	ENSG00000169490.12;A5:8:38852924-38853732:38852924-38853938:-	-7.823492179759199	4.32256279250553e-14	1.79844245970837e-10	-0.0609772220253289	Muscle_Skeletal	False	False
14_35844728_INS_ME_SVA	ENSG00000100906.6;SE:14:35871869-35871977:35872065-35872356:-	-7.7969061381768086	5.1949615662391295e-14	2.1365682677903302e-10	-0.00662679950929898	Muscle_Skeletal	False	False
17_44223917_DEL_ME_ALU	ENSG00000204650.9_and_ENSG00000120088.10_and_ENSG00000263715.2;AL:17:43707524-43707851:43707971:43707524-43713649:43713710:+	7.7707172885569	6.22358826430105e-14	2.51139606695749e-10	0.23463101136951506	Muscle_Skeletal	True	False
4_42088056_INS_ME_ALU	ENSG00000014824.9_and_ENSG00000249212.1;SE:4:42069209-42072543:42072708-42077674:+	-7.77017899706401	6.24671264883462e-14	2.51139606695749e-10	-0.0162622916756564	Muscle_Skeletal	False	False
3_40241622_INS_ME_ALU	ENSG00000188846.9;A5:3:40498965-40499381:40498854-40499381:+	7.715080628061769	9.12208398485703e-14	3.6266466585618603e-10	0.00536126997179181	Muscle_Skeletal	False	False
14_75499581_INS_ME_ALU	ENSG00000119684.11;SE:14:75500193-75503296:75503445-75505043:-	7.69695104005996	1.03280594785474e-13	4.06071579700737e-10	0.0514811480358252	Muscle_Skeletal	False	False
15_77092501_INS_ME_ALU	ENSG00000140386.8;SE:15:77176217-77196955:77197132-77197640:-	-7.695363377775672	1.04408711114158e-13	4.06071579700737e-10	-0.0359019302388882	Muscle_Skeletal	False	False
17_44176406_DEL_ME_ALU	ENSG00000204650.9_and_ENSG00000120088.10_and_ENSG00000263715.2;AL:17:43707524-43707851:43707971:43707524-43713649:43713710:+	7.68230390264125	1.14161220042977e-13	4.3922731510535006e-10	0.23292171751048896	Muscle_Skeletal	True	False
17_43670097_INS_ME_SVA	ENSG00000186868.11_and_ENSG00000256762.1;SE:17:44055806-44060544:44061296-44064406:+	7.678402685327699	1.17245072849258e-13	4.41595544855432e-10	0.0390382975160609	Muscle_Skeletal	False	False
17_43670097_INS_ME_SVA	ENSG00000186868.11_and_ENSG00000256762.1;SE:17:44064461-44067244:44067441-44068826:+	7.678402685327699	1.17245072849258e-13	4.41595544855432e-10	0.0390382975160609	Muscle_Skeletal	False	False
19_57023579_INS_ME_ALU	ENSG00000166770.6;A5:19:56989750-57005532:56989645-57005532:+	7.63912337998	1.53253788185134e-13	5.71207200044907e-10	0.121281515303977	Muscle_Skeletal	False	False
2_131844355_DEL_ME_ALU	ENSG00000115762.12_and_ENSG00000188219.10_and_ENSG00000250852.2_and_ENSG00000212199.1_and_ENSG00000178206.3_and_ENSG00000231431.3;AF:2:131862420:131862971-131878507:131865129:131865637-131878507:+	-7.61889471784222	1.7585140961181502e-13	6.48675966233126e-10	-0.0124796662501318	Muscle_Skeletal	False	False
17_43660611_INS_ME_SVA	ENSG00000176681.10_and_ENSG00000265411.1;AF:17:44370099:44371395-44377160:44372497:44375108-44377160:+	-7.57110758222688	2.43111122911147e-13	8.876309591832699e-10	-0.19954541394434105	Muscle_Skeletal	False	False
18_47019865_DEL_ME_ALU	ENSG00000177576.6_and_ENSG00000215472.5_and_ENSG00000263916.1_and_ENSG00000265681.2_and_ENSG00000202093.1_and_ENSG00000206602.1_and_ENSG00000271982.1;A5:18:47017297-47017722:47017297-47017775:-	7.53499541400686	3.10222623335878e-13	1.1212228997821602e-09	0.000657106781513884	Muscle_Skeletal	False	False
15_41100332_INS_ME_ALU	ENSG00000166140.13;RI:15:41102050:41102168-41102269:41102414:+	-7.522928607796429	3.36486234298987e-13	1.20398475980755e-09	-0.0142651974826182	Muscle_Skeletal	False	False
17_15511193_INS_ME_LINE1	ENSG00000181464.2_and_ENSG00000241322.4_and_ENSG00000251537.4_and_ENSG00000221926.7;A3:17:15498204-15499828:15498140-15499828:-	-7.512121387111598	3.61861265322406e-13	1.28195981392352e-09	-0.09833257147564302	Muscle_Skeletal	False	False
20_34458566_INS_ME_ALU	ENSG00000214078.7_and_ENSG00000272897.1_and_ENSG00000252549.1_and_ENSG00000244462.3_and_ENSG00000244005.8;AF:20:34220845-34241450:34241599:34220845-34252682:34252848:-	7.49311160319983	4.1115127854361897e-13	1.4422985306565803e-09	0.255179146980765	Muscle_Skeletal	False	False
9_37596348_INS_ME_ALU	ENSG00000137054.11;SE:9:37489397-37492279:37492372-37492654:+	7.488616798147269	4.237404500969879e-13	1.47202906980246e-09	0.00928686896164651	Muscle_Skeletal	False	False
4_1301833_INS_ME_ALU	ENSG00000163945.11_and_ENSG00000254094.1_and_ENSG00000253399.1;SE:4:1374018-1374429:1374535-1374668:+	-7.4298595250133	6.27763808997109e-13	2.1598153486640804e-09	-0.0358884937663837	Muscle_Skeletal	False	False
1_227462956_INS_ME_ALU	ENSG00000163050.12;A3:1:227128100-227149078:227128100-227149209:+	-7.414227180381559	6.96697694112653e-13	2.37415332026802e-09	-0.00957236650342367	Muscle_Skeletal	False	False
14_75499581_INS_ME_ALU	ENSG00000170348.4;A5:14:75601709-75602366:75601709-75602463:-	-7.405145583506348	7.40114933731502e-13	2.49831381654153e-09	-0.0038153551106234	Muscle_Skeletal	False	False
18_47019865_DEL_ME_ALU	ENSG00000177576.6_and_ENSG00000215472.5_and_ENSG00000263916.1_and_ENSG00000265681.2_and_ENSG00000202093.1_and_ENSG00000206602.1_and_ENSG00000271982.1;AF:18:47017954-47018628:47018820:47017954-47018828:47018849:-	-7.37154585414171	9.25188928055848e-13	3.09385771529524e-09	-0.144082203730336	Muscle_Skeletal	False	False
14_75499581_INS_ME_ALU	ENSG00000119684.11;SE:14:75505115-75506614:75506718-75508318:-	-7.355797188571991	1.02695652861635e-12	3.4023735413032005e-09	-0.0403522608707513	Muscle_Skeletal	False	False
17_43670097_INS_ME_SVA	ENSG00000204650.9_and_ENSG00000120088.10_and_ENSG00000263715.2;AL:17:43707524-43713649:43715325:43707524-43723267:43723557:+	-7.315673793350309	1.3387428098186298e-12	4.3546991229457784e-09	-0.171391599203305	Muscle_Skeletal	False	False
17_43670097_INS_ME_SVA	ENSG00000204650.9_and_ENSG00000120088.10_and_ENSG00000263715.2;AF:17:43697706:43697738-43699274:43697976:43698518-43699274:+	7.3156737933502995	1.33874280981869e-12	4.3546991229457784e-09	0.171391599203305	Muscle_Skeletal	False	False
17_44176406_DEL_ME_ALU	ENSG00000186868.11_and_ENSG00000256762.1;SE:17:44055806-44060544:44061296-44064406:+	7.282117606382389	1.6697032277732701e-12	5.3339799792139705e-09	0.0317673737023839	Muscle_Skeletal	False	False
17_44176406_DEL_ME_ALU	ENSG00000186868.11_and_ENSG00000256762.1;SE:17:44064461-44067244:44067441-44068826:+	7.282117606382389	1.6697032277732701e-12	5.3339799792139705e-09	0.0317673737023839	Muscle_Skeletal	False	False
16_2102234_INS_ME_ALU	ENSG00000065054.9;A3:16:2087601-2087758:2087601-2087827:+	7.28077327863577	1.6845198656586297e-12	5.3339799792139705e-09	0.0178150479319165	Muscle_Skeletal	False	False
7_7542327_DEL_ME_ALU	ENSG00000164654.11;SE:7:7606703-7607657:7607754-7612067:+	-7.18654360782246	3.11967833457441e-12	9.791712496249158e-09	-0.14496461681329	Muscle_Skeletal	False	False
22_46623051_INS_ME_ALU	ENSG00000205643.6;A5:22:46641135-46643007:46641135-46643022:-	-7.18414790030206	3.16869511256686e-12	9.85907797324054e-09	-0.119872852430591	Muscle_Skeletal	True	False
3_193354175_INS_ME_LINE1	ENSG00000198836.4_and_ENSG00000207370.1;SE:3:193333559-193334967:193335074-193336658:+	7.1611731232623805	3.6789634231390406e-12	1.13480481154897e-08	0.0265388006888241	Muscle_Skeletal	False	False
3_48372326_INS_ME_ALU	ENSG00000164048.9_and_ENSG00000199476.1;AL:3:48302429-48309405:48312477:48302429-48327736:48329117:+	7.14112232477386	4.1897816484221406e-12	1.28132475333639e-08	0.0637898539914445	Muscle_Skeletal	True	False
14_35844728_INS_ME_SVA	ENSG00000100906.6;A3:14:35872065-35872356:35871869-35872356:-	-7.13312548256189	4.41243930112625e-12	1.3379824735383799e-08	-0.0846578839542168	Muscle_Skeletal	True	False
2_98582157_INS_ME_ALU	ENSG00000230606.6;SE:2:98082014-98088032:98088252-98088548:-	-7.11530163234321	4.9514491878178084e-12	1.4888092313800702e-08	-0.0498828856829504	Muscle_Skeletal	False	False
7_7583516_INS_ME_LINE1	ENSG00000164654.11;SE:7:7606703-7607238:7607319-7607657:+	-7.11003767550187	5.12267602468695e-12	1.52745819255772e-08	-0.0291297043274449	Muscle_Skeletal	False	False
17_44223917_DEL_ME_ALU	ENSG00000204650.9_and_ENSG00000120088.10_and_ENSG00000263715.2;AL:17:43707524-43707851:43707971:43707524-43713649:43713760:+	7.09534553654997	5.63200257104103e-12	1.6654483239229398e-08	0.16723462948516402	Muscle_Skeletal	False	False
7_7583516_INS_ME_LINE1	ENSG00000164654.11;AF:7:7606506:7606703-7607657:7607114:7607319-7607657:+	7.093550941883099	5.69753191234849e-12	1.67101605826994e-08	0.098646645945475	Muscle_Skeletal	False	False
17_44223917_DEL_ME_ALU	ENSG00000204650.9_and_ENSG00000120088.10_and_ENSG00000263715.2;AL:17:43707524-43713649:43713760:43707524-43723267:43723557:+	-7.08187300973512	6.142648151888598e-12	1.78691632347595e-08	-0.155723782942803	Muscle_Skeletal	True	False
6_32514612_INS_ME_SVA	ENSG00000179344.12_and_ENSG00000241287.1;SE:6:32628026-32629124:32629234-32629744:-	7.071630756214651	6.56107630584983e-12	1.89324618876809e-08	0.116150036752522	Muscle_Skeletal	False	False
15_41100332_INS_ME_ALU	ENSG00000166140.13;RI:15:41105536:41105615-41105911:41106009:+	-7.06716087181143	6.75235651742077e-12	1.93285395028387e-08	-0.0143259998921426	Muscle_Skeletal	False	False
4_65216746_INS_ME_ALU	ENSG00000205678.3_and_ENSG00000252104.1;AL:4:65140975:65142769-65146759:65143420:65145917-65146759:-	-7.050691909936991	7.50562817286732e-12	2.13142565250939e-08	-0.037903689334987	Muscle_Skeletal	False	False
6_170044824_DEL_ME_ALU	ENSG00000130023.11_and_ENSG00000266896.1;SE:6:170176161-170176551:170176769-170179278:+	-7.02715593620023	8.72748511876259e-12	2.45888990380281e-08	-0.0405286524843204	Muscle_Skeletal	False	False
12_58458223_INS_ME_ALU	ENSG00000123427.11_and_ENSG00000257921.1_and_ENSG00000123297.12_and_ENSG00000270039.1;AL:12:58186856-58189960:58190549:58186856-58196338:58196639:+	-7.01369818313917	9.51193872922045e-12	2.65896586612586e-08	-0.0822260358964617	Muscle_Skeletal	False	False
10_105097539_DEL_ME_ALU	ENSG00000173915.8_and_ENSG00000221767.1;SE:10:105152223-105153956:105154151-105155503:-	7.00877156171227	9.81611545626811e-12	2.72272409885485e-08	0.0301611152035389	Muscle_Skeletal	False	False
17_44176406_DEL_ME_ALU	ENSG00000204650.9_and_ENSG00000120088.10_and_ENSG00000263715.2;AF:17:43697706:43697738-43699274:43697976:43698518-43699274:+	6.908420987614889	1.8570444286934302e-11	5.07229713034537e-08	0.13886276660496202	Muscle_Skeletal	False	False
17_44176406_DEL_ME_ALU	ENSG00000204650.9_and_ENSG00000120088.10_and_ENSG00000263715.2;AL:17:43707524-43713649:43715325:43707524-43723267:43723557:+	-6.908420987614878	1.85704442869348e-11	5.07229713034537e-08	-0.13886276660496202	Muscle_Skeletal	False	False
16_70553024_DEL_ME_ALU	ENSG00000196696.8_and_ENSG00000226232.4_and_ENSG00000255185.1;AF:16:70020412-70023859:70023987:70020412-70029972:70030091:-	6.905317879575009	1.89380924304282e-11	5.1335286292605706e-08	0.101410580055716	Muscle_Skeletal	False	False
6_32589834_INS_ME_ALU	ENSG00000179344.12_and_ENSG00000241287.1;SE:6:32628026-32629124:32629234-32629744:-	6.88761621443535	2.11762307551328e-11	5.6970588742292e-08	0.103477338416146	Muscle_Skeletal	False	False
6_170038129_DEL_ME_ALU	ENSG00000130023.11_and_ENSG00000266896.1;SE:6:170176161-170176430:170176507-170179278:+	-6.874432831983991	2.3010035307046694e-11	6.14421174869381e-08	-0.218803425792046	Muscle_Skeletal	False	False
17_43660611_INS_ME_SVA	ENSG00000186868.11_and_ENSG00000256762.1;SE:17:44055806-44060544:44061296-44064406:+	6.861945675331321	2.48904561196635e-11	6.548587496053599e-08	0.0363916471517836	Muscle_Skeletal	False	False
17_43660611_INS_ME_SVA	ENSG00000186868.11_and_ENSG00000256762.1;SE:17:44064461-44067244:44067441-44068826:+	6.861945675331321	2.48904561196635e-11	6.548587496053599e-08	0.0363916471517836	Muscle_Skeletal	False	False
17_43670097_INS_ME_SVA	ENSG00000204650.9_and_ENSG00000120088.10_and_ENSG00000263715.2;AL:17:43707524-43707851:43707971:43707524-43713649:43713710:+	6.8294339161746	3.05236269705935e-11	7.972036124069361e-08	0.24609122410479106	Muscle_Skeletal	False	False
12_58359071_INS_ME_ALU	ENSG00000123427.11_and_ENSG00000257921.1_and_ENSG00000123297.12_and_ENSG00000270039.1;AL:12:58186856-58189960:58190549:58186856-58196338:58196639:+	-6.81037000237643	3.43907703849326e-11	8.916953581306608e-08	-0.0773389609534401	Muscle_Skeletal	False	False
1_8502007_INS_ME_ALU	ENSG00000142599.13_and_ENSG00000221083.1_and_ENSG00000224315.2_and_ENSG00000222511.1_and_ENSG00000228423.2;AF:1:8482867-8483621:8483726:8482867-8484848:8485272:-	-6.807989358399861	3.49062767721495e-11	8.9855034518846e-08	-0.111092805520144	Muscle_Skeletal	False	False
4_44842144_INS_ME_ALU	ENSG00000163281.7_and_ENSG00000273369.1;MX:4:44719312-44720326:44720427-44728491:44719312-44724101:44724259-44728491:-	-6.7291118744488	5.70194052050552e-11	1.45729788541614e-07	-0.0736724471848862	Muscle_Skeletal	False	False
11_89932522_DEL_ME_ALU	ENSG00000110172.7;SE:11:89947343-89948342:89948398-89951303:-	-6.699717634633349	6.83846103588534e-11	1.7353734622065e-07	-0.0368284650217822	Muscle_Skeletal	False	False
15_41039885_INS_ME_ALU	ENSG00000128891.11;AL:15:40831428:40831554-40849415:40845298:40846326-40849415:-	-6.67413841715917	8.006342488368941e-11	2.0146220532763397e-07	-0.274614685388403	Muscle_Skeletal	False	False
4_44842144_INS_ME_ALU	ENSG00000163281.7_and_ENSG00000273369.1;SE:4:44719312-44720326:44720427-44724101:-	-6.67322490656803	8.05148398507918e-11	2.0146220532763397e-07	-0.0583088973969084	Muscle_Skeletal	False	False
10_29712154_DEL_ME_LINE1	ENSG00000224597.5;AL:10:29704341-29747203:29747716:29704341-29771762:29772847:+	-6.67034226114866	8.195574964163691e-11	2.0364353288210894e-07	-0.0409693662141405	Muscle_Skeletal	False	False
15_77092501_INS_ME_ALU	ENSG00000140374.11_and_ENSG00000259581.3;SE:15:76566835-76576098:76576166-76577978:-	-6.66823948318363	8.302277006886171e-11	2.0487214055937602e-07	-0.0147873604881083	Muscle_Skeletal	False	False
17_43660611_INS_ME_SVA	ENSG00000204650.9_and_ENSG00000120088.10_and_ENSG00000263715.2;AF:17:43697706:43697738-43699274:43697976:43698518-43699274:+	6.65142437573126	9.2060164664343e-11	2.2408258216813196e-07	0.162112565283665	Muscle_Skeletal	False	False
17_43660611_INS_ME_SVA	ENSG00000204650.9_and_ENSG00000120088.10_and_ENSG00000263715.2;AL:17:43707524-43713649:43715325:43707524-43723267:43723557:+	-6.65142437573125	9.206016466434908e-11	2.2408258216813196e-07	-0.162112565283664	Muscle_Skeletal	False	False
4_187093487_INS_ME_ALU	ENSG00000145476.11_and_ENSG00000164344.11;RI:4:187122311:187122496-187126354:187126456:+	-6.62198003770308	1.10265762505551e-10	2.638355455773311e-07	-0.0556849361518573	Muscle_Skeletal	False	False
4_187098241_INS_ME_ALU	ENSG00000145476.11_and_ENSG00000164344.11;RI:4:187122311:187122496-187126354:187126456:+	-6.62198003770308	1.10265762505551e-10	2.638355455773311e-07	-0.0556849361518573	Muscle_Skeletal	False	False
17_44176406_DEL_ME_ALU	ENSG00000204650.9_and_ENSG00000120088.10_and_ENSG00000263715.2;AL:17:43707524-43707851:43707971:43707524-43713649:43713760:+	6.62147939877012	1.1060401115840401e-10	2.638355455773311e-07	0.157592926012524	Muscle_Skeletal	False	False
17_43660611_INS_ME_SVA	ENSG00000204650.9_and_ENSG00000120088.10_and_ENSG00000263715.2;AL:17:43707524-43707851:43707971:43707524-43713649:43713760:+	6.6189641975598885	1.1231883032723998e-10	2.66151741710066e-07	0.190299392647876	Muscle_Skeletal	False	False
8_87315040_INS_ME_LINE1	ENSG00000176623.7_and_ENSG00000250569.1;A3:8:87486587-87487049:87484708-87487049:-	-6.60020134285056	1.25960694222615e-10	2.9651396026636896e-07	-0.0481013056970658	Muscle_Skeletal	False	False
15_41039885_INS_ME_ALU	ENSG00000128891.11;AL:15:40831428:40831554-40849415:40845303:40846326-40849415:-	6.5780261915217	1.44188664501142e-10	3.37204511332144e-07	0.0664203085528936	Muscle_Skeletal	False	False
1_247288976_INS_ME_ALU	ENSG00000196418.8;AL:1:247285277:247287173-247322308:247319203:247320519-247322308:-	-6.5585937021232	1.62271626877336e-10	3.77029695354589e-07	-0.110611333682597	Muscle_Skeletal	False	False
8_87315040_INS_ME_LINE1	ENSG00000176623.7_and_ENSG00000250569.1;AL:8:87484578:87484708-87487049:87486338:87486587-87487049:-	6.486781721235548	2.50522045483139e-10	5.78319636234629e-07	0.145077602688616	Muscle_Skeletal	False	False
15_48550274_DEL_ME_ALU	ENSG00000128951.9;AF:15:48623208:48623388-48624465:48623602:48623676-48624465:+	6.47381160516654	2.70856314991319e-10	6.21252364893326e-07	0.0126980585698358	Muscle_Skeletal	False	False
5_180702830_INS_ME_ALU	ENSG00000204628.7_and_ENSG00000272296.1_and_ENSG00000264549.1;SE:5:180665239-180666067:180666177-180666487:-	-6.4436838121080005	3.2453768890356196e-10	7.396379299635179e-07	-0.0106189877687204	Muscle_Skeletal	False	False
6_33026728_DEL_ME_SVA	ENSG00000223865.6_and_ENSG00000224796.1;AL:6:33048712-33051291:33051789:33048712-33052727:33053008:+	-6.4325846626256205	3.46834941582962e-10	7.854516283717791e-07	-0.17010988701039	Muscle_Skeletal	False	False
10_46074888_INS_ME_ALU	ENSG00000165406.11;SE:10:45956859-45958599:45959444-45959687:-	6.415892957578	3.8322031612888797e-10	8.623927329207131e-07	0.0458340294138738	Muscle_Skeletal	False	False
15_41100332_INS_ME_ALU	ENSG00000166140.13;A5:15:41100066-41101317:41100019-41101317:+	-6.396189298552492	4.31002443820982e-10	9.63858846412684e-07	-0.0565947520274179	Muscle_Skeletal	True	False
2_87407702_INS_ME_LINE1	ENSG00000183281.10;AL:2:87239435:87240242-87243425:87242775:87243072-87243425:-	-6.38695660571144	4.55354753329581e-10	1.0119934139354701e-06	-0.17309771023602602	Muscle_Skeletal	False	False
20_33949046_INS_ME_ALU	ENSG00000214078.7_and_ENSG00000272897.1_and_ENSG00000252549.1_and_ENSG00000244462.3_and_ENSG00000244005.8;A5:20:34246936-34252281:34246936-34252682:-	6.36436677986921	5.207633926298719e-10	1.15021524864375e-06	0.0230133486833024	Muscle_Skeletal	False	False
9_33050834_DEL_ME_ALU	ENSG00000086061.11;SE:9:33026614-33026811:33026988-33029883:+	-6.3592974176227495	5.36660111499419e-10	1.1780545469676001e-06	-0.0312990914076383	Muscle_Skeletal	False	False
14_92619420_INS_ME_SVA	ENSG00000183648.5;AF:14:92583986-92587540:92587748:92583986-92587986:92588071:-	-6.331431826385	6.32903476200306e-10	1.38085259587017e-06	-0.0022081471625591607	Muscle_Skeletal	False	False
15_48550274_DEL_ME_ALU	ENSG00000128951.9;AF:15:48623208:48623388-48624465:48623620:48623992-48624465:+	6.31667189427138	6.9053183841319e-10	1.49745386445128e-06	0.0710143035025502	Muscle_Skeletal	False	False
18_47019865_DEL_ME_ALU	ENSG00000177576.6_and_ENSG00000215472.5_and_ENSG00000263916.1_and_ENSG00000265681.2_and_ENSG00000202093.1_and_ENSG00000206602.1_and_ENSG00000271982.1;AF:18:47017954-47018501:47018800:47017954-47018828:47018849:-	-6.31154719999579	7.11717968217351e-10	1.53074775126483e-06	-0.106809440774511	Muscle_Skeletal	False	False
18_59713734_INS_ME_ALU	ENSG00000197563.5;SE:18:59828618-59829486:59829562-59830764:-	-6.31089937115562	7.14441072133687e-10	1.53074775126483e-06	-0.0447420370424269	Muscle_Skeletal	True	False
2_240958954_DEL_ME_ALU	ENSG00000130414.7_and_ENSG00000264279.1;AL:2:240900148:240900603-240929491:240908869:240909179-240929491:-	6.297913199127411	7.712298535518932e-10	1.6425864591027202e-06	0.00520331033228355	Muscle_Skeletal	False	False
17_43670097_INS_ME_SVA	ENSG00000204650.9_and_ENSG00000120088.10_and_ENSG00000263715.2;AL:17:43707524-43713649:43713760:43707524-43723267:43723557:+	-6.2571509986915315	9.79721400901024e-10	2.06979294338165e-06	-0.16375535955309695	Muscle_Skeletal	False	False
16_70553024_DEL_ME_ALU	ENSG00000196696.8_and_ENSG00000226232.4_and_ENSG00000255185.1;SE:16:70020412-70024500:70024586-70029972:-	6.256514091521901	9.83381730508231e-10	2.06979294338165e-06	0.0929218769970816	Muscle_Skeletal	False	False
15_75867326_DEL_ME_ALU	ENSG00000140400.10;RI:15:75650803:75650959-75651045:75651149:-	6.23056689950075	1.14443604897068e-09	2.39468893051606e-06	0.04347041740356	Muscle_Skeletal	False	False
15_77092185_INS_ME_ALU	ENSG00000140374.11_and_ENSG00000259581.3;SE:15:76588078-76602273:76602405-76603691:-	-6.205003414581901	1.32824195956145e-09	2.7631371150735e-06	-0.0460854246415818	Muscle_Skeletal	False	False
12_109887650_INS_ME_ALU	ENSG00000139428.7_and_ENSG00000200274.1;RI:12:109998845:109998909-109999048:109999134:-	6.202066526043709	1.3511243836172598e-09	2.79449229379465e-06	0.0469292941199637	Muscle_Skeletal	False	False
17_43670097_INS_ME_SVA	ENSG00000204650.9_and_ENSG00000120088.10_and_ENSG00000263715.2;AL:17:43707524-43707851:43707971:43707524-43713649:43713760:+	6.19546027303837	1.4040147333761e-09	2.88719491818412e-06	0.173978702962939	Muscle_Skeletal	False	False
2_87407702_INS_ME_LINE1	ENSG00000183281.10;AL:2:87239425:87240242-87243425:87242775:87243072-87243425:-	-6.177138644081251	1.56152331243534e-09	3.1927441025474307e-06	-0.14757001885982002	Muscle_Skeletal	False	False
20_60731084_INS_ME_ALU	ENSG00000184402.10;SE:20:60718945-60729337:60729521-60733728:+	6.1625861280270895	1.6988276606458899e-09	3.4342329044258e-06	0.0168759477883076	Muscle_Skeletal	True	True
20_60731084_INS_ME_ALU	ENSG00000184402.10;A5:20:60733998-60734933:60733804-60734933:+	6.1625861280270895	1.6988276606458899e-09	3.4342329044258e-06	0.0168759477883076	Muscle_Skeletal	True	True
2_20076859_INS_ME_LINE1	ENSG00000228784.3;SE:2:20069374-20070163:20070307-20072154:+	-6.1367610323646	1.97212618955977e-09	3.96431710119422e-06	-0.231546137094708	Muscle_Skeletal	False	False
5_1645773_INS_ME_LINE1	ENSG00000188002.6;SE:5:1629745-1630524:1630681-1632759:-	6.131823598521558	2.02906750500996e-09	4.05599258678838e-06	0.0600148816182834	Muscle_Skeletal	False	False
15_41039885_INS_ME_ALU	ENSG00000128891.11;SE:15:40824501-40845794:40846326-40849415:-	-6.1101087280192194	2.2991686572301504e-09	4.57037686895653e-06	-0.347820634506037	Muscle_Skeletal	False	False
6_31211630_DEL_ME_SVA	ENSG00000243753.1;A3:6:30227474-30227592:30227474-30227704:+	6.10434719877729	2.37654369900058e-09	4.69808551095633e-06	0.156370743942103	Muscle_Skeletal	False	False
11_112084617_INS_ME_LINE1	ENSG00000204370.4_and_ENSG00000255292.2_and_ENSG00000150783.5_and_ENSG00000272790.1_and_ENSG00000197580.7_and_ENSG00000214264.4_and_ENSG00000255231.1_and_ENSG00000243930.1;SE:11:112047181-112050001:112050205-112064197:+	6.10323740038003	2.3917375218342e-09	4.70214282651109e-06	0.115299500515636	Muscle_Skeletal	True	False
11_85970281_INS_ME_ALU	ENSG00000149196.11;SE:11:86017524-86037555:86037718-86048421:+	6.07058065971293	2.88388684075669e-09	5.63872368512564e-06	0.00734247176222066	Muscle_Skeletal	False	False
9_134289811_INS_ME_ALU	ENSG00000130714.11;A5:9:134385449-134385647:134385383-134385647:+	6.04625286692902	3.31354737966333e-09	6.44360707317779e-06	0.0654896945845471	Muscle_Skeletal	False	False
5_1645773_INS_ME_LINE1	ENSG00000188002.6;RI:5:1599035:1599384-1599742:1599942:-	-6.03653817575034	3.5020716300177597e-09	6.7734040649096614e-06	-0.06334677446043199	Muscle_Skeletal	False	False
17_44176406_DEL_ME_ALU	ENSG00000204650.9_and_ENSG00000120088.10_and_ENSG00000263715.2;AL:17:43707524-43713649:43713760:43707524-43723267:43723557:+	-6.01550112822335	3.94694458619113e-09	7.592796716825999e-06	-0.134673129333896	Muscle_Skeletal	False	False
6_32589567_INS_ME_LINE1	ENSG00000196735.7;A3:6:32610030-32610387:32610030-32610729:+	6.012551081376281	4.0135863455051296e-09	7.67970772123817e-06	0.206189950258824	Muscle_Skeletal	True	True
2_114222078_INS_ME_ALU	ENSG00000136682.10;SE:2:114212355-114214642:114214786-114218250:+	5.9987834955187305	4.33941393566499e-09	8.25898957305439e-06	0.0354188956880279	Muscle_Skeletal	False	False
6_31211630_DEL_ME_SVA	ENSG00000204525.10;RI:6:31237270:31237302-31237743:31237862:-	5.99106308352509	4.5332881653514e-09	8.58233000916694e-06	0.00747017652960355	Muscle_Skeletal	False	False
17_43660611_INS_ME_SVA	ENSG00000204650.9_and_ENSG00000120088.10_and_ENSG00000263715.2;AL:17:43707524-43707851:43707971:43707524-43713649:43713710:+	5.97505443025164	4.9626343631656e-09	9.34571139009814e-06	0.224433113099843	Muscle_Skeletal	False	False
2_240958954_DEL_ME_ALU	ENSG00000130414.7_and_ENSG00000264279.1;AL:2:240908869:240909179-240929491:240922934:240923134-240929491:-	-5.953627988228611	5.5999062579438294e-09	1.04906181050322e-05	-0.092321463137345	Muscle_Skeletal	False	False
8_87315040_INS_ME_LINE1	ENSG00000176623.7_and_ENSG00000250569.1;AL:8:87484578:87484708-87487049:87486641:87486886-87487049:-	5.94024328532325	6.0378318835077096e-09	1.1252097208696801e-05	0.15998190273965	Muscle_Skeletal	False	False
3_129136669_INS_ME_ALU	ENSG00000251474.2_and_ENSG00000207088.1;AF:3:129112638-129115060:129115136:129112638-129115883:129115979:-	5.893727373291791	7.83555805905625e-09	1.45266780552797e-05	0.189799279531702	Muscle_Skeletal	False	False
15_77092501_INS_ME_ALU	ENSG00000140374.11_and_ENSG00000259581.3;AL:15:76523719:76523739-76566753:76537553:76537589-76566753:-	-5.8906136515686605	7.97299377743624e-09	1.4705282868547598e-05	-0.0865134153131711	Muscle_Skeletal	False	False
15_41039885_INS_ME_ALU	ENSG00000128891.11;AL:15:40823540:40824501-40849415:40845298:40846326-40849415:-	-5.88180420463114	8.3746984561442e-09	1.53669704066226e-05	-0.261110871236355	Muscle_Skeletal	False	False
17_43660611_INS_ME_SVA	ENSG00000204650.9_and_ENSG00000120088.10_and_ENSG00000263715.2;AL:17:43707524-43713649:43713760:43707524-43723267:43723557:+	-5.8680748284283615	9.0404206373089e-09	1.65038874931435e-05	-0.159001555306944	Muscle_Skeletal	False	False
11_77403284_DEL_ME_ALU	ENSG00000087884.10_and_ENSG00000254691.1;SE:11:77553674-77566391:77566528-77580768:+	5.859851331763481	9.46360380000722e-09	1.7188738778093302e-05	0.0114582112233091	Muscle_Skeletal	False	False
8_38864077_INS_ME_ALU	ENSG00000169490.12;A5:8:38853313-38853732:38853313-38853938:-	-5.8194221502157	1.18416004579216e-08	2.1399267179037303e-05	-0.0224688084115649	Muscle_Skeletal	False	False
11_112084617_INS_ME_LINE1	ENSG00000204370.4_and_ENSG00000255292.2_and_ENSG00000150783.5_and_ENSG00000272790.1_and_ENSG00000197580.7_and_ENSG00000214264.4_and_ENSG00000255231.1_and_ENSG00000243930.1;A5:11:112070550-112071336:112070492-112071336:+	-5.81548275250976	1.21022965684008e-08	2.17604765700305e-05	-0.0257828293760909	Muscle_Skeletal	True	False
7_30535601_DEL_ME_ALU	ENSG00000106100.6;SE:7:30499657-30503225:30503314-30518222:-	-5.811872801296071	1.23460998991804e-08	2.2087851755128102e-05	-0.0562134527658733	Muscle_Skeletal	False	False
1_28745559_INS_ME_ALU	ENSG00000130770.13;A3:1:28562963-28564272:28562963-28564348:+	-5.79926659467249	1.32356247177434e-08	2.35614533128383e-05	-0.00589220478092149	Muscle_Skeletal	False	False
17_19543433_DEL_ME_ALU	ENSG00000072210.14_and_ENSG00000252349.1;SE:17:19566812-19568261:19568360-19575034:+	5.79511715052133	1.3541863016914901e-08	2.39872650888383e-05	0.0320716302141874	Muscle_Skeletal	False	False
6_32571348_DEL_ME_ALU	ENSG00000179344.12_and_ENSG00000241287.1;A5:6:32628026-32629124:32628026-32629744:-	-5.74024228750863	1.83027847032376e-08	3.2260776834729904e-05	-0.139657713443694	Muscle_Skeletal	False	False
17_80759992_INS_ME_SVA	ENSG00000141560.10;SE:17:80678239-80678637:80678841-80680680:+	-5.7259631022904	1.9787912920723798e-08	3.470751426508381e-05	-0.009741585636045179	Muscle_Skeletal	False	False
6_31211630_DEL_ME_SVA	ENSG00000198563.9_and_ENSG00000254870.1_and_ENSG00000201785.1_and_ENSG00000265236.1_and_ENSG00000213760.6;A3:6:31506716-31506924:31506632-31506924:-	5.7148485204363215	2.10245563399526e-08	3.6696670870999e-05	0.0110614305101223	Muscle_Skeletal	False	False
2_63965527_INS_ME_ALU	ENSG00000169764.10;SE:2:64068366-64069673:64069733-64083440:+	5.70555932220991	2.21155900994596e-08	3.8413599073192894e-05	0.0167995936754004	Muscle_Skeletal	False	False
6_29680468_INS_ME_ALU	ENSG00000206503.7;RI:6:29910534:29910631-29911062:29911320:+	5.6800732854206215	2.5399984961736293e-08	4.3905285116636796e-05	0.0617375747029793	Muscle_Skeletal	False	False
18_13152466_INS_ME_ALU	ENSG00000215527.3_and_ENSG00000128789.16;AF:18:12686652:12686751-12706549:12703022:12703163-12706549:+	5.65607667072358	2.89238930908911e-08	4.9756188032427e-05	0.00740178174173966	Muscle_Skeletal	False	False
18_13152466_INS_ME_ALU	ENSG00000215527.3_and_ENSG00000128789.16;AF:18:12658737:12658772-12706549:12686652:12686751-12706549:+	-5.6524750258062015	2.9492308229871202e-08	5.04912550241073e-05	-0.00252654828955047	Muscle_Skeletal	False	False
11_112084617_INS_ME_LINE1	ENSG00000204370.4_and_ENSG00000255292.2_and_ENSG00000150783.5_and_ENSG00000272790.1_and_ENSG00000197580.7_and_ENSG00000214264.4_and_ENSG00000255231.1_and_ENSG00000243930.1;AF:11:112046245:112046412-112050001:112047123:112047181-112050001:+	-5.64406802436185	3.08617640972022e-08	5.25841841589714e-05	-0.114882619744742	Muscle_Skeletal	True	False
7_112373044_INS_ME_ALU	ENSG00000146802.8;SE:7:112425008-112428509:112428599-112430215:-	5.64176773298288	3.12471319401177e-08	5.2988471690168e-05	0.055041420149294994	Muscle_Skeletal	False	False
5_1645773_INS_ME_LINE1	ENSG00000188002.6;RI:5:1632759:1632866-1632960:1633021:-	5.6100785088265885	3.70574964097388e-08	6.25451879616275e-05	0.0657399245048385	Muscle_Skeletal	False	False
8_87315040_INS_ME_LINE1	ENSG00000176623.7_and_ENSG00000250569.1;AL:8:87484578:87484708-87487049:87486475:87486587-87487049:-	5.60514249852699	3.8052450811769596e-08	6.39229365136624e-05	0.17662819647252698	Muscle_Skeletal	False	False
15_49609604_INS_ME_ALU	ENSG00000156958.10_and_ENSG00000259467.1;AL:15:49612002-49620149:49620715:49612002-49659688:49660066:+	-5.596006883076531	3.996295566156701e-08	6.68186220944905e-05	-0.133250768390823	Muscle_Skeletal	True	False
2_99752980_DEL_ME_ALU	ENSG00000158411.6;AL:2:99777890:99778131-99786013:99785726:99785933-99786013:-	-5.58397856597663	4.26212823682055e-08	7.093192402534871e-05	-0.0438458956598226	Muscle_Skeletal	True	True
16_2102234_INS_ME_ALU	ENSG00000008710.13_and_ENSG00000221656.1_and_ENSG00000261123.1;A5:16:2152971-2153267:2152971-2153433:-	-5.583101254014442	4.28217678656145e-08	7.09356462118675e-05	-0.007851833250228141	Muscle_Skeletal	False	False
20_33949046_INS_ME_ALU	ENSG00000214078.7_and_ENSG00000272897.1_and_ENSG00000252549.1_and_ENSG00000244462.3_and_ENSG00000244005.8;A5:20:34246936-34252281:34246936-34252724:-	5.5782764288688895	4.3940857057101e-08	7.245401845372521e-05	0.0420343688775442	Muscle_Skeletal	False	False
3_129136669_INS_ME_ALU	ENSG00000251474.2_and_ENSG00000207088.1;AL:3:129101765:129103061-129112478:129112015:129112139-129112478:-	-5.55743821067218	4.91098126012859e-08	8.060564750770058e-05	-0.0781131871903672	Muscle_Skeletal	False	False
6_29680468_INS_ME_ALU	ENSG00000066379.10;A5:6:30029175-30029292:30029166-30029292:+	-5.54960216052371	5.12027593944626e-08	8.365712576115101e-05	-0.0834063127804247	Muscle_Skeletal	False	False
1_227482257_DEL_ME_ALU	ENSG00000163050.12;A3:1:227128100-227149078:227128100-227149209:+	-5.54677672487678	5.19784897594666e-08	8.453852454238409e-05	-0.00846608862492427	Muscle_Skeletal	False	False
11_77403284_DEL_ME_ALU	ENSG00000087884.10_and_ENSG00000254691.1;AF:11:77532190:77532287-77553525:77552065:77552106-77553525:+	-5.53320041568287	5.5868182617311504e-08	9.04536212239042e-05	-0.0213623753461524	Muscle_Skeletal	False	False
15_83275281_DEL_ME_ALU	ENSG00000255769.3_and_ENSG00000221095.1_and_ENSG00000240994.2;AL:15:82765134:82765622-82767619:82765926:82765954-82767619:-	-5.5200261993783615	5.99125794234659e-08	9.61188900173607e-05	-0.0650656978069192	Muscle_Skeletal	False	False
15_83275281_DEL_ME_ALU	ENSG00000259472.1_and_ENSG00000221517.1_and_ENSG00000243464.2;AL:15:83141718:83142206-83144203:83142510:83142538-83144203:-	-5.5200261993783615	5.99125794234659e-08	9.61188900173607e-05	-0.0650656978069192	Muscle_Skeletal	False	False
3_113047156_INS_ME_ALU	ENSG00000144857.10;RI:3:113003182:113003414-113003629:113003705:+	5.51920719733104	6.01731958041781e-08	9.61188900173607e-05	0.0293897606151472	Muscle_Skeletal	False	False
6_31284580_INS_ME_LINE1	ENSG00000204525.10;A3:6:31239125-31239376:31239108-31239376:-	-5.51300209975134	6.21838691817005e-08	9.88892107367708e-05	-0.0147596767636586	Muscle_Skeletal	False	False
10_29712154_DEL_ME_LINE1	ENSG00000224597.5;AL:10:29704341-29709420:29711238:29704341-29757849:29758051:+	5.50211239977251	6.58715524269088e-08	0.000104290115245242	0.0371054807610078	Muscle_Skeletal	False	False
10_29712154_DEL_ME_LINE1	ENSG00000224597.5;AF:10:29698486:29698612-29704286:29699172:29699390-29704286:+	5.4951552517475	6.83379168847978e-08	0.00010771831884787	0.03657316532749	Muscle_Skeletal	False	False
7_45789213_INS_ME_ALU	ENSG00000214765.4;SE:7:45767912-45768431:45768625-45776386:-	-5.48880587043908	7.066701857958149e-08	0.00011090103765341499	-0.0318056887368211	Muscle_Skeletal	False	False
8_87315040_INS_ME_LINE1	ENSG00000176623.7_and_ENSG00000250569.1;SE:8:87484708-87487049:87487182-87489523:-	5.48237275513553	7.31054739531299e-08	0.000114226824194949	0.147116341078409	Muscle_Skeletal	False	False
19_56966061_INS_ME_ALU	ENSG00000166770.6;A3:19:57005711-57006416:57005711-57006417:+	5.47613272189821	7.55487878449935e-08	0.000117531249250456	0.140214641440991	Muscle_Skeletal	False	False
7_45789213_INS_ME_ALU	ENSG00000214765.4;AL:7:45763649:45764079-45765783:45765191:45765314-45765783:-	5.45119491883999	8.61302430608655e-08	0.000132920987246615	0.0691274073808504	Muscle_Skeletal	True	False
2_170542228_INS_ME_SVA	ENSG00000144362.7_and_ENSG00000213160.5_and_ENSG00000206961.1;A5:2:170551251-170551725:170551132-170551725:+	5.45107546591895	8.61842398395092e-08	0.000132920987246615	0.0915520220581762	Muscle_Skeletal	True	False
5_140143667_INS_ME_ALU	ENSG00000213523.5_and_ENSG00000113108.13;SE:5:139930754-139931567:139931769-139936732:-	5.44592233631552	8.85452087062913e-08	0.000135976178851531	0.0538148012551321	Muscle_Skeletal	False	False
16_2102234_INS_ME_ALU	ENSG00000008710.13_and_ENSG00000221656.1_and_ENSG00000261123.1;A5:16:2152971-2153254:2152971-2153433:-	-5.42869034484724	9.69056138243402e-08	0.000148055118488874	-0.17549109732052498	Muscle_Skeletal	False	False
11_112084617_INS_ME_LINE1	ENSG00000204370.4_and_ENSG00000255292.2_and_ENSG00000150783.5_and_ENSG00000272790.1_and_ENSG00000197580.7_and_ENSG00000214264.4_and_ENSG00000255231.1_and_ENSG00000243930.1;AF:11:112046268:112046412-112064197:112047098:112047181-112064197:+	5.4280347992994	9.72383544521701e-08	0.000148055118488874	0.12043359367646303	Muscle_Skeletal	True	False
4_187093487_INS_ME_ALU	ENSG00000109794.9_and_ENSG00000253013.1_and_ENSG00000250327.1;A3:4:187088416-187093068:187088416-187093097:+	5.415966475630111	1.0356602485060099e-07	0.00015635891526505702	0.0201810172017247	Muscle_Skeletal	True	False
4_187098241_INS_ME_ALU	ENSG00000109794.9_and_ENSG00000253013.1_and_ENSG00000250327.1;A3:4:187088416-187093068:187088416-187093097:+	5.415966475630111	1.0356602485060099e-07	0.00015635891526505702	0.0201810172017247	Muscle_Skeletal	True	False
17_44223917_DEL_ME_ALU	ENSG00000186868.11_and_ENSG00000256762.1;SE:17:44039836-44049225:44049311-44055741:+	-5.4130462190498205	1.05156266123882e-07	0.000158092725790136	-0.06735816267448301	Muscle_Skeletal	False	False
17_43660611_INS_ME_SVA	ENSG00000204650.9_and_ENSG00000120088.10_and_ENSG00000263715.2;AF:17:43697708:43697738-43699274:43697976:43698518-43699274:+	5.4092325054835095	1.0726879419807401e-07	0.000160593951969903	0.0887238548991062	Muscle_Skeletal	False	False
9_71777941_DEL_ME_ALU	ENSG00000119139.12;AF:9:71789210:71789348-71827464:71819927:71820149-71827464:+	-5.38824821799539	1.19650805596467e-07	0.000178384893338656	-0.041357721937043	Muscle_Skeletal	False	False
9_134289811_INS_ME_ALU	ENSG00000130714.11;RI:9:134385290:134385383-134385647:134385802:+	5.3790608333225896	1.25498887132814e-07	0.00018632731246423	0.0455659918616884	Muscle_Skeletal	False	False
4_119296355_DEL_ME_ALU	ENSG00000269893.2;A5:4:119200292-119200544:119199947-119200544:+	5.36393571145905	1.3573617993837098e-07	0.00020069379454515902	0.0751655876367963	Muscle_Skeletal	False	False
6_31279421_INS_ME_SVA	ENSG00000204525.10;RI:6:31237270:31237302-31237743:31237862:-	-5.35435745997485	1.42633595808418e-07	0.00021002415452595	-0.0084761278127065	Muscle_Skeletal	True	True
15_49609604_INS_ME_ALU	ENSG00000104047.10;SE:15:49917628-49923198:49923255-49924356:+	5.3450175629852685	1.4968639175202195e-07	0.00021950589147206	0.0524960742068927	Muscle_Skeletal	False	False
17_44176406_DEL_ME_ALU	ENSG00000225190.4_and_ENSG00000264225.1;SE:17:43535805-43545575:43545959-43552466:-	5.34415985907369	1.50350778497665e-07	0.0002195802547144	0.0302703941022394	Muscle_Skeletal	False	False
6_29892872_INS_ME_ALU	ENSG00000204580.7_and_ENSG00000264594.1;AF:6:30848557:30848902-30856465:30852428:30852487-30856465:+	5.33583993996793	1.5694580908647598e-07	0.00022828023128065498	0.0186147984482709	Muscle_Skeletal	False	False
15_83275281_DEL_ME_ALU	ENSG00000255769.3_and_ENSG00000221095.1_and_ENSG00000240994.2;SE:15:82769723-82769979:82770067-82798066:-	-5.32975750152904	1.61944014447217e-07	0.00023365060384425	-0.058377300949724015	Muscle_Skeletal	False	False
15_83275281_DEL_ME_ALU	ENSG00000259472.1_and_ENSG00000221517.1_and_ENSG00000243464.2;SE:15:83146307-83146563:83146651-83182644:-	-5.32975750152904	1.61944014447219e-07	0.00023365060384425	-0.058377300949724015	Muscle_Skeletal	False	False
17_44223917_DEL_ME_ALU	ENSG00000225190.4_and_ENSG00000264225.1;SE:17:43535805-43545575:43545959-43552466:-	5.318514445878692	1.71592632750717e-07	0.000246577235008702	0.0300535163046223	Muscle_Skeletal	False	False
17_44176406_DEL_ME_ALU	ENSG00000186868.11_and_ENSG00000256762.1;SE:17:44039836-44049225:44049311-44055741:+	-5.28581416586854	2.02933979544733e-07	0.000290448040619521	-0.0660535406448299	Muscle_Skeletal	False	False
17_44223917_DEL_ME_ALU	ENSG00000204650.9_and_ENSG00000120088.10_and_ENSG00000263715.2;AF:17:43697708:43697738-43699274:43697976:43698518-43699274:+	5.274641613293031	2.14863927318782e-07	0.000306297516724544	0.0715460240271906	Muscle_Skeletal	False	False
3_12818468_INS_ME_ALU	ENSG00000132155.7;SE:3:12641914-12644977:12645036-12645635:-	-5.2733199893624185	2.1631934726051693e-07	0.000307148579216797	-0.00617976824434275	Muscle_Skeletal	False	False
17_79610332_DEL_ME_ALU	ENSG00000182446.9;SE:17:79526442-79530947:79531005-79532531:-	5.25757269755449	2.34413577634093e-07	0.00033152472975032596	0.0045625965594093786	Muscle_Skeletal	False	False
2_98582157_INS_ME_ALU	ENSG00000115073.6;RI:2:98274890:98275106-98275342:98275466:-	5.2566280032077	2.35544513413096e-07	0.000331812668853752	0.0113513669388017	Muscle_Skeletal	False	False
6_31211630_DEL_ME_SVA	ENSG00000243753.1;A3:6:30227861-30228110:30227861-30228174:+	5.24280360517122	2.52712013676262e-07	0.000354600542453007	0.130007880925327	Muscle_Skeletal	False	False
2_87407702_INS_ME_LINE1	ENSG00000183281.10;AL:2:87239748:87240242-87243425:87242775:87243072-87243425:-	-5.23458615369578	2.63485073290401e-07	0.00036827288109028	-0.14874246303469502	Muscle_Skeletal	False	False
6_32537048_INS_ME_ALU	ENSG00000196735.7;AL:6:32610561-32610729:32611049:32610561-32611070:32611429:+	-5.23357459613605	2.64841605890414e-07	0.000368728559709163	-0.13527905978328	Muscle_Skeletal	False	False
6_31439016_INS_ME_ALU	ENSG00000198563.9_and_ENSG00000254870.1_and_ENSG00000201785.1_and_ENSG00000265236.1_and_ENSG00000213760.6;A3:6:31508441-31509727:31508311-31509727:-	-5.2272292185797316	2.735066920796861e-07	0.000379316678293506	-0.0269304098728344	Muscle_Skeletal	True	True
8_87315040_INS_ME_LINE1	ENSG00000176623.7_and_ENSG00000250569.1;AF:8:87519341-87520721:87521009:87519341-87526471:87526567:-	-5.22524097145083	2.76277887448909e-07	0.000381680568285643	-0.0152970900907309	Muscle_Skeletal	False	False
4_44842144_INS_ME_ALU	ENSG00000163281.7_and_ENSG00000273369.1;SE:4:44720427-44724101:44724259-44728491:-	5.22238501024743	2.80306166286366e-07	0.000385756267942658	0.045224390234974016	Muscle_Skeletal	False	False
17_44176406_DEL_ME_ALU	ENSG00000204650.9_and_ENSG00000120088.10_and_ENSG00000263715.2;AL:17:43707524-43707851:43707971:43707524-43723267:43723557:+	5.21789943808147	2.86748146181427e-07	0.000393109735376715	0.142765056694589	Muscle_Skeletal	False	False
8_87315040_INS_ME_LINE1	ENSG00000176623.7_and_ENSG00000250569.1;AL:8:87484578:87484708-87487049:87486478:87486587-87487049:-	5.202522975649799	3.09938431158251e-07	0.000423280076302156	0.14188785515385902	Muscle_Skeletal	False	False
7_102488720_DEL_ME_ALU	ENSG00000170667.10_and_ENSG00000272949.1_and_ENSG00000238392.1_and_ENSG00000168255.14_and_ENSG00000270249.1_and_ENSG00000105808.13_and_ENSG00000205236.6_and_ENSG00000238997.1_and_ENSG00000267368.1_and_ENSG00000228049.5_and_ENSG00000267645.1;SE:7:102228217-102230606:102230743-102232732:-	5.1988458577674415	3.15747768461863e-07	0.000429574238711437	0.0594643226405329	Muscle_Skeletal	False	False
19_57023579_INS_ME_ALU	ENSG00000166770.6;A3:19:57005711-57006416:57005711-57006417:+	-5.18616627430758	3.36600089503683e-07	0.00045620914630834295	-0.145057988663249	Muscle_Skeletal	False	False
1_8502007_INS_ME_ALU	ENSG00000142599.13_and_ENSG00000221083.1_and_ENSG00000224315.2_and_ENSG00000222511.1_and_ENSG00000228423.2;AF:1:8482867-8483227:8483479:8482867-8484848:8485272:-	-5.18472242640813	3.39057529028706e-07	0.00045780571139354806	-0.0799135169385711	Muscle_Skeletal	False	False
6_32571348_DEL_ME_ALU	ENSG00000196735.7;AL:6:32610561-32610729:32611049:32610561-32611070:32611429:+	-5.1724123782332	3.6072719730440397e-07	0.00048523368118303083	-0.125608508021681	Muscle_Skeletal	False	False
4_103785523_INS_ME_ALU	ENSG00000109332.15_and_ENSG00000252739.1_and_ENSG00000238948.1;SE:4:103718617-103720085:103720134-103720564:-	5.165521261790111	3.73437316798056e-07	0.000500449362400109	0.0321540721006071	Muscle_Skeletal	False	False
8_8920127_INS_ME_ALU	ENSG00000173295.3;SE:8:8093471-8093554:8093821-8094648:+	5.144823167502951	4.14276092017267e-07	0.00055310650283877	0.121589396337431	Muscle_Skeletal	False	False
12_109887650_INS_ME_ALU	ENSG00000139428.7_and_ENSG00000200274.1;A3:12:109999134-109999225:109998909-109999225:-	5.134918783749081	4.3531679232952395e-07	0.000579037683197841	0.0224249257086352	Muscle_Skeletal	False	False
8_87315040_INS_ME_LINE1	ENSG00000176623.7_and_ENSG00000250569.1;AL:8:87484578:87484708-87487049:87486341:87486587-87487049:-	5.12861485698652	4.4924368727333097e-07	0.0005953493814331768	0.116969088404135	Muscle_Skeletal	False	False
1_119080704_INS_ME_ALU	ENSG00000116874.7_and_ENSG00000223575.2_and_ENSG00000236804.1;AF:1:119619230-119682891:119682947:119619230-119683178:119683294:-	5.12167601753924	4.65071957957026e-07	0.0006140511525777178	0.0730846741968156	Muscle_Skeletal	False	False
15_77092185_INS_ME_ALU	ENSG00000140374.11_and_ENSG00000259581.3;SE:15:76566835-76576098:76576166-76577978:-	-5.1201912212081	4.685283925323821e-07	0.000616340487722074	-0.0212480845518582	Muscle_Skeletal	False	False
3_48372326_INS_ME_ALU	ENSG00000164048.9_and_ENSG00000199476.1;SE:3:48302429-48309405:48312459-48327736:+	5.10565353832229	5.03710831398532e-07	0.000660195151258388	0.16575138822493	Muscle_Skeletal	True	True
12_112777131_INS_ME_ALU	ENSG00000198270.8_and_ENSG00000257624.1;AL:12:112375851:112376014-112429562:112381065:112381173-112429562:-	-5.102387059449192	5.11960812639203e-07	0.0006685591617928678	-0.175874066866864	Muscle_Skeletal	True	True
2_98582157_INS_ME_ALU	ENSG00000228486.5;SE:2:98315599-98317617:98317767-98319132:+	5.101404710683268	5.14467355148869e-07	0.0006693893775024442	0.0969834667313239	Muscle_Skeletal	True	True
6_31211630_DEL_ME_SVA	ENSG00000204536.9;A5:6:31124866-31125135:31124866-31125162:-	-5.099221548417638	5.20080470159311e-07	0.0006742409895223661	-0.17104456618278	Muscle_Skeletal	False	False
3_48372326_INS_ME_ALU	ENSG00000164048.9_and_ENSG00000199476.1;AL:3:48302429-48309405:48309471:48302429-48340445:48340743:+	5.09557063967934	5.295999858782479e-07	0.0006841036120833282	0.16487503571164902	Muscle_Skeletal	True	False
8_91069184_DEL_ME_ALU	ENSG00000104320.9;SE:8:90993751-90994181:90994230-90994950:-	5.09358753088975	5.34841265101478e-07	0.000688388805421672	0.0252630464318008	Muscle_Skeletal	False	False
17_74588027_INS_ME_ALU	ENSG00000163597.10_and_ENSG00000199961.1;AF:17:74553852:74553939-74557370:74554545:74554682-74557370:+	-5.0783925590289805	5.76700781928494e-07	0.000739605317141994	-0.0828829188069064	Muscle_Skeletal	False	False
6_32571348_DEL_ME_ALU	ENSG00000179344.12_and_ENSG00000241287.1;SE:6:32628026-32629124:32629234-32629744:-	-5.0687510192512315	6.04886962440002e-07	0.000772982888991498	-0.0545150259862908	Muscle_Skeletal	False	False
7_102488720_DEL_ME_ALU	ENSG00000170667.10_and_ENSG00000272949.1_and_ENSG00000238392.1_and_ENSG00000168255.14_and_ENSG00000270249.1_and_ENSG00000105808.13_and_ENSG00000205236.6_and_ENSG00000238997.1_and_ENSG00000267368.1_and_ENSG00000228049.5_and_ENSG00000267645.1;SE:7:102129045-102131433:102131570-102133563:-	5.05703781723326	6.4092535372128e-07	0.0008161215008553919	0.0487701265465285	Muscle_Skeletal	False	False
14_75499581_INS_ME_ALU	ENSG00000119684.11;SE:14:75508403-75509082:75509180-75513079:-	-5.0430658851384695	6.86633642930935e-07	0.000871223653938867	-0.0307189022273168	Muscle_Skeletal	False	False
14_65527158_DEL_ME_ALU	ENSG00000033170.12_and_ENSG00000207781.1;AF:14:65878592:65878711-65922339:65879724:65879932-65922339:+	-5.03690030057085	7.077920885182609e-07	0.000894896802066457	-0.0365575285013052	Muscle_Skeletal	True	False
6_29680452_INS_ME_LINE1	ENSG00000066379.10;A5:6:30029175-30029292:30029166-30029292:+	-5.0261504358351	7.461994538795741e-07	0.000940135115465156	-0.113789571814252	Muscle_Skeletal	False	False
15_77092501_INS_ME_ALU	ENSG00000140374.11_and_ENSG00000259581.3;SE:15:76585041-76587932:76588078-76603691:-	5.02393280356914	7.54369673010667e-07	0.000947093919542526	0.0194593452677559	Muscle_Skeletal	False	False
15_41039885_INS_ME_ALU	ENSG00000128891.11;AL:15:40831428:40831554-40849415:40846141:40846326-40849415:-	5.01693984557234	7.807034988203909e-07	0.000976728320337143	0.20720325976543105	Muscle_Skeletal	False	False
7_63880196_INS_ME_ALU	ENSG00000173041.7;AL:7:63980262:63982878-64004085:63985077:63986895-64004085:-	-5.01124269629326	8.02812486096155e-07	0.0010008889841900696	-0.0472944430834127	Muscle_Skeletal	False	False
17_44176406_DEL_ME_ALU	ENSG00000204650.9_and_ENSG00000120088.10_and_ENSG00000263715.2;AF:17:43697708:43697738-43699274:43697976:43698518-43699274:+	4.9981588684791385	8.55901981083008e-07	0.00106337202692115	0.06819789008342099	Muscle_Skeletal	False	False
3_129136669_INS_ME_ALU	ENSG00000251474.2_and_ENSG00000207088.1;SE:3:129112638-129115883:129115983-129117851:-	4.99003014951359	8.905776307075891e-07	0.00110262447273742	0.131843402463651	Muscle_Skeletal	False	False
12_133183488_INS_ME_ALU	ENSG00000176894.5_and_ENSG00000256632.3_and_ENSG00000247077.2;AF:12:133266846:133266962-133277836:133272531:133272632-133277836:+	-4.98646718185989	9.062010095680849e-07	0.0011180989290847099	-0.205720092007957	Muscle_Skeletal	False	False
13_111326782_INS_ME_ALU	ENSG00000134905.12;MX:13:111340365-111341132:111341251-111353785:111340365-111350265:111350314-111353785:-	4.98164516603584	9.27767567429818e-07	0.00114077471157949	0.0156594095351235	Muscle_Skeletal	False	False
6_31250241_INS_ME_ALU	ENSG00000204498.6;AF:6:31514647:31514750-31515940:31515417:31515528-31515940:+	-4.9758186223979415	9.544890603018159e-07	0.0011696119354645698	-0.0668319902160016	Muscle_Skeletal	False	False
20_34458566_INS_ME_ALU	ENSG00000214078.7_and_ENSG00000272897.1_and_ENSG00000252549.1_and_ENSG00000244462.3_and_ENSG00000244005.8;AF:20:34220845-34241450:34241599:34220845-34252682:34252854:-	-4.97237845063579	9.70613798553359e-07	0.00118531158318831	-0.103358545235358	Muscle_Skeletal	False	False
11_77519577_DEL_ME_ALU	ENSG00000087884.10_and_ENSG00000254691.1;SE:11:77553674-77566391:77566528-77580768:+	4.96047551920125	1.02846083633214e-06	0.00125168231397565	0.0102147838353101	Muscle_Skeletal	False	False
11_65503484_INS_ME_ALU	ENSG00000172922.4;AL:11:65482367:65482788-65487152:65486238:65486627-65487152:-	4.95516734326433	1.05531893348543e-06	0.00128001600986222	0.0696662430065915	Muscle_Skeletal	False	False
6_29892872_INS_ME_ALU	ENSG00000204580.7_and_ENSG00000264594.1;AF:6:30844221:30844336-30856465:30848557:30848902-30856465:+	-4.94329498343843	1.11786475158248e-06	0.0013512983264475599	-0.0456644295442825	Muscle_Skeletal	False	False
17_50049741_INS_ME_ALU	ENSG00000239672.3_and_ENSG00000243678.7_and_ENSG00000011052.17;AF:17:49230958:49231023-49233012:49231405:49231805-49233012:+	-4.9398386933397695	1.13673608640646e-06	0.00136948375694674	-0.0793947587861496	Muscle_Skeletal	False	False
6_31211630_DEL_ME_SVA	ENSG00000198563.9_and_ENSG00000254870.1_and_ENSG00000201785.1_and_ENSG00000265236.1_and_ENSG00000213760.6;A3:6:31508441-31509727:31508311-31509727:-	-4.92937335532265	1.19577175340886e-06	0.00143577277469455	-0.0283848079190036	Muscle_Skeletal	False	False
15_67644904_INS_ME_ALU	ENSG00000103591.8;A5:15:67529158-67546752:67529158-67546897:-	4.92808937947372	1.20321547242644e-06	0.00143987870034909	0.0466588934481417	Muscle_Skeletal	False	False
17_44223917_DEL_ME_ALU	ENSG00000204650.9_and_ENSG00000120088.10_and_ENSG00000263715.2;AL:17:43707524-43707851:43707971:43707524-43723267:43723557:+	4.92514151904745	1.2204750574980101e-06	0.00145566466932806	0.134847647718113	Muscle_Skeletal	False	False
5_89860435_DEL_ME_ALU	ENSG00000176018.8;SE:5:89815301-89816181:89816278-89820852:-	4.91619252596195	1.27434785919303e-06	0.0015148693749027099	0.0260758858165181	Muscle_Skeletal	True	True
12_133469012_INS_ME_ALU	ENSG00000196387.5;AL:12:133660147-133660701:133660792:133660147-133682096:133684112:+	-4.91059174002587	1.3092248727939e-06	0.00155117569854058	-0.101834924838956	Muscle_Skeletal	False	False
6_29892872_INS_ME_ALU	ENSG00000204580.7_and_ENSG00000264594.1;AF:6:30848557:30848902-30856465:30853490:30853540-30856465:+	4.9049503216218495	1.34528556897394e-06	0.0015886401805945	0.04643945339119901	Muscle_Skeletal	False	False
14_60454171_INS_ME_ALU	ENSG00000100612.9;AF:14:60632323-60632921:60633023:60632323-60636415:60636574:-	4.89789526307825	1.3917331869446199e-06	0.0016380836952429	0.0681956600668613	Muscle_Skeletal	False	False
6_31211630_DEL_ME_SVA	ENSG00000204536.9;AF:6:31124866-31125135:31125565:31124866-31125944:31125968:-	-4.89425321569705	1.4163128704046e-06	0.00166154860482734	-0.111152954471132	Muscle_Skeletal	False	False
6_29892872_INS_ME_ALU	ENSG00000204580.7_and_ENSG00000264594.1;AF:6:30848557:30848902-30856465:30852235:30852487-30856465:+	4.88400371862569	1.48775478340531e-06	0.00173965695034326	0.0482200067137854	Muscle_Skeletal	False	False
17_44176406_DEL_ME_ALU	ENSG00000267198.1;AL:17:43623310-43631525:43631736:43623310-43640012:43640596:+	4.875580409282612	1.54905920391566e-06	0.00180544111665233	0.14381991298972902	Muscle_Skeletal	False	False
3_157962920_INS_ME_ALU	ENSG00000118855.14_and_ENSG00000240207.2_and_ENSG00000243675.1_and_ENSG00000271778.1;AF:3:158465366:158465838-158522108:158519846:158520104-158522108:+	4.8747066682886295	1.5555560090130699e-06	0.00180712678941875	0.0497752892060172	Muscle_Skeletal	True	False
2_233668386_DEL_ME_ALU	ENSG00000204120.10_and_ENSG00000252452.1_and_ENSG00000199781.1_and_ENSG00000182600.5;SE:2:233626146-233641122:233641187-233651860:+	-4.8642603559053	1.63529575255487e-06	0.0018936142670466399	-0.0232524964586785	Muscle_Skeletal	False	False
11_89932522_DEL_ME_ALU	ENSG00000110172.7;SE:11:89948398-89949632:89949721-89951303:-	4.85824271295156	1.6830051953614e-06	0.00194257345792728	0.0127229498208823	Muscle_Skeletal	False	False
1_94251467_DEL_ME_ALU	ENSG00000023909.5;AF:1:94370144-94374221:94374346:94370144-94374594:94374966:-	4.8559185150280895	1.70178913962103e-06	0.0019579385010834107	0.0589033338309971	Muscle_Skeletal	False	False
2_87407702_INS_ME_LINE1	ENSG00000183281.10;AL:2:87229682:87230280-87243425:87239435:87240242-87243425:-	4.84584368513924	1.78557713912766e-06	0.0020426250826676893	0.0405446691420915	Muscle_Skeletal	False	False
6_29818872_INS_ME_ALU	ENSG00000206503.7;A5:6:29912411-29912836:29912393-29912836:+	-4.84569842195229	1.7868138510973401e-06	0.0020426250826676893	-0.0157342450838384	Muscle_Skeletal	False	False
6_31211630_DEL_ME_SVA	ENSG00000204540.6;AL:6:31082668-31082913:31086597:31082668-31106136:31107219:+	-4.83878553827356	1.8466319644936797e-06	0.0021042841714886892	-0.129150126006051	Muscle_Skeletal	False	False
15_75867326_DEL_ME_ALU	ENSG00000169410.5_and_ENSG00000259931.2_and_ENSG00000260269.1_and_ENSG00000203473.1_and_ENSG00000169371.9;SE:15:75891022-75892978:75893231-75893479:-	-4.832614216884322	1.9016610080673698e-06	0.00216011183161141	-0.00905411690202938	Muscle_Skeletal	False	False
20_35815621_DEL_ME_ALU	ENSG00000101353.10_and_ENSG00000236159.1;SE:20:35766373-35769565:35769717-35772120:-	4.8235690672258205	1.9851819298865e-06	0.00224784788453993	0.0536096293757068	Muscle_Skeletal	False	False
12_28274591_INS_ME_ALU	ENSG00000123106.6_and_ENSG00000255951.1_and_ENSG00000202187.1;AF:12:28343377:28343574-28458582:28457626:28457644-28458582:+	-4.81757194070057	2.04249602282148e-06	0.00230544966694567	-0.12398340353622198	Muscle_Skeletal	False	False
1_46207295_DEL_ME_ALU	ENSG00000132781.13;SE:1:45795109-45795561:45795740-45796188:-	4.806538828022862	2.15213224602335e-06	0.00242156160717567	0.0249992662048068	Muscle_Skeletal	False	False
6_31211630_DEL_ME_SVA	ENSG00000204525.10;A3:6:31237320-31237743:31237302-31237743:-	4.80428133166382	2.1752537726498002e-06	0.0024399051023372893	0.0145288203271402	Muscle_Skeletal	False	False
6_29892872_INS_ME_ALU	ENSG00000181126.9;AL:6:29760483-29760722:29760913:29760483-29764970:29765588:+	-4.79022858701575	2.3246593603374197e-06	0.00259933965744279	-0.117170818450694	Muscle_Skeletal	True	False
17_43660611_INS_ME_SVA	ENSG00000186868.11_and_ENSG00000256762.1;SE:17:44039836-44049225:44049311-44055741:+	-4.78670869088449	2.36360314110696e-06	0.00263152087953553	-0.07267003937111599	Muscle_Skeletal	False	False
6_116898686_INS_ME_ALU	ENSG00000111834.8;SE:6:116949532-116950730:116950865-116951598:+	-4.78630147566837	2.368148892042e-06	0.00263152087953553	-0.16400426095925902	Muscle_Skeletal	True	False
4_119296355_DEL_ME_ALU	ENSG00000269893.2;SE:4:119199947-119200099:119200292-119200544:+	4.7810026673370185	2.42807300764002e-06	0.00268409773192112	0.0528067470764547	Muscle_Skeletal	False	False
8_87315040_INS_ME_LINE1	ENSG00000176623.7_and_ENSG00000250569.1;AL:8:87484582:87484708-87487049:87486338:87486587-87487049:-	4.78079364455759	2.43046654558536e-06	0.00268409773192112	0.0735822365035703	Muscle_Skeletal	False	False
16_66823166_DEL_ME_ALU	ENSG00000159593.10_and_ENSG00000258122.1;SE:16:66860683-66861838:66861980-66864750:-	4.7538627409486605	2.7586280088163798e-06	0.00303635005883341	0.00357932990847288	Muscle_Skeletal	False	False
12_112777131_INS_ME_ALU	ENSG00000198270.8_and_ENSG00000257624.1;AL:12:112381065:112381173-112429562:112403396:112403563-112429562:-	4.75326269795801	2.7664049433351503e-06	0.00303635005883341	0.162148679077082	Muscle_Skeletal	True	False
17_44223917_DEL_ME_ALU	ENSG00000267198.1;AL:17:43623310-43631525:43631736:43623310-43640012:43640596:+	4.73747942558124	2.9787162860623907e-06	0.00325938059031276	0.13958271863933402	Muscle_Skeletal	False	False
15_55593678_INS_ME_ALU	ENSG00000260916.1_and_ENSG00000261771.1_and_ENSG00000207964.1_and_ENSG00000256061.3_and_ENSG00000260036.1;AF:15:55648607-55651737:55651880:55648607-55657386:55657474:-	4.73499431504564	3.01354338139479e-06	0.0032874358867080893	0.167746441276163	Muscle_Skeletal	False	False
11_77519577_DEL_ME_ALU	ENSG00000087884.10_and_ENSG00000254691.1;AF:11:77532190:77532287-77553525:77552065:77552106-77553525:+	-4.7326471881449805	3.0467965100597696e-06	0.00331360883301215	-0.0192105143163237	Muscle_Skeletal	False	False
19_20979999_DEL_ME_ALU	ENSG00000105750.10;SE:19:21117853-21129106:21129195-21131550:+	4.73001539916011	3.0845027550915403e-06	0.0033444515615213893	0.140435986513524	Muscle_Skeletal	False	False
6_29892872_INS_ME_ALU	ENSG00000204580.7_and_ENSG00000264594.1;AF:6:30848557:30848902-30856465:30854436:30854840-30856465:+	4.72243748054899	3.1955992534149797e-06	0.0034514288563403	0.0463178185140796	Muscle_Skeletal	False	False
6_32540776_INS_ME_ALU	ENSG00000179344.12_and_ENSG00000241287.1;SE:6:32628026-32629124:32629234-32629744:-	-4.72197805450049	3.20245710809611e-06	0.0034514288563403	-0.0706088460581374	Muscle_Skeletal	False	False
11_112084617_INS_ME_LINE1	ENSG00000204370.4_and_ENSG00000255292.2_and_ENSG00000150783.5_and_ENSG00000272790.1_and_ENSG00000197580.7_and_ENSG00000214264.4_and_ENSG00000255231.1_and_ENSG00000243930.1;A5:11:112065478-112070422:112064420-112070422:+	4.71483697477721	3.31089093651158e-06	0.00355371987716924	0.110964745253948	Muscle_Skeletal	False	False
18_13152466_INS_ME_ALU	ENSG00000215527.3_and_ENSG00000128789.16;AF:18:12686652:12686751-12706549:12702425:12703163-12706549:+	4.71367342253752	3.3288904341912e-06	0.00355371987716924	0.0252364374987245	Muscle_Skeletal	False	False
6_29818872_INS_ME_ALU	ENSG00000204599.10_and_ENSG00000248167.3_and_ENSG00000241370.1;RI:6:30313075:30313175-30313244:30313350:+	-4.713645121862991	3.32932940078474e-06	0.00355371987716924	-0.0816718024492491	Muscle_Skeletal	False	False
5_37688811_INS_ME_ALU	ENSG00000082068.4;SE:5:37605340-37688012:37688109-37697757:+	-4.71305424082567	3.33850718369515e-06	0.00355371987716924	-0.0255429149101082	Muscle_Skeletal	False	False
15_49609604_INS_ME_ALU	ENSG00000156958.10_and_ENSG00000259467.1;AL:15:49612002-49620149:49622002:49612002-49659688:49660066:+	-4.7125070250912895	3.3470284552627897e-06	0.00355371987716924	-0.0622216035673369	Muscle_Skeletal	True	False
6_32514612_INS_ME_SVA	ENSG00000241106.2_and_ENSG00000250264.1_and_ENSG00000204267.9;AL:6:32789610:32790095-32797177:32793192:32796811-32797177:-	4.70443846264195	3.475128554227031e-06	0.0036704963715721204	0.0823300419889804	Muscle_Skeletal	False	False
7_102488720_DEL_ME_ALU	ENSG00000170667.10_and_ENSG00000272949.1_and_ENSG00000238392.1_and_ENSG00000168255.14_and_ENSG00000270249.1_and_ENSG00000105808.13_and_ENSG00000205236.6_and_ENSG00000238997.1_and_ENSG00000267368.1_and_ENSG00000228049.5_and_ENSG00000267645.1;MX:7:102129045-102129509:102129720-102133563:102129045-102131433:102131570-102133563:-	-4.704289991506959	3.47752939390614e-06	0.0036704963715721204	-0.0220353070829702	Muscle_Skeletal	False	False
3_124406522_INS_ME_ALU	ENSG00000160145.11_and_ENSG00000266383.1_and_ENSG00000252751.1_and_ENSG00000260391.2;A3:3:124390745-124393208:124390745-124393211:+	-4.69688657642614	3.5992909939783203e-06	0.0037878409113128704	-0.0399549522589735	Muscle_Skeletal	False	False
14_21954662_INS_ME_ALU	ENSG00000092199.13;AL:14:21679092:21679465-21679969:21679618:21679725-21679969:-	4.678602808644	3.917828558561898e-06	0.00411097405972901	0.007040284137391071	Muscle_Skeletal	True	False
14_21954662_INS_ME_ALU	ENSG00000092199.13;AL:14:21679092:21679465-21679969:21679649:21679725-21679969:-	4.67617660297588	3.96208296126137e-06	0.00414525399547337	0.0035695632330446296	Muscle_Skeletal	True	False
14_21954662_INS_ME_ALU	ENSG00000092199.13;AL:14:21679092:21679465-21679969:21679577:21679725-21679969:-	4.67276461320577	4.02513261441024e-06	0.0041989408918214	0.0043480863443655215	Muscle_Skeletal	True	False
11_77403284_DEL_ME_ALU	ENSG00000087884.10_and_ENSG00000254691.1;AL:11:77580863-77583221:77583407:77580863-77629107:77629478:+	-4.6692413332555	4.09125111869855e-06	0.00425550771521118	-0.0035297528361592796	Muscle_Skeletal	False	False
6_29892872_INS_ME_ALU	ENSG00000204580.7_and_ENSG00000264594.1;AF:6:30848557:30848902-30856465:30853002:30853131-30856465:+	4.66145382179084	4.24111933890182e-06	0.004398606237019711	0.0454189757867668	Muscle_Skeletal	False	False
6_32657952_INS_ME_ALU	ENSG00000196735.7;A3:6:32610030-32610387:32610030-32610729:+	4.66064290119522	4.2570253374747585e-06	0.00440234246539648	0.177979825597763	Muscle_Skeletal	False	False
6_29892872_INS_ME_ALU	ENSG00000204580.7_and_ENSG00000264594.1;AF:6:30848557:30848902-30856465:30850958:30851018-30856465:+	4.65060848363671	4.45865673494399e-06	0.0045975689480894704	0.0457536495783326	Muscle_Skeletal	False	False
17_43670097_INS_ME_SVA	ENSG00000204650.9_and_ENSG00000120088.10_and_ENSG00000263715.2;AL:17:43707524-43707851:43707971:43707524-43723267:43723557:+	4.636900407102719	4.74899830114084e-06	0.00488288457221122	0.14977034150533405	Muscle_Skeletal	False	False
6_28190207_DEL_ME_ALU	ENSG00000235109.3;SE:6:28304720-28309523:28309572-28321639:-	-4.63556259341513	4.77828769409004e-06	0.00489892234415488	-0.109169658823626	Muscle_Skeletal	False	False
17_43670097_INS_ME_SVA	ENSG00000204650.9_and_ENSG00000120088.10_and_ENSG00000263715.2;AF:17:43697708:43697738-43699274:43697976:43698518-43699274:+	4.62377979026653	5.0438637783916195e-06	0.00515642840688595	0.07429897555312201	Muscle_Skeletal	False	False
5_81182490_DEL_ME_ALU	ENSG00000186468.8;AF:5:81573671-81573750:81573962:81573671-81574139:81574396:-	-4.62098224573131	5.10897163021613e-06	0.00520810896860189	-0.02796140209443	Muscle_Skeletal	False	False
3_129136669_INS_ME_ALU	ENSG00000251474.2_and_ENSG00000207088.1;AL:3:129101768:129103061-129112478:129112015:129112139-129112478:-	-4.619900402614888	5.1343655320549795e-06	0.0052191263221310295	-0.17791244065823605	Muscle_Skeletal	False	False
5_81182490_DEL_ME_ALU	ENSG00000186468.8;AF:5:81573671-81573750:81573962:81573671-81574139:81574160:-	-4.61507984237529	5.24899957553243e-06	0.00532053764056894	-0.118705363102125	Muscle_Skeletal	False	False
6_32688595_INS_ME_ALU	ENSG00000168477.13_and_ENSG00000252512.1_and_ENSG00000213676.6;RI:6:32010476:32010608-32010728:32010858:-	4.5977139591784	5.68270027974624e-06	0.0057438775982945785	0.00983034823956894	Muscle_Skeletal	False	False
12_133469012_INS_ME_ALU	ENSG00000176915.10;SE:12:133304749-133306265:133306856-133310971:-	-4.592796526465	5.81163494088462e-06	0.00584789046978184	-0.0180099977773405	Muscle_Skeletal	False	False
14_75499581_INS_ME_ALU	ENSG00000198208.7;A5:14:75388264-75388681:75388264-75389044:-	-4.59254547375914	5.81829235893344e-06	0.00584789046978184	-0.0271091467676577	Muscle_Skeletal	False	False
18_9385404_DEL_ME_ALU	ENSG00000178127.8_and_ENSG00000265257.1_and_ENSG00000101745.11_and_ENSG00000207092.1_and_ENSG00000273284.1_and_ENSG00000239087.1;SE:18:9195696-9204474:9204542-9208655:+	4.589074598046031	5.91108717657851e-06	0.00592451544464631	0.038179675219429	Muscle_Skeletal	False	False
3_48372326_INS_ME_ALU	ENSG00000164048.9_and_ENSG00000199476.1;A3:3:48302429-48309405:48302429-48309408:+	-4.57832873006509	6.20748112284909e-06	0.00620420398896021	-0.0485904953490702	Muscle_Skeletal	False	False
8_22129199_INS_ME_ALU	ENSG00000104679.6;AF:8:23127633:23127756-23146019:23145697:23145788-23146019:+	4.57671702727466	6.25314812573822e-06	0.0062324378384917	0.0467196318218645	Muscle_Skeletal	True	False
11_85970281_INS_ME_ALU	ENSG00000149196.11;AF:11:86013293:86013520-86017287:86014398:86014502-86017287:+	4.57286941831874	6.363476874512629e-06	0.00632478339985066	0.106898843635989	Muscle_Skeletal	False	False
13_111326782_INS_ME_ALU	ENSG00000134905.12;AF:13:111357918-111358217:111358400:111357918-111365650:111365869:-	-4.571010253648769	6.41745523990476e-06	0.00635534041579074	-0.00754676834858467	Muscle_Skeletal	False	False
6_33026728_DEL_ME_SVA	ENSG00000223865.6_and_ENSG00000224796.1;A5:6:33053683-33053996:33053666-33053996:+	4.57002140988818	6.44634383467811e-06	0.00635534041579074	0.00460317218553643	Muscle_Skeletal	True	False
6_29892872_INS_ME_ALU	ENSG00000204580.7_and_ENSG00000264594.1;AF:6:30848557:30848902-30856465:30853506:30853588-30856465:+	4.56998171842862	6.4475060043767305e-06	0.00635534041579074	0.0405157713370126	Muscle_Skeletal	False	False
7_128215395_INS_ME_SVA	ENSG00000242588.2_and_ENSG00000223189.1;SE:7:128214845-128218018:128218087-128218944:+	4.56407612368159	6.62268257587997e-06	0.00651007877790711	0.0402562749096717	Muscle_Skeletal	False	False
12_4742915_INS_ME_ALU	ENSG00000111254.3_and_ENSG00000256799.1;AF:12:4751170-4754221:4754343:4751170-4757620:4758174:-	-4.56265120758395	6.66562892005883e-06	0.0065286317735703	-0.12574546723682198	Muscle_Skeletal	False	False
11_112084617_INS_ME_LINE1	ENSG00000204370.4_and_ENSG00000255292.2_and_ENSG00000150783.5_and_ENSG00000272790.1_and_ENSG00000197580.7_and_ENSG00000214264.4_and_ENSG00000255231.1_and_ENSG00000243930.1;AF:11:112046233:112046412-112050001:112047094:112047181-112050001:+	4.56224077985747	6.67804854833062e-06	0.0065286317735703	0.0970521749715426	Muscle_Skeletal	False	False
6_29892872_INS_ME_ALU	ENSG00000204580.7_and_ENSG00000264594.1;AF:6:30848557:30848902-30856465:30850948:30851018-30856465:+	4.55849805501163	6.79233391654225e-06	0.00662226646052289	0.0431909657083986	Muscle_Skeletal	False	False
12_58458223_INS_ME_ALU	ENSG00000123427.11_and_ENSG00000257921.1_and_ENSG00000123297.12_and_ENSG00000270039.1;AF:12:58166835:58166911-58176893:58176564:58176641-58176893:+	4.55292375838239	6.96603422674539e-06	0.00677316215409238	0.116301627219252	Muscle_Skeletal	False	False
15_48550274_DEL_ME_ALU	ENSG00000128951.9;AF:15:48623208:48623388-48624465:48623670:48623992-48624465:+	4.54132331057532	7.34128652865804e-06	0.00709944074082612	0.0309536427263166	Muscle_Skeletal	False	False
15_48550274_DEL_ME_ALU	ENSG00000128951.9;A3:15:48633560-48633656:48633560-48633660:+	4.54132331057532	7.34128652865804e-06	0.00709944074082612	0.0309536427263166	Muscle_Skeletal	False	False
11_77403284_DEL_ME_ALU	ENSG00000087884.10_and_ENSG00000254691.1;A5:11:77532287-77553525:77532226-77553525:+	-4.5325296645359	7.63859332959814e-06	0.00736704236619094	-0.00332489067095104	Muscle_Skeletal	False	False
12_58359071_INS_ME_ALU	ENSG00000123427.11_and_ENSG00000257921.1_and_ENSG00000123297.12_and_ENSG00000270039.1;AF:12:58166835:58166911-58176893:58176564:58176641-58176893:+	4.52490939310975	7.905542965067689e-06	0.00760400600503719	0.111654431685036	Muscle_Skeletal	False	False
17_43670097_INS_ME_SVA	ENSG00000267198.1;AL:17:43623310-43631525:43631736:43623310-43640012:43640596:+	4.51264035853651	8.35424834717438e-06	0.00801405349960003	0.156731300686659	Muscle_Skeletal	False	False
3_48372326_INS_ME_ALU	ENSG00000172113.4;A5:3:48340013-48342786:48340013-48342843:-	-4.502091486698751	8.75948489582569e-06	0.008380320989466	-0.0455194472390825	Muscle_Skeletal	False	False
2_130968489_INS_ME_ALU	ENSG00000152082.9_and_ENSG00000265280.1;A5:2:130939403-130940200:130939370-130940200:+	4.49541266837868	9.02572823648595e-06	0.00858499434650702	0.0754225512552251	Muscle_Skeletal	False	False
6_29892872_INS_ME_ALU	ENSG00000204580.7_and_ENSG00000264594.1;AF:6:30848557:30848902-30856465:30850753:30850942-30856465:+	4.49502025140031	9.04161049169993e-06	0.00858499434650702	0.0443218668744266	Muscle_Skeletal	False	False
1_173944755_DEL_ME_ALU	ENSG00000234741.3_and_ENSG00000208317.1;A5:1:173834420-173834609:173834420-173834648:-	-4.49492677011174	9.04539790177816e-06	0.00858499434650702	-0.0317752352023547	Muscle_Skeletal	False	False
12_52813690_INS_ME_ALU	ENSG00000196876.9_and_ENSG00000260415.3;AF:12:51984050:51984457-52056548:51985020:51985143-52056548:+	4.4931925132938	9.11593814359375e-06	0.008629055405019641	0.0357924080851345	Muscle_Skeletal	False	False
15_49609604_INS_ME_ALU	ENSG00000156958.10_and_ENSG00000259467.1;AL:15:49612002-49620149:49620711:49612002-49659688:49660066:+	-4.48603760311926	9.41257866304187e-06	0.00888634349340811	-0.108801940268629	Muscle_Skeletal	True	False
14_22032358_INS_ME_ALU	ENSG00000165795.16_and_ENSG00000206150.3;AF:14:21492255-21492985:21493159:21492255-21493836:21493982:-	4.47678756050939	9.8098212447397e-06	0.00923507480649916	0.0622416967507722	Muscle_Skeletal	False	False
8_8920127_INS_ME_ALU	ENSG00000173295.3;A5:8:8086319-8088365:8086222-8088365:+	-4.4756585942714295	9.8593910642285e-06	0.00923507480649916	-0.0983827282315833	Muscle_Skeletal	False	False
8_8920127_INS_ME_ALU	ENSG00000173295.3;SE:8:8090396-8092005:8092106-8093338:+	4.4756585942714295	9.85939106422854e-06	0.00923507480649916	0.0983827282315833	Muscle_Skeletal	False	False
7_27103893_INS_ME_ALU	ENSG00000233429.5;SE:7:27136007-27138693:27138985-27139398:+	4.46828292293386	1.01891945295477e-05	0.00951907541465268	0.152249113111487	Muscle_Skeletal	False	False
16_67513820_DEL_ME_ALU	ENSG00000102901.8;AF:16:67869561-67876934:67877193:67869561-67881483:67881714:-	4.46363859522116	1.0402263747299001e-05	0.00969282394188747	0.0731536726889068	Muscle_Skeletal	True	True
6_170044824_DEL_ME_ALU	ENSG00000130023.11_and_ENSG00000266896.1;SE:6:170176161-170176430:170176507-170179278:+	-4.46139594442554	1.05066730718127e-05	0.00974870812308219	-0.15090715816415698	Muscle_Skeletal	False	False
8_8920127_INS_ME_ALU	ENSG00000173281.4;AF:8:8999178-9008073:9008206:8999178-9008857:9009084:-	4.461181076971691	1.0516729042734101e-05	0.00974870812308219	0.008202955424531441	Muscle_Skeletal	False	False
6_31211630_DEL_ME_SVA	ENSG00000204536.9;AF:6:31124866-31125162:31125566:31124866-31125944:31126015:-	4.439920262353652	1.1558688924522698e-05	0.0106580067223724	0.0205964921185439	Muscle_Skeletal	False	False
6_33030310_INS_ME_SVA	ENSG00000223865.6_and_ENSG00000224796.1;A3:6:33048311-33048449:33048311-33048466:+	-4.43959455181102	1.1575395872019197e-05	0.0106580067223724	-0.0745909094321529	Muscle_Skeletal	False	False
11_76990585_INS_ME_ALU	ENSG00000137474.15;RI:11:76922866:76922976-76923997:76924080:+	4.4393468092695585	1.15881190280855e-05	0.0106580067223724	0.12539572109928002	Muscle_Skeletal	False	False
14_22032358_INS_ME_ALU	ENSG00000165795.16_and_ENSG00000206150.3;SE:14:21490324-21490551:21490656-21491400:-	-4.43878908798747	1.16168106115386e-05	0.0106580067223724	-0.130192891146128	Muscle_Skeletal	True	True
6_31211630_DEL_ME_SVA	ENSG00000204536.9;AF:6:31124866-31125162:31125566:31124866-31125662:31125916:-	4.43753766024125	1.16814373141461e-05	0.0106898894291866	0.12945340337007302	Muscle_Skeletal	False	False
8_94162488_INS_ME_ALU	ENSG00000205133.7;AF:8:93972947-93978036:93978216:93972947-93978235:93978371:-	4.43244720516962	1.19478880232838e-05	0.0109058310242326	0.0305013711123839	Muscle_Skeletal	False	False
15_43660437_DEL_ME_ALU	ENSG00000242866.5_and_ENSG00000166762.12_and_ENSG00000206991.1_and_ENSG00000249839.1_and_ENSG00000166763.7;SE:15:43925132-43927307:43927352-43927558:-	4.42987309295015	1.20848318814102e-05	0.0110027627997945	0.107618583345702	Muscle_Skeletal	False	False
4_185651677_INS_ME_ALU	ENSG00000164305.13;SE:4:185559622-185569619:185569785-185570549:-	-4.42631540330325	1.2276579413225599e-05	0.011137569876945	-0.0543106971496521	Muscle_Skeletal	False	False
8_22129199_INS_ME_ALU	ENSG00000104679.6;AF:8:23127633:23127756-23146019:23145421:23145670-23146019:+	4.42597366630952	1.22951505163152e-05	0.011137569876945	0.0268087112490668	Muscle_Skeletal	True	False
8_17943136_INS_ME_ALU	ENSG00000078674.13;AF:8:17780519:17780697-17793098:17782253:17782289-17793098:+	4.42459203278583	1.23705076441087e-05	0.0111775346228439	0.0152098402395821	Muscle_Skeletal	False	False
18_59728659_DEL_ME_ALU	ENSG00000197563.5;SE:18:59828618-59829486:59829562-59830764:-	-4.41775617573403	1.2749903980414097e-05	0.0114913246678487	-0.0437402972731219	Muscle_Skeletal	False	False
17_43660611_INS_ME_SVA	ENSG00000204650.9_and_ENSG00000120088.10_and_ENSG00000263715.2;AL:17:43707524-43707851:43707971:43707524-43723267:43723557:+	4.41284361789999	1.3029409785881599e-05	0.0117137340324022	0.147144591528951	Muscle_Skeletal	False	False
1_8502007_INS_ME_ALU	ENSG00000142599.13_and_ENSG00000221083.1_and_ENSG00000224315.2_and_ENSG00000222511.1_and_ENSG00000228423.2;AF:1:8482867-8484075:8484294:8482867-8484848:8485272:-	-4.39818337859863	1.3898829861364801e-05	0.0124640456429193	-0.063291513489923	Muscle_Skeletal	False	False
8_94162488_INS_ME_ALU	ENSG00000205133.7;AF:8:93972947-93977213:93977716:93972947-93978036:93978216:-	-4.39696368239469	1.39736139495383e-05	0.0124997819522456	-0.029474826667063	Muscle_Skeletal	False	False
4_44842144_INS_ME_ALU	ENSG00000151806.9;SE:4:44680804-44682458:44682569-44682711:+	-4.39578327978765	1.40463554577427e-05	0.0125251155702097	-0.0211450218466343	Muscle_Skeletal	True	True
18_47019865_DEL_ME_ALU	ENSG00000177576.6_and_ENSG00000215472.5_and_ENSG00000263916.1_and_ENSG00000265681.2_and_ENSG00000202093.1_and_ENSG00000206602.1_and_ENSG00000271982.1;SE:18:47017297-47017722:47017815-47017902:-	-4.39499433099672	1.40951758292392e-05	0.0125251155702097	-0.0605746145464704	Muscle_Skeletal	False	False
1_40354445_INS_ME_ALU	ENSG00000084072.12_and_ENSG00000225333.5;AF:1:40204576:40204595-40205837:40204662:40204965-40205837:+	4.3947108201669005	1.4112759195750799e-05	0.0125251155702097	0.227891982735238	Muscle_Skeletal	False	False
16_67513820_DEL_ME_ALU	ENSG00000159593.10_and_ENSG00000258122.1;SE:16:66860683-66861838:66861980-66864750:-	4.39424083519311	1.4141953965542402e-05	0.0125251155702097	0.007129399216179	Muscle_Skeletal	False	False
12_4742915_INS_ME_SVA	ENSG00000111254.3_and_ENSG00000256799.1;AF:12:4751170-4754221:4754343:4751170-4757620:4758174:-	-4.38723962426595	1.4583762947032102e-05	0.0128845205033099	-0.13144816849476598	Muscle_Skeletal	False	False
17_6874735_DEL_ME_ALU	ENSG00000219200.6_and_ENSG00000161939.14_and_ENSG00000258315.1;SE:17:6920004-6920229:6920333-6920576:+	-4.38660442132447	1.4624494410199402e-05	0.0128886821906598	-0.0334278470117423	Muscle_Skeletal	False	False
6_28190207_DEL_ME_ALU	ENSG00000235109.3;SE:6:28304720-28321095:28321259-28321639:-	-4.38220075550936	1.4909881515239499e-05	0.0131079106015955	-0.0932904312743132	Muscle_Skeletal	False	False
16_8917513_INS_ME_ALU	ENSG00000183044.7_and_ENSG00000243954.2;SE:16:8829666-8832300:8832311-8839858:+	4.3800214521213	1.50530788535266e-05	0.013169233885664	0.00864234022830555	Muscle_Skeletal	False	False
6_32589834_INS_ME_ALU	ENSG00000241106.2_and_ENSG00000250264.1_and_ENSG00000204267.9;AL:6:32789610:32790095-32797177:32793192:32796811-32797177:-	4.38001893456807	1.5053245035050901e-05	0.013169233885664	0.0701568338100063	Muscle_Skeletal	False	False
11_76990585_INS_ME_ALU	ENSG00000149269.5;SE:11:77103586-77108072:77108203-77122819:-	-4.3793036872059705	1.51005290652858e-05	0.0131783790375097	-0.0111306054722066	Muscle_Skeletal	False	False
7_24677942_DEL_ME_ALU	ENSG00000105926.11;SE:7:24705708-24706484:24706601-24708118:+	4.37710295628166	1.52469094439296e-05	0.0132737516181068	0.0402761072035791	Muscle_Skeletal	False	False
11_77403284_DEL_ME_ALU	ENSG00000087884.10_and_ENSG00000254691.1;AL:11:77580863-77583221:77583398:77580863-77629107:77629478:+	-4.37372533199719	1.5474214316414402e-05	0.0134389419873072	-0.0035833031438535397	Muscle_Skeletal	False	False
14_22032358_INS_ME_ALU	ENSG00000165795.16_and_ENSG00000206150.3;AF:14:21492255-21492985:21493159:21492255-21493188:21493299:-	4.372243993203339	1.55749239598454e-05	0.0134936540363105	0.0833808333148706	Muscle_Skeletal	False	False
12_112777131_INS_ME_ALU	ENSG00000173064.6_and_ENSG00000213152.5;A3:12:112609151-112610475:112609067-112610475:-	4.367135397624851	1.59270670511966e-05	0.0137181391899673	0.0219530569933822	Muscle_Skeletal	False	False
21_47707049_INS_ME_LINE1	ENSG00000182362.9;SE:21:47707037-47711248:47711376-47716076:+	4.36707933559578	1.59309734192392e-05	0.0137181391899673	0.0146475258743036	Muscle_Skeletal	False	False
15_77092501_INS_ME_ALU	ENSG00000140386.8;AF:15:77176217-77197534:77197620:77176217-77197640:77197744:-	4.3668200666811	1.5949051043781194e-05	0.0137181391899673	0.103465547983601	Muscle_Skeletal	False	False
16_8917513_INS_ME_ALU	ENSG00000183044.7_and_ENSG00000243954.2;AF:16:8768422:8768568-8829556:8807458:8807722-8829556:+	-4.36604251024354	1.60033842222147e-05	0.0137318630981651	-0.0086315374742868	Muscle_Skeletal	False	False
15_67534474_DEL_ME_ALU	ENSG00000103591.8;A5:15:67529158-67546752:67529158-67546897:-	4.36510767838468	1.6068941743048997e-05	0.013755129459383002	0.037346342203815004	Muscle_Skeletal	False	False
4_44870723_DEL_ME_ALU	ENSG00000151806.9;SE:4:44696530-44697632:44697751-44699425:+	4.36413681760975	1.6137297804703306e-05	0.0137806746176579	0.0261636900725542	Muscle_Skeletal	False	False
20_33621623_DEL_ME_ALU	ENSG00000100991.7_and_ENSG00000202150.1;A3:20:33609159-33622926:33609135-33622926:-	-4.36342238965326	1.6187776594852098e-05	0.0137908679313825	-0.0224286872045658	Muscle_Skeletal	False	False
14_22032358_INS_ME_ALU	ENSG00000165795.16_and_ENSG00000206150.3;A3:14:21490341-21490551:21490324-21490551:-	4.354822389447819	1.6807396454069298e-05	0.0142650273908482	0.00058976843965145	Muscle_Skeletal	False	False
5_180702830_INS_ME_ALU	ENSG00000204628.7_and_ENSG00000272296.1_and_ENSG00000264549.1;A3:5:180666177-180666487:180665239-180666487:-	-4.35459502227229	1.6824081872658897e-05	0.0142650273908482	-0.0502114148024828	Muscle_Skeletal	False	False
3_157962920_INS_ME_ALU	ENSG00000178053.13;SE:3:158289136-158306641:158306713-158310223:+	-4.35298685947857	1.69425505761844e-05	0.0143282763130722	-0.0398730398437715	Muscle_Skeletal	False	False
14_22032358_INS_ME_ALU	ENSG00000165795.16_and_ENSG00000206150.3;AF:14:21492255-21492375:21492444:21492255-21492985:21493159:-	-4.3524973995428695	1.69787657638883e-05	0.0143282763130722	-0.0929327164598259	Muscle_Skeletal	False	False
11_77519577_DEL_ME_ALU	ENSG00000087884.10_and_ENSG00000254691.1;AL:11:77580863-77583221:77583407:77580863-77629107:77629478:+	-4.35081304166951	1.7103958176176998e-05	0.0143999632446496	-0.0034372780544099	Muscle_Skeletal	False	False
14_35432597_INS_ME_ALU	ENSG00000100906.6;A3:14:35872065-35872356:35871869-35872356:-	-4.34934049184315	1.72141304946325e-05	0.0144586977615374	-0.0594574476616709	Muscle_Skeletal	False	False
6_29892872_INS_ME_ALU	ENSG00000204580.7_and_ENSG00000264594.1;AF:6:30848557:30848902-30856465:30852745:30853008-30856465:+	4.33575686120215	1.82629367378517e-05	0.015303699431165	0.03285509432442	Muscle_Skeletal	False	False
19_46175266_INS_ME_ALU	ENSG00000010310.4_and_ENSG00000207773.1;SE:19:46173992-46174543:46174650-46176109:+	-4.33417796615137	1.83887352506592e-05	0.0153731115625552	-0.0696965498635432	Muscle_Skeletal	True	True
11_9331075_INS_ME_ALU	ENSG00000166441.8_and_ENSG00000200983.1_and_ENSG00000212607.1_and_ENSG00000254665.1;A3:11:8704812-8705508:8704812-8705553:+	-4.333438427538581	1.84479425087344e-05	0.0153866591072093	-0.0290890995256019	Muscle_Skeletal	False	False
6_31211630_DEL_ME_SVA	ENSG00000204536.9;AF:6:31124866-31125135:31125565:31124866-31125944:31125971:-	-4.33271498031283	1.85060378158552e-05	0.0153992183649511	-0.12024188866857903	Muscle_Skeletal	False	False
10_6411580_DEL_ME_LINE1	ENSG00000134470.15;AL:10:5990855:5991203-5998342:5994344:5995169-5998342:-	4.33008878748668	1.87184035478256e-05	0.0155397927885174	0.0794810389317657	Muscle_Skeletal	True	False
3_129136669_INS_ME_ALU	ENSG00000251474.2_and_ENSG00000207088.1;AF:3:129112638-129115060:129115136:129112638-129117851:129118282:-	4.32467416524998	1.9163631029158495e-05	0.0158725879216996	0.135884108672268	Muscle_Skeletal	False	False
5_180702830_INS_ME_ALU	ENSG00000204628.7_and_ENSG00000272296.1_and_ENSG00000264549.1;RI:5:180663929:180664042-180664609:180664719:-	-4.31711673104861	1.9802010009829e-05	0.016363457283203	-0.0569351490949303	Muscle_Skeletal	True	False
6_31211630_DEL_ME_SVA	ENSG00000204536.9;AL:6:31116937:31117445-31124800:31124630:31124721-31124800:-	4.31069576756744	2.03603134026084e-05	0.0167860463108312	0.0938137288241525	Muscle_Skeletal	False	False
3_48372326_INS_ME_ALU	ENSG00000172113.4;A5:3:48340013-48342769:48340013-48342843:-	-4.29959587413827	2.13611031348959e-05	0.017570661319081003	-0.0582805684002261	Muscle_Skeletal	False	False
6_29892872_INS_ME_ALU	ENSG00000204580.7_and_ENSG00000264594.1;AF:6:30848557:30848902-30856465:30850978:30851100-30856465:+	4.29408737896282	2.18750445109776e-05	0.0179521365860491	0.0408208898190035	Muscle_Skeletal	False	False
1_24403011_DEL_ME_ALU	ENSG00000188529.10;AL:1:24291294:24294213-24298063:24295573:24297929-24298063:-	-4.2935066605729	2.1929908549317106e-05	0.0179559782790382	-0.0164674018930651	Muscle_Skeletal	False	False
6_32540776_INS_ME_ALU	ENSG00000179344.12_and_ENSG00000241287.1;A3:6:32630025-32632575:32629862-32632575:-	-4.29133887142378	2.2135876419770606e-05	0.0180832421863802	-0.0334919481617709	Muscle_Skeletal	True	True
14_22032358_INS_ME_ALU	ENSG00000165795.16_and_ENSG00000206150.3;AF:14:21492255-21492985:21493159:21492255-21493630:21493649:-	4.29039382150698	2.22262455582451e-05	0.0181157064907545	0.0799080128848427	Muscle_Skeletal	True	False
12_2324213_INS_ME_ALU	ENSG00000166159.6;A5:12:1936981-1937242:1936760-1937242:+	4.28571081273803	2.26792763880059e-05	0.018416164203149	0.0441370096662419	Muscle_Skeletal	False	False
20_17943254_INS_ME_ALU	ENSG00000125871.9;A5:20:17951013-17970582:17950773-17970582:+	-4.28552107142187	2.2697816482972e-05	0.018416164203149	-0.104149596921663	Muscle_Skeletal	False	False
7_102488720_DEL_ME_ALU	ENSG00000170667.10_and_ENSG00000272949.1_and_ENSG00000238392.1_and_ENSG00000168255.14_and_ENSG00000270249.1_and_ENSG00000105808.13_and_ENSG00000205236.6_and_ENSG00000238997.1_and_ENSG00000267368.1_and_ENSG00000228049.5_and_ENSG00000267645.1;A5:7:102125606-102128233:102125606-102128910:-	-4.28372543017133	2.2873991272387697e-05	0.0185171169483356	-0.0121570418532728	Muscle_Skeletal	False	False
8_15399348_INS_ME_ALU	ENSG00000104723.16_and_ENSG00000223214.1;AL:8:15601121-15605884:15606355:15601121-15621712:15622122:+	4.27948571419389	2.32951572787209e-05	0.0188154932755224	0.0961224749485209	Muscle_Skeletal	False	False
17_43670097_INS_ME_SVA	ENSG00000225190.4_and_ENSG00000264225.1;SE:17:43535805-43545575:43545959-43552466:-	4.27669109777681	2.35768083089317e-05	0.0190000931482593	0.0287462060664547	Muscle_Skeletal	False	False
12_58458223_INS_ME_ALU	ENSG00000123427.11_and_ENSG00000257921.1_and_ENSG00000123297.12_and_ENSG00000270039.1;AL:12:58186856-58189960:58190549:58186856-58201647:58201854:+	-4.2716017903258905	2.40981001440189e-05	0.0193765512598462	-0.107048067684816	Muscle_Skeletal	False	False
16_67513820_DEL_ME_ALU	ENSG00000102901.8;AF:16:67869561-67876934:67877193:67869561-67881304:67881361:-	4.266870598125291	2.4592567557668107e-05	0.0197298008752843	0.0620199613197714	Muscle_Skeletal	True	False
21_47707049_INS_ME_ALU	ENSG00000182362.9;SE:21:47707037-47711248:47711376-47716076:+	4.24917591476654	2.65291257952502e-05	0.0212358233331639	0.0144052281401744	Muscle_Skeletal	False	False
8_22129199_INS_ME_ALU	ENSG00000104679.6;AF:8:23127633:23127756-23146019:23145637:23145670-23146019:+	4.24640076589928	2.68457491531976e-05	0.0214413043532473	0.0367048820248613	Muscle_Skeletal	True	False
11_112084617_INS_ME_LINE1	ENSG00000204370.4_and_ENSG00000255292.2_and_ENSG00000150783.5_and_ENSG00000272790.1_and_ENSG00000197580.7_and_ENSG00000214264.4_and_ENSG00000255231.1_and_ENSG00000243930.1;AF:11:112046208:112046412-112050001:112047094:112047181-112050001:+	4.24221917188701	2.7329657073839998e-05	0.0217791802388592	0.0744393649977245	Muscle_Skeletal	False	False
12_4742915_INS_ME_SVA	ENSG00000010219.9_and_ENSG00000272921.1_and_ENSG00000256381.1_and_ENSG00000139180.6_and_ENSG00000255639.2_and_ENSG00000130035.2_and_ENSG00000151079.6_and_ENSG00000255608.1;SE:12:4714252-4716493:4716553-4719321:+	4.2354941409506806	2.81254011947557e-05	0.022363506504215	0.0353033444583586	Muscle_Skeletal	False	False
7_24677942_DEL_ME_ALU	ENSG00000105926.11;SE:7:24613212-24663285:24663403-24681335:+	-4.22664823948348	2.9205810549124e-05	0.0231710870917796	-0.0394868513722309	Muscle_Skeletal	False	False
12_54853508_DEL_ME_ALU	ENSG00000170627.5;SE:12:54857081-54858851:54858951-54865017:-	4.2249948849227215	2.94120892718404e-05	0.0232831174213418	0.15184094075732998	Muscle_Skeletal	False	False
5_136525711_INS_ME_ALU	ENSG00000146021.10_and_ENSG00000216009.1;AF:5:137056273-137056367:137056999:137056273-137071322:137071779:-	4.22272162926773	2.9697979408761304e-05	0.0234575357841684	0.094265181408969	Muscle_Skeletal	False	False
6_111295199_DEL_ME_ALU	ENSG00000197498.8;SE:6:111306341-111310231:111310268-111312950:+	4.21608968315146	3.054725438342429e-05	0.0240752062515142	0.0385335150837343	Muscle_Skeletal	False	False
11_77519577_DEL_ME_ALU	ENSG00000087884.10_and_ENSG00000254691.1;A5:11:77532287-77553525:77532226-77553525:+	-4.21530523889452	3.06492274046837e-05	0.0241024850701039	-0.0032312256348287	Muscle_Skeletal	False	False
3_50879175_INS_ME_ALU	ENSG00000114738.6;A5:3:50654672-50654945:50654657-50654945:+	4.21383214522897	3.08415986196576e-05	0.0242005772888121	0.0122267476513417	Muscle_Skeletal	False	False
11_6359686_INS_ME_ALU	ENSG00000170955.9;A3:11:6340901-6341323:6340794-6341323:-	-4.21260158682637	3.1003179396796397e-05	0.0242741326545889	-0.0508427907304506	Muscle_Skeletal	False	False
1_112992009_INS_ME_ALU	ENSG00000007341.14;AF:1:113159517-113161531:113161766:113159517-113162532:113163447:-	4.20750646960636	3.1680835463383196e-05	0.0247092797678221	0.11303751612372097	Muscle_Skeletal	False	False
17_44176406_DEL_ME_ALU	ENSG00000073969.14;SE:17:44832735-44832865:44832963-44833168:+	-4.20738570425198	3.16970674837563e-05	0.0247092797678221	-0.012225903390306998	Muscle_Skeletal	False	False
12_54076200_DEL_ME_ALU	ENSG00000205352.6_and_ENSG00000257379.1_and_ENSG00000197111.11;AF:12:53835389:53835576-53836479:53835579:53836370-53836479:+	-4.2053177770662495	3.19762503262091e-05	0.0248343029533488	-0.0367492141525872	Muscle_Skeletal	False	False
12_58458223_INS_ME_ALU	ENSG00000123427.11_and_ENSG00000257921.1_and_ENSG00000123297.12_and_ENSG00000270039.1;AF:12:58176564:58176641-58176893:58176664:58176690-58176893:+	-4.20517022850133	3.19962596496301e-05	0.0248343029533488	-0.10310704032288	Muscle_Skeletal	True	True
17_15789558_INS_ME_ALU	ENSG00000170315.9;AF:17:16284113:16284498-16285216:16284779:16284993-16285216:+	-4.20350381910306	3.22230748431248e-05	0.0249562134906782	-0.005542223603945621	Muscle_Skeletal	False	False
12_52813690_INS_ME_ALU	ENSG00000196876.9_and_ENSG00000260415.3;AF:12:51984050:51984457-52056548:51984710:51984783-52056548:+	4.19468436707069	3.3449245834905395e-05	0.0258499095063355	0.0375808024050503	Muscle_Skeletal	False	False
14_35844728_INS_ME_SVA	ENSG00000100890.11_and_ENSG00000258790.1_and_ENSG00000240392.1_and_ENSG00000100902.6_and_ENSG00000265530.1;SE:14:35780101-35782087:35782265-35783567:+	-4.19387208190272	3.35643884273408e-05	0.0258829900594294	-0.00452062291181316	Muscle_Skeletal	False	False
16_70553024_DEL_ME_ALU	ENSG00000141101.8;A5:16:69782232-69782821:69782232-69782854:-	4.19075101415988	3.40103291582236e-05	0.0261704728740497	0.010423984266557	Muscle_Skeletal	False	False
4_187533370_INS_ME_ALU	ENSG00000109794.9_and_ENSG00000253013.1_and_ENSG00000250327.1;SE:4:187026796-187028618:187028889-187070327:+	4.189684686073	3.41639772409291e-05	0.0262322894003307	0.0551680190384167	Muscle_Skeletal	False	False
17_44223917_DEL_ME_ALU	ENSG00000073969.14;SE:17:44832735-44832865:44832963-44833168:+	-4.18750424804687	3.44802205965575e-05	0.0264184201539076	-0.0121377996416091	Muscle_Skeletal	False	False
2_131844355_DEL_ME_ALU	ENSG00000115762.12_and_ENSG00000188219.10_and_ENSG00000250852.2_and_ENSG00000212199.1_and_ENSG00000178206.3_and_ENSG00000231431.3;AF:2:131862902:131862971-131878507:131865129:131865637-131878507:+	-4.18693497833159	3.45632437534055e-05	0.026425446176602	-0.14597944138317	Muscle_Skeletal	True	False
9_33050834_DEL_ME_ALU	ENSG00000137074.14_and_ENSG00000236184.1_and_ENSG00000225693.1;SE:9:32987729-32988081:32988127-32989757:-	-4.18402475168858	3.49906611089503e-05	0.0266951885758094	-0.0862475494492844	Muscle_Skeletal	False	False
3_158116917_DEL_ME_ALU	ENSG00000178053.13;SE:3:158289136-158306641:158306713-158310223:+	-4.18350285718508	3.50678411768244e-05	0.0266971474879164	-0.0311187510696866	Muscle_Skeletal	False	False
6_32540776_INS_ME_ALU	ENSG00000179344.12_and_ENSG00000241287.1;A5:6:32628026-32629124:32628026-32629744:-	-4.18128685238465	3.539736459276989e-05	0.0268907991980968	-0.143393357939669	Muscle_Skeletal	False	False
12_58359071_INS_ME_ALU	ENSG00000123427.11_and_ENSG00000257921.1_and_ENSG00000123297.12_and_ENSG00000270039.1;AL:12:58186856-58189960:58190549:58186856-58201647:58201854:+	-4.17887921964485	3.57587276146511e-05	0.027085419284321	-0.101224462624389	Muscle_Skeletal	False	False
8_94162488_INS_ME_ALU	ENSG00000205133.7;SE:8:93966792-93972729:93972947-93978036:-	4.17857296101326	3.58049454082849e-05	0.027085419284321	0.0282212586248675	Muscle_Skeletal	False	False
1_40524704_INS_ME_ALU	ENSG00000131236.12;MX:1:40506473-40507101:40507165-40525009:40506473-40523118:40523167-40525009:+	-4.17535168314283	3.62945326143331e-05	0.0273954027943959	-0.18345843317745605	Muscle_Skeletal	False	False
14_22032358_INS_ME_ALU	ENSG00000165795.16_and_ENSG00000206150.3;AF:14:21492255-21492985:21493159:21492255-21493188:21493231:-	4.17487286233903	3.63678487451142e-05	0.0273954027943959	0.0311700525046334	Muscle_Skeletal	False	False
3_48372326_INS_ME_ALU	ENSG00000164048.9_and_ENSG00000199476.1;AL:3:48302429-48327736:48329117:48302429-48340445:48340743:+	-4.1740265997930015	3.64977721163281e-05	0.027417995827207	-0.103548194918619	Muscle_Skeletal	True	False
13_76280060_INS_ME_ALU	ENSG00000118939.13_and_ENSG00000261553.1_and_ENSG00000136153.15_and_ENSG00000228444.2;AF:13:76334797:76335174-76369537:76362974:76363223-76369537:+	-4.17368010618274	3.6551095437473296e-05	0.027417995827207	-0.0623691347310893	Muscle_Skeletal	False	False
17_30436746_DEL_ME_ALU	ENSG00000126858.12;AL:17:30535328-30551635:30552685:30535328-30580104:30580393:+	4.15992112181619	3.8729550134543295e-05	0.0289704329911347	0.123933403595311	Muscle_Skeletal	False	False
9_71777941_DEL_ME_ALU	ENSG00000119139.12;SE:9:71863140-71864291:71864401-71865951:+	-4.15959540264934	3.87825902578555e-05	0.0289704329911347	-0.0452532152954348	Muscle_Skeletal	False	False
3_38626082_INS_ME_LINE1	ENSG00000183873.11;A3:3:38656094-38662334:38655557-38662334:-	4.15720245065056	3.9174385604232e-05	0.0292021376821581	0.0588765083836034	Muscle_Skeletal	False	False
8_38864077_INS_ME_ALU	ENSG00000169490.12;A3:8:38853313-38853732:38852924-38853732:-	4.15389916248477	3.9721427917259e-05	0.029548365581086	0.0146686369012661	Muscle_Skeletal	False	False
11_77519577_DEL_ME_ALU	ENSG00000087884.10_and_ENSG00000254691.1;AL:11:77580863-77583221:77583398:77580863-77629107:77629478:+	-4.15168153562933	4.00927525700911e-05	0.0297627134644333	-0.0035507295043460795	Muscle_Skeletal	False	False
14_92619420_INS_ME_SVA	ENSG00000183648.5;AF:14:92583986-92587540:92587748:92583986-92587986:92588261:-	-4.1438448208805685	4.14316120303512e-05	0.0306929327788654	-0.0533024376950943	Muscle_Skeletal	False	False
9_71777941_DEL_ME_ALU	ENSG00000119139.12;AF:9:71789081:71789348-71827464:71819927:71820149-71827464:+	-4.14324234594666	4.1536285163187e-05	0.03070690026968	-0.0471320576596939	Muscle_Skeletal	False	False
18_13152466_INS_ME_ALU	ENSG00000215527.3_and_ENSG00000128789.16;AF:18:12686652:12686751-12706549:12703025:12703163-12706549:+	4.13819952489177	4.24223469261504e-05	0.0312972832494697	0.0255476728847369	Muscle_Skeletal	False	False
2_130968489_INS_ME_ALU	ENSG00000152082.9_and_ENSG00000265280.1;AF:2:130939345:130939403-130940200:130939501:130940025-130940200:+	4.13676580120955	4.26775305618075e-05	0.031420761086113004	0.0357524782952923	Muscle_Skeletal	False	False
11_45315256_INS_ME_ALU	ENSG00000254427.1;A3:11:45377153-45377430:45377153-45377947:+	-4.13624331130303	4.27708896140817e-05	0.0314248352848135	-0.175593830653453	Muscle_Skeletal	False	False
17_76171310_INS_ME_SVA	ENSG00000184640.13_and_ENSG00000200651.1_and_ENSG00000267263.1;AF:17:75446819:75446868-75478226:75450162:75450445-75478226:+	-4.13366070559762	4.32352153608659e-05	0.0317008927120631	-0.00361435046724085	Muscle_Skeletal	False	False
8_111644268_INS_ME_ALU	ENSG00000147642.12_and_ENSG00000252559.1;A3:8:110656987-110658113:110656945-110658113:-	4.13237250782567	4.34686100190842e-05	0.0318068442117352	0.0147844422995229	Muscle_Skeletal	False	False
12_102314080_DEL_ME_ALU	ENSG00000111666.6_and_ENSG00000199933.1;SE:12:102108423-102108662:102108854-102110506:+	4.13015182188499	4.38737708479579e-05	0.032037791471181	0.00463252207706983	Muscle_Skeletal	False	False
12_7624196_INS_ME_ALU	ENSG00000177675.4_and_ENSG00000255836.1_and_ENSG00000177575.8;AF:12:7623993-7624442:7624532:7623993-7625704:7625775:-	4.1291003756968	4.40668572994718e-05	0.032113251073689	0.19955965322063304	Muscle_Skeletal	False	False
17_15772069_INS_ME_SVA	ENSG00000170315.9;AF:17:16284405:16284498-16285216:16284779:16284993-16285216:+	-4.12237302420535	4.53215391023856e-05	0.0329355700538096	-0.000719002788208998	Muscle_Skeletal	False	False
15_41039885_INS_ME_ALU	ENSG00000166140.13;AF:15:41099961:41100066-41101606:41101117:41101438-41101606:+	4.12206726316011	4.5379365185889e-05	0.0329355700538096	0.161171428139706	Muscle_Skeletal	False	False
6_31211630_DEL_ME_SVA	ENSG00000198563.9_and_ENSG00000254870.1_and_ENSG00000201785.1_and_ENSG00000265236.1_and_ENSG00000213760.6;A3:6:31508343-31509727:31508311-31509727:-	-4.12136135497734	4.5513136154532706e-05	0.0329511822109932	-0.0265846171918241	Muscle_Skeletal	False	False
4_42088056_INS_ME_ALU	ENSG00000014824.9_and_ENSG00000249212.1;SE:4:42020187-42020406:42020522-42022433:+	4.12098263982519	4.558505801789671e-05	0.0329511822109932	0.0165136661160493	Muscle_Skeletal	False	False
8_111644268_INS_ME_ALU	ENSG00000147642.12_and_ENSG00000252559.1;AF:8:110658233-110660917:110661065:110658233-110692940:110693057:-	-4.11919045992604	4.59268809023359e-05	0.0330742823328477	-0.0147185640006067	Muscle_Skeletal	False	False
14_22032358_INS_ME_ALU	ENSG00000165819.7;AL:14:21976035:21976377-21979266:21978797:21979122-21979266:-	4.11912074759436	4.59402263189933e-05	0.0330742823328477	0.124492655197262	Muscle_Skeletal	False	False
9_33050834_DEL_ME_ALU	ENSG00000137074.14_and_ENSG00000236184.1_and_ENSG00000225693.1;A5:9:32989893-33024802:32989893-33024998:-	4.11763611134225	4.6225316237829e-05	0.0332127040730398	0.120141975629246	Muscle_Skeletal	False	False
3_45542662_INS_ME_ALU	ENSG00000011376.5;SE:3:45559564-45561185:45561282-45561711:+	-4.11429651161626	4.68727748306503e-05	0.0336104096892381	-0.0206026329510148	Muscle_Skeletal	False	False
20_35815621_DEL_ME_ALU	ENSG00000101353.10_and_ENSG00000236159.1;AF:20:35800460-35802398:35802521:35800460-35807626:35807741:-	-4.11238583454248	4.72470754042148e-05	0.033811046594915	-0.0901485585829417	Muscle_Skeletal	True	False
5_42625864_INS_ME_ALU	ENSG00000083720.8;A5:5:41794180-41794524:41794180-41794643:-	-4.10150182481561	4.94340861751321e-05	0.0353055085996211	-0.0225357716296536	Muscle_Skeletal	False	False
17_44176406_DEL_ME_ALU	ENSG00000159314.7_and_ENSG00000264038.1;AF:17:43483449-43506989:43507645:43483449-43510118:43510219:-	4.10040407486413	4.96599356892914e-05	0.0353961578663766	0.0467226149400921	Muscle_Skeletal	False	False
3_48372326_INS_ME_ALU	ENSG00000164048.9_and_ENSG00000199476.1;A5:3:48312459-48327736:48309650-48327736:+	4.09592337837308	5.059200895954621e-05	0.0359888217054159	0.131086717797523	Muscle_Skeletal	False	False
19_20176729_DEL_ME_ALU	ENSG00000105705.11;A3:19:19414852-19416658:19414656-19416658:-	-4.094600897258982	5.0870276427458505e-05	0.0361149692039392	-0.0311001527053174	Muscle_Skeletal	False	False
15_41039885_INS_ME_ALU	ENSG00000166140.13;SE:15:41100066-41101317:41101438-41101606:+	-4.09225495338598	5.13674794091775e-05	0.0363957409403509	-0.0388870154460028	Muscle_Skeletal	False	False
5_81182490_DEL_ME_ALU	ENSG00000186468.8;AF:5:81573671-81573750:81573962:81573671-81574139:81574215:-	-4.09060118275285	5.17207561821787e-05	0.0365736274511888	-0.00576570059953541	Muscle_Skeletal	False	False
3_31400671_INS_ME_ALU	ENSG00000144645.9_and_ENSG00000251590.1;SE:3:31918004-31921147:31921322-32022391:-	-4.08767539263797	5.23514281216163e-05	0.0369465815534983	-0.018380498032531004	Muscle_Skeletal	False	False
11_125053099_DEL_ME_ALU	ENSG00000165495.11_and_ENSG00000259290.1_and_ENSG00000222844.1;SE:11:125105011-125109512:125109624-125201715:+	4.0868211513603185	5.25369401532307e-05	0.0370045178999363	0.0112838133172152	Muscle_Skeletal	False	False
11_125053099_DEL_ME_ALU	ENSG00000165495.11_and_ENSG00000259290.1_and_ENSG00000222844.1;SE:11:125201821-125202512:125202584-125221180:+	4.08375282306429	5.3208445343761295e-05	0.0374038645125669	0.0113435154130331	Muscle_Skeletal	False	False
22_19361460_INS_ME_ALU	ENSG00000070010.14;SE:22:19438267-19439401:19439523-19442325:-	-4.08181291057842	5.36371991491996e-05	0.0376313330681848	-0.00899048585422441	Muscle_Skeletal	False	False
8_142940055_INS_ME_ALU	ENSG00000180155.14;SE:8:143857112-143857324:143857537-143858522:-	-4.0806434369612585	5.3897257949804904e-05	0.0377268717970206	-0.0887933859067963	Muscle_Skeletal	False	False
6_159204431_INS_ME_ALU	ENSG00000092820.13;SE:6:159206615-159208140:159208235-159210320:-	-4.0802534362087215	5.39842496739188e-05	0.0377268717970206	-0.00527081859038681	Muscle_Skeletal	False	False
18_47019865_DEL_ME_ALU	ENSG00000101665.4;AF:18:46448280-46459962:46460092:46448280-46468851:46469177:-	4.078789393831951	5.43120048732971e-05	0.0378819352353203	0.00345482688832344	Muscle_Skeletal	False	False
6_31284580_INS_ME_LINE1	ENSG00000234745.5;RI:6:31323944:31324219-31324465:31324734:-	-4.07755651204234	5.45894768785596e-05	0.0380013916564091	-0.00469599922774222	Muscle_Skeletal	False	False
5_42625864_INS_ME_ALU	ENSG00000083720.8;AF:5:41794180-41794269:41794482:41794180-41794643:41794745:-	-4.0770644996654	5.47005848810477e-05	0.0380047980133447	-0.0222843241597678	Muscle_Skeletal	False	False
6_26187951_INS_ME_ALU	ENSG00000112337.6;SE:6:25914898-25915727:25915874-25915964:-	4.07629807502761	5.48740901021398e-05	0.0380514594060789	0.120773079719044	Muscle_Skeletal	True	False
7_102488720_DEL_ME_ALU	ENSG00000170667.10_and_ENSG00000272949.1_and_ENSG00000238392.1_and_ENSG00000168255.14_and_ENSG00000270249.1_and_ENSG00000105808.13_and_ENSG00000205236.6_and_ENSG00000238997.1_and_ENSG00000267368.1_and_ENSG00000228049.5_and_ENSG00000267645.1;AF:7:102251589-102252519:102252589:102251589-102257072:102257203:-	4.07304549242238	5.561625773892951e-05	0.03849150637877	0.034845687389212995	Muscle_Skeletal	False	False
12_50252878_INS_ME_ALU	ENSG00000123352.13_and_ENSG00000257954.1;SE:12:49908396-49912856:49912965-49916534:+	-4.07043103795727	5.62197270423909e-05	0.0388071089497389	-0.0283637769807199	Muscle_Skeletal	True	True
4_110498757_DEL_ME_ALU	ENSG00000123739.6;A5:4:110638869-110639839:110638869-110639845:-	4.07013183448438	5.628918491861479e-05	0.0388071089497389	0.0162556296727706	Muscle_Skeletal	False	False
14_31150826_INS_ME_LINE1	ENSG00000129493.10_and_ENSG00000203546.3_and_ENSG00000129480.8;AF:14:31872255-31889358:31889501:31872255-31889678:31889737:-	4.05443910677461	6.00486732518659e-05	0.0413075191958992	0.0406997632396479	Muscle_Skeletal	False	False
16_67513820_DEL_ME_ALU	ENSG00000102901.8;AF:16:67869561-67876934:67877193:67869561-67880675:67880726:-	4.05404179342232	6.01468862082594e-05	0.0413075191958992	0.0646929186828382	Muscle_Skeletal	True	False
11_112084617_INS_ME_LINE1	ENSG00000204370.4_and_ENSG00000255292.2_and_ENSG00000150783.5_and_ENSG00000272790.1_and_ENSG00000197580.7_and_ENSG00000214264.4_and_ENSG00000255231.1_and_ENSG00000243930.1;AL:11:111959735-111965529:111966518:111959735-111990015:111990353:+	-4.050260160246459	6.10893505411936e-05	0.0418744092078449	-0.00164560116808198	Muscle_Skeletal	False	False
14_22032358_INS_ME_ALU	ENSG00000165795.16_and_ENSG00000206150.3;AF:14:21492255-21492985:21493159:21492255-21493553:21493804:-	4.0471627790788185	6.1871721551248e-05	0.0423296033651503	0.0298485538731232	Muscle_Skeletal	False	False
8_17943136_INS_ME_ALU	ENSG00000078674.13;SE:8:17780697-17782222:17782289-17793098:+	-4.04639816418173	6.206631656203239e-05	0.0423816999911782	-0.00706802469243623	Muscle_Skeletal	False	False
10_115250286_INS_ME_ALU	ENSG00000148702.10;SE:10:115340451-115341635:115341890-115342975:+	-4.0453480340255386	6.233452335798892e-05	0.0424837678804674	-0.0013770871186007199	Muscle_Skeletal	False	False
17_66548806_DEL_ME_ALU	ENSG00000141337.8_and_ENSG00000267009.2_and_ENSG00000108946.10_and_ENSG00000269657.1;AF:17:66409764:66409936-66511535:66508556:66508689-66511535:+	4.043693549070549	6.27593197549732e-05	0.0426919676061724	0.0291668033416749	Muscle_Skeletal	False	False
11_27025248_INS_ME_ALU	ENSG00000254560.1;AF:11:27239027-27240206:27240282:27239027-27241594:27241660:-	4.0418571439197	6.323404525815749e-05	0.042933276978874	0.0678911317150905	Muscle_Skeletal	False	False
8_111644268_INS_ME_ALU	ENSG00000147642.12_and_ENSG00000252559.1;AF:8:110658233-110660917:110661008:110658233-110692940:110693057:-	-4.04028665498597	6.36427336871077e-05	0.0429854275704556	-0.0272054466861591	Muscle_Skeletal	True	False
6_136235627_DEL_ME_ALU	ENSG00000029363.11;SE:6:136589477-136590279:136590441-136590575:-	4.03998065751826	6.37226549762361e-05	0.0429854275704556	0.0274337320770754	Muscle_Skeletal	True	True
6_29818872_INS_ME_ALU	ENSG00000206503.7;RI:6:29912277:29912393-29912840:29912868:+	-4.03990099912007	6.37434760190597e-05	0.0429854275704556	-0.0418809200232557	Muscle_Skeletal	False	False
20_33949046_INS_ME_ALU	ENSG00000125991.14;A3:20:34144042-34144648:34144042-34144744:+	4.03907321086203	6.39602254824526e-05	0.0429854275704556	0.00443553671511032	Muscle_Skeletal	False	False
7_66078316_INS_ME_ALU	ENSG00000243335.4_and_ENSG00000226824.2_and_ENSG00000154710.11;SE:7:66119613-66132385:66132597-66133751:+	4.03880097258929	6.40316616734892e-05	0.0429854275704556	0.12857434844394194	Muscle_Skeletal	False	False
7_66078316_INS_ME_ALU	ENSG00000243335.4_and_ENSG00000226824.2_and_ENSG00000154710.11;AL:7:66133900-66134217:66134285:66133900-66134730:66134842:+	4.03880097258929	6.40316616734892e-05	0.0429854275704556	0.12857434844394194	Muscle_Skeletal	False	False
4_44842144_INS_ME_ALU	ENSG00000163281.7_and_ENSG00000273369.1;AL:4:44684217:44684659-44709769:44704156:44705159-44709769:-	4.03592338123279	6.47914001140777e-05	0.0434139993749406	0.0752804980606426	Muscle_Skeletal	False	False
7_7542327_DEL_ME_ALU	ENSG00000164654.11;AF:7:7606506:7606703-7607657:7607114:7607319-7607657:+	-4.03438125218437	6.520206751535971e-05	0.0436068988715997	-0.0645984880230743	Muscle_Skeletal	False	False
10_115250286_INS_ME_ALU	ENSG00000148702.10;AF:10:115310596:115310720-115327248:115312831:115312949-115327248:+	-4.03353031184715	6.54297293886143e-05	0.0436068988715997	-0.00137339491779598	Muscle_Skeletal	False	False
5_57716225_INS_ME_ALU	ENSG00000113448.12_and_ENSG00000202601.2_and_ENSG00000202017.1_and_ENSG00000213896.4_and_ENSG00000214244.4;AF:5:58511794-58571164:58571945:58511794-59064073:59064471:-	-4.033473712454589	6.54448988266124e-05	0.0436068988715997	-0.0105465432121048	Muscle_Skeletal	True	False
6_29892872_INS_ME_ALU	ENSG00000204580.7_and_ENSG00000264594.1;AF:6:30848557:30848902-30856465:30853085:30853165-30856465:+	4.03206045179245	6.58247575563471e-05	0.0437784801598404	0.0387415640548856	Muscle_Skeletal	False	False
14_24175029_DEL_ME_ALU	ENSG00000100897.13_and_ENSG00000259371.1_and_ENSG00000139914.6;AF:14:24584447:24584502-24584752:24584524:24584601-24584752:+	4.02949241539165	6.652036495462111e-05	0.0441590321053394	0.0606366129130281	Muscle_Skeletal	False	False
7_50473286_INS_ME_ALU	ENSG00000132437.13;MX:7:50595978-50596906:50597040-50611583:50595978-50607613:50607726-50611583:-	4.02570490155802	6.75590478430342e-05	0.0447655008662295	0.0664959907511278	Muscle_Skeletal	True	False
19_49889481_DEL_ME_ALU	ENSG00000142546.9;A5:19:50059682-50059806:50059682-50060132:-	-4.025213949996	6.76948080097939e-05	0.0447725451918528	-0.0864259590523773	Muscle_Skeletal	False	False
6_29818872_INS_ME_ALU	ENSG00000204599.10_and_ENSG00000248167.3_and_ENSG00000241370.1;RI:6:30313075:30313175-30313268:30313350:+	4.02070726856987	6.89531788257455e-05	0.0454377905866601	0.0119734355920659	Muscle_Skeletal	False	False
7_7542327_DEL_ME_ALU	ENSG00000164654.11;SE:7:7606703-7607238:7607319-7607657:+	4.02067070277989	6.89634791123494e-05	0.0454377905866601	0.0189738163886273	Muscle_Skeletal	False	False
16_70553024_DEL_ME_ALU	ENSG00000196696.8_and_ENSG00000226232.4_and_ENSG00000255185.1;A3:16:70073003-70076254:70072888-70076254:-	-4.02025172971641	6.90816047554242e-05	0.0454377905866601	-0.0229849350019281	Muscle_Skeletal	False	False
4_9952309_DEL_ME_ALU	ENSG00000071127.12_and_ENSG00000264931.1_and_ENSG00000223086.1;AF:4:10105610-10108053:10108180:10105610-10117737:10117963:-	4.0120536326506	7.143200840014449e-05	0.0468975382709433	0.0830448030318634	Muscle_Skeletal	False	False
6_32593707_DEL_ME_ALU	ENSG00000196735.7;SE:6:32605317-32606689:32607682-32609087:+	-4.01036117963367	7.19266002439852e-05	0.0470594752259758	-0.00700497134502943	Muscle_Skeletal	True	True
4_103785523_INS_ME_ALU	ENSG00000109332.15_and_ENSG00000252739.1_and_ENSG00000238948.1;AF:4:103747793-103748584:103748723:103747793-103748749:103749105:-	4.01030718286191	7.19424333118527e-05	0.0470594752259758	0.0313815198928735	Muscle_Skeletal	False	False
3_48746044_INS_ME_ALU	ENSG00000068745.10;SE:3:48731673-48731892:48731958-48732523:-	-4.00986156729976	7.207322419890591e-05	0.0470594752259758	-0.0334057534621143	Muscle_Skeletal	False	False
1_46207295_DEL_ME_ALU	ENSG00000159592.6_and_ENSG00000225447.1_and_ENSG00000234329.1;SE:1:46126897-46151248:46151292-46152084:-	4.00309362123758	7.40876174619963e-05	0.0482866384183868	0.0353372039989335	Muscle_Skeletal	False	False
18_13152466_INS_ME_ALU	ENSG00000101639.14;RI:18:13057584:13057732-13059081:13059311:+	-4.00078604847722	7.47865701762108e-05	0.0486535590205821	-0.0295360007017722	Muscle_Skeletal	True	True
6_32514612_INS_ME_SVA	ENSG00000196735.7;A3:6:32610030-32610387:32610030-32610729:+	-3.99847213359609	7.549372518861859e-05	0.0490244742349634	-0.15052335592025698	Muscle_Skeletal	True	False
8_27684060_DEL_ME_ALU	ENSG00000147419.12_and_ENSG00000238624.1;SE:8:27605796-27606012:27606115-27610029:-	3.99721575138973	7.58803414630975e-05	0.0491862696725586	0.0260133972924374	Muscle_Skeletal	True	False
6_29892872_INS_ME_ALU	ENSG00000204580.7_and_ENSG00000264594.1;AF:6:30848557:30848902-30856465:30851846:30851922-30856465:+	3.99340105861155	7.70657522159378e-05	0.0497995022065899	0.0316518750313814	Muscle_Skeletal	False	False
17_18637486_DEL_ME_ALU	ENSG00000177731.11;RI:17:18149058:18149164-18149248:18149376:-	3.99327654175892	7.71047402747563e-05	0.0497995022065899	0.00464372918857927	Muscle_Skeletal	True	False
15_43660437_DEL_ME_ALU	ENSG00000242866.5_and_ENSG00000166762.12_and_ENSG00000206991.1_and_ENSG00000249839.1_and_ENSG00000166763.7;A3:15:43940264-43940827:43940261-43940827:-	3.98849228066532	7.86170181084188e-05	0.0506847457052098	0.0216218290436948	Muscle_Skeletal	True	False
17_80759992_INS_ME_SVA	ENSG00000141560.10;SE:17:80678239-80678637:80678717-80680680:+	-3.98738000170537	7.897261328536221e-05	0.0508224275759869	-0.0164249542158078	Muscle_Skeletal	False	False
2_175090640_DEL_ME_ALU	ENSG00000138430.11_and_ENSG00000243770.2;AF:2:175111543-175112398:175113088:175111543-175113180:175113203:-	3.9863174094658302	7.931374853911851e-05	0.0509503261733044	0.0014153392094776	Muscle_Skeletal	False	False
3_49441528_INS_ME_LINE1	ENSG00000198218.6;RI:3:49070055:49070206-49070553:49070661:-	3.9829198539885	8.04139081225396e-05	0.0515644818624266	0.0136695839480389	Muscle_Skeletal	False	False
6_31211630_DEL_ME_SVA	ENSG00000204536.9;AF:6:31124866-31125162:31125566:31124866-31125944:31125949:-	3.97979165386715	8.143963594802458e-05	0.0521287970987453	0.118587871175461	Muscle_Skeletal	False	False
15_41039885_INS_ME_ALU	ENSG00000128891.11;AL:15:40823540:40824501-40849415:40846217:40846326-40849415:-	3.97818317549456	8.19718710378197e-05	0.0523757806212738	0.167954781550932	Muscle_Skeletal	False	False
17_44223917_DEL_ME_ALU	ENSG00000120071.8_and_ENSG00000238723.1;A3:17:44111651-44115904:44111648-44115904:-	-3.97629318144903	8.260147409762271e-05	0.05268398582592599	-0.0209365833213409	Muscle_Skeletal	False	False
6_31250241_INS_ME_ALU	ENSG00000204498.6;SE:6:31516216-31524474:31524560-31525405:+	3.97489915007592	8.306879635276509e-05	0.0528877741846605	0.0017301020431802901	Muscle_Skeletal	False	False
8_30644025_INS_ME_ALU	ENSG00000104695.8;AF:8:30643823-30643948:30644004:30643823-30648713:30648796:-	-3.97328273880702	8.36138068584413e-05	0.053140212870028	-0.204730895394619	Muscle_Skeletal	False	False
5_176387587_DEL_ME_SVA	ENSG00000087206.12;AF:5:176409624-176433285:176433366:176409624-176433651:176433752:-	-3.97238894485938	8.391662459367329e-05	0.0532381052526362	-0.00493994492720189	Muscle_Skeletal	True	True
4_166468026_DEL_ME_ALU	ENSG00000109466.9_and_ENSG00000200974.1;SE:4:166141211-166149959:166150065-166159930:+	3.9705121443465496	8.45558739043549e-05	0.053548711146179	0.0619974995966596	Muscle_Skeletal	False	False
15_49609604_INS_ME_ALU	ENSG00000156958.10_and_ENSG00000259467.1;AL:15:49612002-49620149:49620726:49612002-49659688:49660066:+	-3.9696804205890097	8.484063831642091e-05	0.0536341230329273	-0.0911437137533827	Muscle_Skeletal	True	False
5_81182490_DEL_ME_ALU	ENSG00000186468.8;AF:5:81573671-81573750:81573962:81573671-81574139:81574173:-	-3.96750158126532	8.559094467634251e-05	0.0540130185283718	-0.0328376174073719	Muscle_Skeletal	False	False
6_31439016_INS_ME_ALU	ENSG00000204536.9;A5:6:31124866-31125135:31124866-31125162:-	-3.96546182196272	8.62990567741768e-05	0.0543639996539172	-0.120837597394806	Muscle_Skeletal	False	False
9_71777941_DEL_ME_ALU	ENSG00000165060.7;AF:9:71650175:71650863-71661301:71651077:71651121-71661301:+	-3.96461290116161	8.65953977823465e-05	0.054454808217749	-0.0205654416432897	Muscle_Skeletal	False	False
15_48550274_DEL_ME_ALU	ENSG00000128951.9;AF:15:48623208:48623388-48624465:48623653:48623923-48624465:+	3.9553007289966295	8.991007224799102e-05	0.05639464379481299	0.0391379010511036	Muscle_Skeletal	False	False
7_91751552_INS_ME_ALU	ENSG00000127989.9;A5:7:91504078-91509369:91504078-91509971:-	3.95506535309822	8.999539311770241e-05	0.05639464379481299	0.0772284406250526	Muscle_Skeletal	False	False
16_2102234_INS_ME_ALU	ENSG00000065054.9;AF:16:2075357:2075667-2079583:2076929:2077219-2079583:+	3.95267140071169	9.08675429712758e-05	0.0568286310470662	0.00909956229931425	Muscle_Skeletal	False	False
15_47371112_INS_ME_ALU	ENSG00000137872.11_and_ENSG00000222311.1_and_ENSG00000222343.1_and_ENSG00000259554.1_and_ENSG00000259740.1;MX:15:48058874-48059234:48059290-48062694:48058874-48060778:48060812-48062694:+	-3.9522944416936703	9.100560237099743e-05	0.0568286310470662	-0.103251684428885	Muscle_Skeletal	False	False
12_58458223_INS_ME_ALU	ENSG00000135506.11;A5:12:58112204-58112776:58112159-58112776:+	3.95133865964784	9.1356544686991e-05	0.056948391308357	0.009703786397972359	Muscle_Skeletal	False	False
6_29818872_INS_ME_ALU	ENSG00000204642.9;AL:6:29693820-29694180:29694300:29693820-29694660:29695073:+	3.950604250359	9.16270749468542e-05	0.0570176961979284	0.0204372234008443	Muscle_Skeletal	False	False
16_876641_DEL_ME_ALU	ENSG00000103245.9;SE:16:784871-786266:786398-787186:-	-3.94950367758832	9.2033908931806e-05	0.0571714322722195	-0.0139273637227155	Muscle_Skeletal	False	False
12_71020045_INS_ME_LINE1	ENSG00000111596.7;AF:12:70636777:70637260-70671912:70637531:70638102-70671912:+	-3.94895796047172	9.223627130955501e-05	0.057197837909087015	-0.0506630343513496	Muscle_Skeletal	False	False
4_44842144_INS_ME_ALU	ENSG00000151806.9;A5:4:44680804-44682711:44680602-44682711:+	3.9434330343545096	9.43089091588491e-05	0.0583214336302543	0.103090975095212	Muscle_Skeletal	False	False
11_76990585_INS_ME_ALU	ENSG00000087884.10_and_ENSG00000254691.1;SE:11:77553674-77566391:77566528-77580768:+	-3.94326099184994	9.43741530358688e-05	0.0583214336302543	-0.00519495490900837	Muscle_Skeletal	False	False
15_24207063_DEL_ME_ALU	ENSG00000174450.7;A3:15:23687267-23687597:23687205-23687597:-	-3.94111669367325	9.519093532489971e-05	0.0586196733317467	-0.0666051871003421	Muscle_Skeletal	False	False
15_24207063_DEL_ME_ALU	ENSG00000174450.7;SE:15:23689359-23689618:23689647-23690457:-	-3.94111669367325	9.519093532489971e-05	0.0586196733317467	-0.0666051871003421	Muscle_Skeletal	False	False
7_12281711_DEL_ME_ALU	ENSG00000106460.14;SE:7:12251051-12253827:12254020-12254435:+	-3.9407057194926	9.53482421699628e-05	0.0586196733317467	-0.0163128344273668	Muscle_Skeletal	False	False
12_32076427_INS_ME_ALU	ENSG00000013573.12;SE:12:31255954-31256251:31256329-31256511:+	3.93977689879932	9.570467098101228e-05	0.0587378799800806	0.0200032792321166	Muscle_Skeletal	False	False
3_37361602_INS_ME_ALU	ENSG00000144674.12_and_ENSG00000230409.2_and_ENSG00000222208.1;SE:3:37343823-37354913:37355010-37356911:+	-3.9384328029041	9.62226952713919e-05	0.0589546897564247	-0.00034122956691240495	Muscle_Skeletal	True	True
1_169160037_DEL_ME_ALU	ENSG00000143156.9;SE:1:169206925-169216226:169216298-169256541:-	3.9379991326811896	9.63904011042035e-05	0.0589564885632413	0.008922329618812891	Muscle_Skeletal	False	False
3_37361602_INS_ME_ALU	ENSG00000144674.12_and_ENSG00000230409.2_and_ENSG00000222208.1;SE:3:37327552-37329018:37329103-37330726:+	-3.93550346062718	9.73609057387517e-05	0.0594484693571476	-0.000341615977581979	Muscle_Skeletal	True	True
18_9036098_DEL_ME_ALU	ENSG00000154845.11;AF:18:9614268-9614476:9614531:9614268-9615017:9615187:-	-3.93493908393495	9.758165784491752e-05	0.059481755664647015	-0.072237860705049	Muscle_Skeletal	False	False
16_18832544_DEL_ME_LINE1	ENSG00000157106.12_and_ENSG00000238329.1;SE:16:18903676-18907374:18907529-18908115:-	-3.93116076216559	9.90717838664182e-05	0.060287370845284	-0.000561850733781784	Muscle_Skeletal	False	False
10_46074888_INS_ME_ALU	ENSG00000172661.13;SE:10:46280349-46280957:46281079-46282483:+	3.926068552079621	0.000101114227294654	0.0614257772199109	0.0770377536373743	Muscle_Skeletal	False	False
4_157447966_INS_ME_LINE1	ENSG00000109738.6;AF:4:157997318:157997449-157999148:157997555:157997710-157999148:+	3.92461956295434	0.000101702655650767	0.0616785235950114	0.0719548519001556	Muscle_Skeletal	False	False
14_22032358_INS_ME_ALU	ENSG00000165795.16_and_ENSG00000206150.3;AF:14:21492255-21492985:21493159:21492255-21493223:21493298:-	3.92131740300591	0.000103055791834338	0.0623933941320413	0.0566019166991885	Muscle_Skeletal	True	False
9_95680508_INS_ME_ALU	ENSG00000198000.7;AF:9:95085785-95086305:95086942:95085785-95087600:95087667:-	-3.91828599524702	0.000104312978889066	0.0630478569075603	-0.0543150636258248	Muscle_Skeletal	False	False
12_58359071_INS_ME_ALU	ENSG00000123427.11_and_ENSG00000257921.1_and_ENSG00000123297.12_and_ENSG00000270039.1;AF:12:58176564:58176641-58176893:58176664:58176690-58176893:+	-3.91650175020648	0.00010505971864206701	0.0633921129629623	-0.0929884918446634	Muscle_Skeletal	True	False
7_80423176_INS_ME_ALU	ENSG00000135218.13;RI:7:80299269:80299338-80300293:80300480:+	3.91309047517328	0.000106501515743704	0.0641538953699837	0.0133423340857181	Muscle_Skeletal	False	False
3_194121172_DEL_ME_SVA	ENSG00000173950.11_and_ENSG00000265333.1_and_ENSG00000244314.2;AF:3:194947585-194968501:194968585:194947585-194980743:194980809:-	3.91132340819923	0.000107255725598472	0.0644996276169998	0.0455828122000835	Muscle_Skeletal	True	False
15_35473633_INS_ME_ALU	ENSG00000140199.7;A3:15:34530602-34531166:34530532-34531166:-	3.91031412230549	0.000107688770069408	0.064651386757223	0.017782137175191004	Muscle_Skeletal	False	False
6_29680452_INS_ME_LINE1	ENSG00000206503.7;RI:6:29910534:29910631-29911062:29911320:+	3.90851684220124	0.000108464013782495	0.0647019534158548	0.0648402935236799	Muscle_Skeletal	False	False
15_34741752_DEL_ME_ALU	ENSG00000175265.13_and_ENSG00000221649.1_and_ENSG00000259917.1_and_ENSG00000215252.7_and_ENSG00000221065.1;AF:15:34846157-34875717:34875852:34846157-34880592:34880704:-	-3.90825421302391	0.00010857773853448	0.0647019534158548	-0.0317820027911424	Muscle_Skeletal	False	False
12_4742915_INS_ME_ALU	ENSG00000010219.9_and_ENSG00000272921.1_and_ENSG00000256381.1_and_ENSG00000139180.6_and_ENSG00000255639.2_and_ENSG00000130035.2_and_ENSG00000151079.6_and_ENSG00000255608.1;AF:12:4671370:4671449-4677121:4676483:4676549-4677121:+	3.90797304875507	0.000108699614567237	0.0647019534158548	0.0484699457892854	Muscle_Skeletal	False	False
17_43670097_INS_ME_SVA	ENSG00000186868.11_and_ENSG00000256762.1;SE:17:44039836-44049225:44049311-44055741:+	-3.90781925932672	0.00010876633233151601	0.0647019534158548	-0.0581125598565897	Muscle_Skeletal	False	False
12_4742915_INS_ME_SVA	ENSG00000010219.9_and_ENSG00000272921.1_and_ENSG00000256381.1_and_ENSG00000139180.6_and_ENSG00000255639.2_and_ENSG00000130035.2_and_ENSG00000151079.6_and_ENSG00000255608.1;AF:12:4671370:4671449-4677121:4676483:4676549-4677121:+	3.9077824440297	0.000108782309494709	0.0647019534158548	0.0525962509637261	Muscle_Skeletal	False	False
15_49609604_INS_ME_ALU	ENSG00000104047.10;AL:15:49917628-49918941:49919006:49917628-49923021:49923257:+	-3.9076081934515097	0.000108857961203945	0.0647019534158548	-0.0920449301429075	Muscle_Skeletal	False	False
2_88320970_DEL_ME_ALU	ENSG00000230006.3_and_ENSG00000221686.1;A5:2:89084443-89085987:89084310-89085987:+	3.90704215591738	0.00010910405296644399	0.0647406804245049	0.0645301504406418	Muscle_Skeletal	True	True
6_33030310_INS_ME_SVA	ENSG00000096395.6;A5:6:33762612-33763280:33762612-33763301:-	3.90598422282146	0.000109565415370168	0.0649068060248597	0.0143576473021147	Muscle_Skeletal	True	False
5_179369185_INS_ME_ALU	ENSG00000161010.10_and_ENSG00000252202.1_and_ENSG00000197226.8;RI:5:179280197:179280276-179280378:179280437:-	3.9053349013412406	0.000109849497285747	0.0649675346666287	0.0113641200415303	Muscle_Skeletal	False	False
17_66548806_DEL_ME_ALU	ENSG00000141337.8_and_ENSG00000267009.2_and_ENSG00000108946.10_and_ENSG00000269657.1;AF:17:66409764:66409936-66511535:66509023:66509119-66511535:+	3.895527308319509	0.00011422610939924399	0.0674444858585034	0.0894812779668723	Muscle_Skeletal	True	False
17_15772069_INS_ME_SVA	ENSG00000170315.9;AF:17:16284245:16284343-16285216:16284779:16284993-16285216:+	-3.89203975789299	0.00011582182280732199	0.0682740069860146	-0.00176219739732947	Muscle_Skeletal	False	False
10_74798385_DEL_ME_ALU	ENSG00000138279.11;SE:10:75158143-75160561:75160615-75173770:-	-3.88708377116729	0.000118125744193446	0.0693336808936692	-0.0202333560675103	Muscle_Skeletal	True	False
15_49609604_INS_ME_ALU	ENSG00000104047.10;SE:15:49917628-49923153:49923255-49924356:+	3.8869844593827496	0.000118172352179741	0.0693336808936692	0.0309031250667385	Muscle_Skeletal	False	False
14_22032358_INS_ME_ALU	ENSG00000165795.16_and_ENSG00000206150.3;AF:14:21492255-21492985:21493159:21492255-21493553:21493688:-	3.88692386786616	0.00011820079691551699	0.0693336808936692	0.0860316964723001	Muscle_Skeletal	True	False
10_6411580_DEL_ME_LINE1	ENSG00000134470.15;AF:10:6008302-6019368:6019553:6008302-6019740:6020014:-	3.88533950952336	0.00011894687918833799	0.0696571224046783	0.0609229993867475	Muscle_Skeletal	False	False
12_22123796_INS_ME_ALU	ENSG00000111711.5;SE:12:21659910-21661317:21661495-21665229:+	3.8830018360661103	0.000120055844584657	0.070191669618759	0.0477142858794267	Muscle_Skeletal	False	False
15_49609604_INS_ME_ALU	ENSG00000104047.10;AL:15:49917628-49918941:49919006:49917628-49924356:49924374:+	-3.88019645208977	0.00012139960293860901	0.0708615225563893	-0.0680362981098228	Muscle_Skeletal	True	False
8_62930151_DEL_ME_ALU	ENSG00000177182.6_and_ENSG00000213881.3;AF:8:62200531:62200697-62289164:62282905:62283225-62289164:+	-3.8742007519914	0.000124319359951969	0.0724476131983289	-0.0653930000332286	Muscle_Skeletal	True	False
6_31211630_DEL_ME_SVA	ENSG00000204536.9;AF:6:31124866-31125135:31125565:31124866-31125948:31125971:-	-3.86907083990972	0.000126870115921056	0.0738138586143559	-0.101605406810001	Muscle_Skeletal	False	False
3_37361602_INS_ME_ALU	ENSG00000008226.15_and_ENSG00000231668.2;SE:3:38125736-38126765:38126938-38127732:+	-3.86866009132405	0.00012707647974568602	0.0738138998283824	-0.0406428385557507	Muscle_Skeletal	False	False
17_43660611_INS_ME_SVA	ENSG00000264589.1;A5:17:43921527-43971978:43921527-43972846:-	3.86791285606974	0.00012745271200635802	0.0739124511113566	0.127118085112767	Muscle_Skeletal	False	False
17_15789558_INS_ME_ALU	ENSG00000170315.9;AF:17:16284245:16284343-16285216:16284779:16284993-16285216:+	-3.8652459505633097	0.00012880410534041	0.074556565853182	-0.0014363261165475198	Muscle_Skeletal	False	False
5_94109633_DEL_ME_ALU	ENSG00000175471.15_and_ENSG00000243806.1;AF:5:94353188-94417130:94417331:94353188-94619560:94620279:-	-3.86458200822039	0.000129142643845181	0.074556565853182	-0.0328111963715067	Muscle_Skeletal	False	False
6_29680468_INS_ME_ALU	ENSG00000206503.7;RI:6:29912277:29912393-29912836:29912868:+	-3.86449217728499	0.000129188512452029	0.074556565853182	-0.00472930051969484	Muscle_Skeletal	False	False
19_35073552_INS_ME_ALU	ENSG00000012124.10_and_ENSG00000269553.1_and_ENSG00000263397.1;SE:19:35835828-35835954:35836029-35837054:+	3.8635265404092096	0.000129682550709024	0.074721164495566	0.0892571031042424	Muscle_Skeletal	True	False
5_1645773_INS_ME_LINE1	ENSG00000188002.6;SE:5:1602850-1632759:1632866-1632960:-	-3.86221773047684	0.000130355015681394	0.0749878754276131	-0.0847833724542689	Muscle_Skeletal	False	False
14_65527158_DEL_ME_ALU	ENSG00000033170.12_and_ENSG00000207781.1;AF:14:65877310:65878711-65922339:65879724:65879932-65922339:+	-3.85613382793633	0.00013352444314858601	0.07665673150545799	-0.0191411260111972	Muscle_Skeletal	False	False
4_86564388_DEL_ME_ALU	ENSG00000109339.14_and_ENSG00000252757.1_and_ENSG00000266515.1;AF:4:87275797-87279234:87279283:87275797-87320900:87320959:-	-3.8558301403978494	0.00013368454424097	0.07665673150545799	-0.0167988445376149	Muscle_Skeletal	False	False
6_29905139_INS_ME_LINE1	ENSG00000204623.4_and_ENSG00000237669.1;AF:6:30025967-30026145:30026524:30025967-30028518:30028920:-	-3.8529783372980497	0.000135196868673277	0.0773998828429663	-0.18993832497187	Muscle_Skeletal	False	False
3_114915094_INS_ME_ALU	ENSG00000181722.11_and_ENSG00000264623.1;AF:3:114693263-114790066:114790222:114693263-114866066:114866118:-	3.8522852461670096	0.000135566853978019	0.0774877181928577	0.127393243835964	Muscle_Skeletal	False	False
11_86195336_INS_ME_ALU	ENSG00000149196.11;SE:11:86017524-86037555:86037718-86048421:+	-3.8518525180882	0.000135798337735871	0.077496234487416	-0.006451522300247371	Muscle_Skeletal	False	False
2_201638085_INS_ME_LINE1	ENSG00000082153.13;A5:2:201676713-201677931:201676450-201677931:+	-3.851315230775621	0.00013608627456156201	0.0775368885145657	-0.0112430842193271	Muscle_Skeletal	False	False
15_56833937_INS_ME_ALU	ENSG00000140262.13;AL:15:57574796-57578355:57578748:57574796-57583027:57583322:+	-3.84963695052553	0.000136989401296002	0.0779273683102126	-0.0510245537213067	Muscle_Skeletal	False	False
2_65163429_INS_ME_ALU	ENSG00000234255.4;SE:2:65669635-65677367:65677893-65682794:-	3.84053905636458	0.000141984658097326	0.0806407499975593	0.0337219095131376	Muscle_Skeletal	False	False
12_113683121_DEL_ME_ALU	ENSG00000089060.7;A3:12:113754461-113754747:113754429-113754747:-	-3.836991315971241	0.00014397883431713102	0.0816437570298683	-0.0478819137716752	Muscle_Skeletal	True	False
3_31400671_INS_ME_ALU	ENSG00000144645.9_and_ENSG00000251590.1;AF:3:31918004-31948340:31948488:31918004-32022391:32022797:-	-3.83372774639896	0.00014583662890997	0.0825663766248499	-0.0605509309648085	Muscle_Skeletal	False	False
20_57723455_DEL_ME_ALU	ENSG00000101166.11;SE:20:57611815-57612246:57612354-57613521:-	-3.83154114311787	0.00014709400715331598	0.0831466884574013	-0.053758173422890985	Muscle_Skeletal	False	False
6_32537048_INS_ME_ALU	ENSG00000179344.12_and_ENSG00000241287.1;SE:6:32628026-32629124:32629234-32629744:-	-3.8298402087316097	0.00014807918446301698	0.0835715474320137	-0.0444354445250551	Muscle_Skeletal	False	False
14_60454171_INS_ME_ALU	ENSG00000126773.8_and_ENSG00000258896.1;A3:14:60582778-60585047:60582778-60585095:+	3.8274294359616	0.000149486184413943	0.0842327576871454	0.013388498210096	Muscle_Skeletal	False	False
5_81182490_DEL_ME_ALU	ENSG00000186468.8;AF:5:81573671-81573750:81573962:81573671-81574139:81574174:-	-3.8269716630922206	0.00014975477760931598	0.0842514256779354	-0.0352570464931061	Muscle_Skeletal	False	False
7_102488720_DEL_ME_ALU	ENSG00000170667.10_and_ENSG00000272949.1_and_ENSG00000238392.1_and_ENSG00000168255.14_and_ENSG00000270249.1_and_ENSG00000105808.13_and_ENSG00000205236.6_and_ENSG00000238997.1_and_ENSG00000267368.1_and_ENSG00000228049.5_and_ENSG00000267645.1;SE:7:102223339-102223451:102223515-102224665:-	-3.82489027761104	0.00015098176793885604	0.08468411203061901	-0.0257151536773269	Muscle_Skeletal	False	False
17_43660611_INS_ME_SVA	ENSG00000225190.4_and_ENSG00000264225.1;SE:17:43535805-43545575:43545959-43552466:-	3.82486418106201	0.000150997212147013	0.08468411203061901	0.0265919122832439	Muscle_Skeletal	False	False
7_33403546_DEL_ME_ALU	ENSG00000122507.16_and_ENSG00000222741.1_and_ENSG00000238090.1;MX:7:33388782-33390831:33390935-33397467:33388782-33392471:33392485-33397467:+	3.82434363298006	0.000151305589906904	0.08472426358400502	0.0660718895431321	Muscle_Skeletal	False	False
5_55689496_INS_ME_ALU	ENSG00000155542.7;AF:5:56205420:56205570-56206996:56205932:56206221-56206996:+	3.82146292324578	0.000153022936427719	0.0855520154783417	0.0373476729605025	Muscle_Skeletal	True	True
14_22032358_INS_ME_ALU	ENSG00000165795.16_and_ENSG00000206150.3;AF:14:21492255-21492395:21492443:21492255-21492985:21493159:-	-3.81962134992552	0.000154130429000253	0.085936435522022	-0.0169395511830877	Muscle_Skeletal	False	False
6_31439016_INS_ME_ALU	ENSG00000204536.9;AF:6:31124866-31125162:31125566:31124866-31125944:31126015:-	3.81903211582753	0.000154486380934217	0.085936435522022	0.0160001806217898	Muscle_Skeletal	False	False
6_28190207_DEL_ME_ALU	ENSG00000235109.3;A5:6:28297555-28303607:28297555-28303859:-	3.81835230405357	0.000154898014935305	0.085936435522022	0.103629000544079	Muscle_Skeletal	False	False
8_141361286_INS_ME_ALU	ENSG00000169398.15_and_ENSG00000254324.1;AF:8:141935848-142011224:142011257:141935848-142012113:142012209:-	-3.81833534160282	0.000154908299134855	0.085936435522022	-0.0156829672442842	Muscle_Skeletal	False	False
15_43660437_DEL_ME_ALU	ENSG00000167004.8;SE:15:44038904-44043782:44043956-44046022:+	-3.81833023671152	0.000154911394316285	0.085936435522022	-0.00998954835139133	Muscle_Skeletal	False	False
11_77403284_DEL_ME_ALU	ENSG00000087884.10_and_ENSG00000254691.1;AF:11:77532160:77532287-77553525:77552184:77552270-77553525:+	3.81677412545447	0.000155857618728674	0.0863275083822379	0.0869835937912824	Muscle_Skeletal	False	False
16_2102234_INS_ME_ALU	ENSG00000065054.9;AF:16:2079755:2079783-2086325:2083265:2083427-2086325:+	3.81626455149835	0.000156168660114083	0.0863660965132612	0.103494531103935	Muscle_Skeletal	False	False
3_15294342_INS_ME_ALU	ENSG00000206562.7_and_ENSG00000206926.1_and_ENSG00000249786.3_and_ENSG00000206561.8_and_ENSG00000263573.1_and_ENSG00000241064.2;SE:3:15457449-15466462:15466596-15467794:-	-3.81458319515299	0.00015719911582275602	0.0868018099253954	-0.0486617172537654	Muscle_Skeletal	True	False
15_66668151_INS_ME_ALU	ENSG00000174444.10_and_ENSG00000199574.1_and_ENSG00000202529.1_and_ENSG00000199673.1_and_ENSG00000200623.1;A5:15:66793443-66793532:66793443-66793713:-	-3.81362932131976	0.000157786569946854	0.0869919420327484	-0.00136495964629049	Muscle_Skeletal	False	False
9_32463887_INS_ME_LINE1	ENSG00000122729.14;SE:9:32384733-32386369:32386436-32405483:+	3.81176340312436	0.00015894171736459598	0.0874008645887447	0.0108761255244349	Muscle_Skeletal	False	False
15_76826019_INS_ME_ALU	ENSG00000140374.11_and_ENSG00000259581.3;SE:15:76518270-76520054:76520238-76523674:-	3.81164255354012	0.00015901680732921202	0.0874008645887447	0.00332059806833524	Muscle_Skeletal	False	False
8_118980772_DEL_ME_ALU	ENSG00000177570.9;AF:8:119593132-119634043:119634132:119593132-119634178:119634234:-	3.81021817182009	0.000159904376251604	0.0877539030229491	0.0730332073967147	Muscle_Skeletal	True	True
12_12263354_DEL_ME_ALU	ENSG00000178878.8_and_ENSG00000207983.1_and_ENSG00000213782.3;A5:12:12966450-12967065:12966388-12967065:+	3.8089860984139103	0.000160675884807602	0.0878245624698878	0.00457061225640248	Muscle_Skeletal	False	False
5_94109633_DEL_ME_ALU	ENSG00000175471.15_and_ENSG00000243806.1;AL:5:94134790:94134837-94204038:94202848:94203087-94204038:-	3.80897656305965	0.000160681869409903	0.0878245624698878	0.0890441043948733	Muscle_Skeletal	False	False
17_70696173_INS_ME_ALU	ENSG00000179604.8;SE:17:71282751-71282853:71282992-71308032:-	3.8086269956908194	0.00016090141111068602	0.0878245624698878	0.0044680358060262895	Muscle_Skeletal	False	False
12_133183488_INS_ME_ALU	ENSG00000090615.8_and_ENSG00000072609.13_and_ENSG00000252079.1_and_ENSG00000196458.6;A3:12:133446420-133447310:133446384-133447310:-	-3.8080996950121	0.000161233112155193	0.0878245624698878	-0.0425101338267774	Muscle_Skeletal	False	False
17_19543433_DEL_ME_ALU	ENSG00000072210.14_and_ENSG00000252349.1;RI:17:19552036:19552156-19552248:19552437:+	-3.8080563945357	0.000161260379202194	0.0878245624698878	-0.0928979095772891	Muscle_Skeletal	False	False
17_43670097_INS_ME_SVA	ENSG00000267198.1;AL:17:43623310-43635773:43636133:43623310-43640012:43640596:+	3.8055975748881	0.000162815904336696	0.0885369628368049	0.0686050949195726	Muscle_Skeletal	False	False
6_111295199_DEL_ME_ALU	ENSG00000197498.8;SE:6:111306341-111310191:111310268-111312950:+	3.80113543930365	0.000165675041286258	0.0899514207577063	0.0568733266742721	Muscle_Skeletal	False	False
4_44870723_DEL_ME_ALU	ENSG00000163281.7_and_ENSG00000273369.1;MX:4:44719312-44720326:44720427-44728491:44719312-44724101:44724259-44728491:-	-3.80065162141468	0.000165987883138574	0.0899514207577063	-0.0407073087533588	Muscle_Skeletal	False	False
5_149746204_DEL_ME_ALU	ENSG00000070814.13;A3:5:149771739-149772268:149771739-149772271:+	-3.8003684917796297	0.000166171216426672	0.0899514207577063	-0.0298423479151522	Muscle_Skeletal	False	False
16_8917513_INS_ME_ALU	ENSG00000183044.7_and_ENSG00000243954.2;AF:16:8807458:8807722-8829556:8814576:8814791-8829556:+	3.79793890463724	0.00016775231128686002	0.0906701242505476	0.0378361201417933	Muscle_Skeletal	False	False
19_51097098_INS_ME_ALU	ENSG00000104951.11_and_ENSG00000213024.6_and_ENSG00000269179.1_and_ENSG00000161640.11_and_ENSG00000221125.1;MX:19:50413141-50414362:50414623-50432583:50413141-50430951:50431105-50432583:-	3.796661606581	0.000168589220309674	0.0909850339490571	0.151724516811739	Muscle_Skeletal	False	False
12_133469012_INS_ME_ALU	ENSG00000185163.5;A5:12:132625565-132625648:132625565-132625820:-	3.79613784290357	0.000168933538126293	0.091033551521848	0.0191559769001942	Muscle_Skeletal	False	False
1_46207295_DEL_ME_ALU	ENSG00000159588.10;A3:1:46089324-46089408:46088789-46089408:-	-3.79348682091617	0.000170686505278127	0.0918398633685292	-0.0955350999773789	Muscle_Skeletal	False	False
3_49441528_INS_ME_LINE1	ENSG00000177479.15;SE:3:48965246-48982569:48982614-48999045:+	-3.79137183302222	0.000172097323744602	0.0924599331927623	-0.00939394316139016	Muscle_Skeletal	True	True
15_66668151_INS_ME_ALU	ENSG00000166938.8;A3:15:66587479-66599162:66587479-66599235:+	3.79066544429645	0.000172570972691899	0.0925536381644031	0.0358774084691017	Muscle_Skeletal	False	False
4_172288851_INS_ME_ALU	ENSG00000248872.1;A5:4:171976568-171976979:171976543-171976979:+	-3.79034079279877	0.00017278907102861898	0.0925536381644031	-0.0670059003626986	Muscle_Skeletal	False	False
9_35803108_DEL_ME_ALU	ENSG00000198467.9;RI:9:35684485:35684547-35685061:35685136:-	3.78859305895988	0.000173967662357017	0.0930456550607271	0.0306115647275167	Muscle_Skeletal	False	False
10_134288545_INS_ME_ALU	ENSG00000148832.10_and_ENSG00000254536.1_and_ENSG00000148824.14;SE:10:135195163-135196356:135196443-135197464:+	3.78581441534686	0.00017585708585597	0.0939158205182248	0.00138743622639793	Muscle_Skeletal	False	False
14_22032358_INS_ME_ALU	ENSG00000165795.16_and_ENSG00000206150.3;AF:14:21492255-21492722:21492874:21492255-21492985:21493159:-	-3.7833878013134	0.000177522962276973	0.094664185775389	-0.0766741593198646	Muscle_Skeletal	False	False
12_119768922_INS_ME_ALU	ENSG00000135090.9;AF:12:118704564-118797326:118797525:118704564-118810453:118810750:-	3.782045035372181	0.000178451163523537	0.09501754355881	0.000303379747543426	Muscle_Skeletal	True	False
13_114882021_INS_ME_ALU	ENSG00000169062.10;A5:13:115067500-115070264:115067342-115070264:+	3.7814958244523	0.00017883212956868401	0.0950324426514426	0.0137197251340083	Muscle_Skeletal	True	False
14_65527158_DEL_ME_ALU	ENSG00000033170.12_and_ENSG00000207781.1;AF:14:65878609:65878711-65922339:65879724:65879932-65922339:+	-3.78123930015512	0.000179010333240376	0.0950324426514426	-0.0482193012452677	Muscle_Skeletal	False	False
9_7741406_INS_ME_LINE1	ENSG00000225489.2_and_ENSG00000107077.13_and_ENSG00000230581.2_and_ENSG00000224972.1;MX:9:6793132-6805599:6805774-6849507:6793132-6814631:6814745-6849507:+	3.77699987041089	0.000181979781108386	0.0964657295676631	0.0762615015440231	Muscle_Skeletal	False	False
1_70091072_INS_ME_ALU	ENSG00000197568.9;A5:1:70820891-70832127:70820794-70832127:+	-3.7752936968971698	0.00018318791235480904	0.0968940509568865	-0.0935732005261557	Muscle_Skeletal	False	False
19_35073552_INS_ME_ALU	ENSG00000105699.12_and_ENSG00000268947.1;SE:19:35741562-35749848:35749967-35757262:+	-3.77509459062355	0.00018332939037036896	0.0968940509568865	-0.194844596323468	Muscle_Skeletal	True	False
3_99785363_DEL_ME_ALU	ENSG00000114021.7;A5:3:100053956-100057931:100053642-100057931:+	-3.77330987877678	0.000184602156455257	0.0973662617413322	-0.010053909077517	Muscle_Skeletal	False	False
19_56966061_INS_ME_ALU	ENSG00000166770.6;AF:19:56988972:56989294-57005532:56989500:56989750-57005532:+	3.7730237196185	0.000184807004552429	0.0973662617413322	0.017612673667226	Muscle_Skeletal	False	False
5_140143667_INS_ME_ALU	ENSG00000120314.14;A3:5:140049275-140050854:140049275-140050907:+	3.7726997321565	0.000185039191036905	0.0973662617413322	0.0314004034591905	Muscle_Skeletal	False	False
6_33026728_DEL_ME_SVA	ENSG00000231389.3;A3:6:33041549-33048457:33041446-33048457:-	3.77025187773219	0.000186802368249427	0.0980319336005292	0.0497962882659511	Muscle_Skeletal	False	False
16_66823166_DEL_ME_ALU	ENSG00000159593.10_and_ENSG00000258122.1;A5:16:66860683-66861838:66860683-66861883:-	3.7701829886365097	0.000186852217275492	0.0980319336005292	0.0236002408221911	Muscle_Skeletal	False	False
20_34458566_INS_ME_ALU	ENSG00000214078.7_and_ENSG00000272897.1_and_ENSG00000252549.1_and_ENSG00000244462.3_and_ENSG00000244005.8;A5:20:34214303-34214489:34214303-34214657:-	-3.7697157901884895	0.000187190619310504	0.0980656847527243	-0.019606411336788	Muscle_Skeletal	False	False
6_32688595_INS_ME_ALU	ENSG00000241106.2_and_ENSG00000250264.1_and_ENSG00000204267.9;AL:6:32789610:32790095-32797177:32793192:32796811-32797177:-	3.7681975956784304	0.000188294277089225	0.0984996543561003	0.0398727628974908	Muscle_Skeletal	False	False
12_54076200_DEL_ME_ALU	ENSG00000267281.2_and_ENSG00000139574.7_and_ENSG00000170653.14;AF:12:53994805-54019735:54019763:53994805-54020063:54020194:-	3.76637016236017	0.000189630878509928	0.09905403543141	0.105452700454909	Muscle_Skeletal	False	False
5_179369185_INS_ME_ALU	ENSG00000161010.10_and_ENSG00000252202.1_and_ENSG00000197226.8;A5:5:179275066-179280197:179275066-179280378:-	3.7653201189585	0.000190402933316656	0.0993123381530115	0.0197022633311403	Muscle_Skeletal	False	False
15_41039885_INS_ME_ALU	ENSG00000128891.11;A5:15:40855226-40856990:40855226-40857175:-	16.6567933666927	8.642659809186167e-38	3.09243874898471e-32	0.12837142161825998	Esophagus_Gastroesophageal_Junction	False	False
17_44223917_DEL_ME_ALU	ENSG00000176681.10_and_ENSG00000265411.1;AF:17:44370099:44371395-44377160:44372497:44375108-44377160:+	-12.290710741256401	2.32774255174033e-25	4.1644594509037996e-20	-0.408827851915548	Esophagus_Gastroesophageal_Junction	False	False
15_41100332_INS_ME_ALU	ENSG00000166140.13;SE:15:41102955-41104897:41105100-41105536:+	12.174870857978402	5.00116599832127e-25	5.96490735675111e-20	0.107242553222152	Esophagus_Gastroesophageal_Junction	True	False
12_11258537_DEL_ME_ALU	ENSG00000111215.7_and_ENSG00000121318.2_and_ENSG00000256651.1_and_ENSG00000231887.2_and_ENSG00000256682.1_and_ENSG00000212128.2_and_ENSG00000212127.5_and_ENSG00000212125.2_and_ENSG00000212126.3_and_ENSG00000255837.1_and_ENSG00000212124.2_and_ENSG00000256436.1_and_ENSG00000256019.1_and_ENSG00000226761.3_and_ENSG00000256274.1_and_ENSG00000255374.1_and_ENSG00000256400.1_and_ENSG00000256188.1_and_ENS…	-12.0293749189435	1.30600933726059e-24	1.16826126743638e-19	-0.13844929062212502	Esophagus_Gastroesophageal_Junction	False	False
3_48372326_INS_ME_ALU	ENSG00000164048.9_and_ENSG00000199476.1;AL:3:48302429-48309405:48309471:48302429-48327736:48329117:+	11.7839022042458	6.5822569672090476e-24	4.71040789538808e-19	0.402037736051086	Esophagus_Gastroesophageal_Junction	True	True
6_32773437_INS_ME_ALU	ENSG00000241106.2_and_ENSG00000250264.1_and_ENSG00000204267.9;AL:6:32789610:32790095-32797177:32793192:32796811-32797177:-	11.157550832020199	4.0140502927318195e-22	2.39378558215444e-17	0.141267764078596	Esophagus_Gastroesophageal_Junction	False	False
17_44176406_DEL_ME_ALU	ENSG00000176681.10_and_ENSG00000265411.1;AF:17:44370099:44371395-44377160:44372497:44375108-44377160:+	-11.0416675702386	8.55904683614451e-22	4.37503015355386e-17	-0.390843473748154	Esophagus_Gastroesophageal_Junction	False	False
4_187093487_INS_ME_ALU	ENSG00000109794.9_and_ENSG00000253013.1_and_ENSG00000250327.1;AF:4:187025573:187025674-187070327:187065995:187066266-187070327:+	10.5991614949207	1.5232955083174395e-20	6.056132101406339e-16	0.23511812257019896	Esophagus_Gastroesophageal_Junction	False	False
4_187098241_INS_ME_ALU	ENSG00000109794.9_and_ENSG00000253013.1_and_ENSG00000250327.1;AF:4:187025573:187025674-187070327:187065995:187066266-187070327:+	10.5991614949207	1.5232955083174395e-20	6.056132101406339e-16	0.23511812257019896	Esophagus_Gastroesophageal_Junction	False	False
17_44223917_DEL_ME_ALU	ENSG00000204650.9_and_ENSG00000120088.10_and_ENSG00000263715.2;AF:17:43697706:43697738-43699274:43697976:43698518-43699274:+	10.417671738127801	4.9294001195562496e-20	1.6034487147077697e-15	0.15959984530031798	Esophagus_Gastroesophageal_Junction	False	False
17_44223917_DEL_ME_ALU	ENSG00000204650.9_and_ENSG00000120088.10_and_ENSG00000263715.2;AL:17:43707524-43713649:43715325:43707524-43723267:43723557:+	-10.417671738127801	4.9294001195562496e-20	1.6034487147077697e-15	-0.15959984530031798	Esophagus_Gastroesophageal_Junction	False	False
10_105097539_DEL_ME_ALU	ENSG00000173915.8_and_ENSG00000221767.1;MX:10:105152223-105153956:105154151-105156166:105152223-105155503:105155789-105156166:-	10.35344085561	7.461913913623129e-20	2.22496239945617e-15	0.197836358377029	Esophagus_Gastroesophageal_Junction	False	False
17_43670097_INS_ME_SVA	ENSG00000176681.10_and_ENSG00000265411.1;AF:17:44370099:44371395-44377160:44372497:44375108-44377160:+	-9.9367461075342	1.08324927384507e-18	2.98152696864444e-14	-0.399806702297499	Esophagus_Gastroesophageal_Junction	False	False
10_105097539_DEL_ME_ALU	ENSG00000173915.8_and_ENSG00000221767.1;SE:10:105152223-105153956:105154151-105156166:-	9.64296108770648	7.02444547243657e-18	1.7953027563842894e-13	0.0106941518757872	Esophagus_Gastroesophageal_Junction	False	False
10_35593222_DEL_ME_ALU	ENSG00000108100.13;SE:10:35626135-35772332:35772406-35790429:+	-9.391495412580769	3.43623811268826e-17	7.84075071459126e-13	-0.0404982104798229	Esophagus_Gastroesophageal_Junction	False	False
10_105097539_DEL_ME_ALU	ENSG00000173915.8_and_ENSG00000221767.1;AF:10:105154151-105155503:105155780:105154151-105156166:105156223:-	-9.388294773917812	3.5060971136566603e-17	7.84075071459126e-13	-0.258104293179673	Esophagus_Gastroesophageal_Junction	False	False
12_11242400_INS_ME_ALU	ENSG00000111215.7_and_ENSG00000121318.2_and_ENSG00000256651.1_and_ENSG00000231887.2_and_ENSG00000256682.1_and_ENSG00000212128.2_and_ENSG00000212127.5_and_ENSG00000212125.2_and_ENSG00000212126.3_and_ENSG00000255837.1_and_ENSG00000212124.2_and_ENSG00000256436.1_and_ENSG00000256019.1_and_ENSG00000226761.3_and_ENSG00000256274.1_and_ENSG00000255374.1_and_ENSG00000256400.1_and_ENSG00000256188.1_and_ENS…	-9.32039738429225	5.37070639585012e-17	1.13041048600325e-12	-0.103902088180826	Esophagus_Gastroesophageal_Junction	False	False
17_43660611_INS_ME_SVA	ENSG00000176681.10_and_ENSG00000265411.1;AF:17:44370099:44371395-44377160:44372497:44375108-44377160:+	-9.277225758413133	7.04006268828485e-17	1.3994510391988301e-12	-0.409769341449442	Esophagus_Gastroesophageal_Junction	False	False
1_247288976_INS_ME_ALU	ENSG00000196418.8;AL:1:247285277:247287173-247322308:247319203:247320519-247322308:-	-9.23147015490045	9.3749693062901e-17	1.7655090223436699e-12	-0.17360803790904095	Esophagus_Gastroesophageal_Junction	False	False
16_2102234_INS_ME_ALU	ENSG00000065054.9;A3:16:2087601-2087758:2087601-2087860:+	8.872344995237599	8.7345784662162e-16	1.56266412778764e-11	0.193568499973011	Esophagus_Gastroesophageal_Junction	False	False
4_187093487_INS_ME_ALU	ENSG00000109794.9_and_ENSG00000253013.1_and_ENSG00000250327.1;AL:4:187088416-187088523:187088809:187088416-187093068:187093821:+	8.8442607420541	1.03868884285029e-15	1.68933769795048e-11	0.154322719850059	Esophagus_Gastroesophageal_Junction	False	False
4_187098241_INS_ME_ALU	ENSG00000109794.9_and_ENSG00000253013.1_and_ENSG00000250327.1;AL:4:187088416-187088523:187088809:187088416-187093068:187093821:+	8.8442607420541	1.03868884285029e-15	1.68933769795048e-11	0.154322719850059	Esophagus_Gastroesophageal_Junction	True	False
3_48372326_INS_ME_ALU	ENSG00000164048.9_and_ENSG00000199476.1;AL:3:48302429-48309408:48312480:48302429-48327736:48329117:+	8.79672669260896	1.39202254320235e-15	2.1450401549677896e-11	0.262202831144237	Esophagus_Gastroesophageal_Junction	True	True
6_170038129_DEL_ME_ALU	ENSG00000130023.11_and_ENSG00000266896.1;SE:6:170176161-170176430:170176507-170179278:+	-8.791357996232518	1.4387753232636001e-15	2.1450401549677896e-11	-0.41947885519757705	Esophagus_Gastroesophageal_Junction	False	False
6_33030310_INS_ME_SVA	ENSG00000223865.6_and_ENSG00000224796.1;AL:6:33048712-33051291:33051789:33048712-33052727:33053008:+	-8.76256956046166	1.7173955753319898e-15	2.4580121128204603e-11	-0.26305567941757296	Esophagus_Gastroesophageal_Junction	False	False
17_44176406_DEL_ME_ALU	ENSG00000204650.9_and_ENSG00000120088.10_and_ENSG00000263715.2;AF:17:43697706:43697738-43699274:43697976:43698518-43699274:+	8.59724094422985	4.726911209015229e-15	6.26422528373684e-11	0.14277491978289802	Esophagus_Gastroesophageal_Junction	False	False
17_44176406_DEL_ME_ALU	ENSG00000204650.9_and_ENSG00000120088.10_and_ENSG00000263715.2;AL:17:43707524-43713649:43715325:43707524-43723267:43723557:+	-8.59724094422985	4.726911209015229e-15	6.26422528373684e-11	-0.14277491978289802	Esophagus_Gastroesophageal_Junction	False	False
17_43670097_INS_ME_SVA	ENSG00000204650.9_and_ENSG00000120088.10_and_ENSG00000263715.2;AF:17:43697706:43697738-43699274:43697976:43698518-43699274:+	8.39414178896559	1.6232396644743905e-14	2.00280347443192e-10	0.15317507958439802	Esophagus_Gastroesophageal_Junction	False	False
17_43670097_INS_ME_SVA	ENSG00000204650.9_and_ENSG00000120088.10_and_ENSG00000263715.2;AL:17:43707524-43713649:43715325:43707524-43723267:43723557:+	-8.39414178896559	1.6232396644744195e-14	2.00280347443192e-10	-0.15317507958439802	Esophagus_Gastroesophageal_Junction	False	False
17_44176406_DEL_ME_ALU	ENSG00000204650.9_and_ENSG00000120088.10_and_ENSG00000263715.2;AL:17:43707524-43707851:43707971:43707524-43713649:43713760:+	8.31870766005099	2.55922183909582e-14	3.052392418229041e-10	0.119919569048204	Esophagus_Gastroesophageal_Junction	False	False
12_11179038_INS_ME_ALU	ENSG00000111215.7_and_ENSG00000121318.2_and_ENSG00000256651.1_and_ENSG00000231887.2_and_ENSG00000256682.1_and_ENSG00000212128.2_and_ENSG00000212127.5_and_ENSG00000212125.2_and_ENSG00000212126.3_and_ENSG00000255837.1_and_ENSG00000212124.2_and_ENSG00000256436.1_and_ENSG00000256019.1_and_ENSG00000226761.3_and_ENSG00000256274.1_and_ENSG00000255374.1_and_ENSG00000256400.1_and_ENSG00000256188.1_and_ENS…	-8.00224907435189	1.69656191913953e-13	1.9582210220943103e-09	-0.10876666325262402	Esophagus_Gastroesophageal_Junction	False	False
16_70553024_DEL_ME_ALU	ENSG00000196696.8_and_ENSG00000226232.4_and_ENSG00000255185.1;SE:16:70010635-70010714:70011906-70011980:-	7.86895258929056	3.72816893194135e-13	4.16868704283396e-09	0.096345139453892	Esophagus_Gastroesophageal_Junction	False	False
17_44223917_DEL_ME_ALU	ENSG00000204650.9_and_ENSG00000120088.10_and_ENSG00000263715.2;AL:17:43707524-43707851:43707971:43707524-43713649:43713760:+	7.79744113256376	5.673948256122691e-13	6.15212454385308e-09	0.11269637200572	Esophagus_Gastroesophageal_Junction	False	False
12_112777131_INS_ME_ALU	ENSG00000198270.8_and_ENSG00000257624.1;AF:12:112443107-112443406:112443789:112443107-112450806:112450935:-	7.780624634277459	6.26134054337552e-13	6.58934270931099e-09	0.30539696950803696	Esophagus_Gastroesophageal_Junction	False	False
16_70553024_DEL_ME_ALU	ENSG00000196696.8_and_ENSG00000226232.4_and_ENSG00000255185.1;AL:16:70010291:70010635-70011980:70011509:70011906-70011980:-	-7.770826908400531	6.63092292320454e-13	6.7789061773563995e-09	-0.288443395612255	Esophagus_Gastroesophageal_Junction	False	False
4_187093487_INS_ME_ALU	ENSG00000109794.9_and_ENSG00000253013.1_and_ENSG00000250327.1;AF:4:187026231:187026796-187070327:187065995:187066266-187070327:+	7.68822291775399	1.07397035087755e-12	1.03859028437256e-08	0.156310107680717	Esophagus_Gastroesophageal_Junction	False	False
4_187098241_INS_ME_ALU	ENSG00000109794.9_and_ENSG00000253013.1_and_ENSG00000250327.1;AF:4:187026231:187026796-187070327:187065995:187066266-187070327:+	7.68822291775399	1.07397035087755e-12	1.03859028437256e-08	0.156310107680717	Esophagus_Gastroesophageal_Junction	True	False
3_48372326_INS_ME_ALU	ENSG00000164048.9_and_ENSG00000199476.1;A3:3:48302429-48309405:48302429-48309408:+	-7.6514081062636	1.3304374471186796e-12	1.22967919909173e-08	-0.0613582126207218	Esophagus_Gastroesophageal_Junction	False	False
19_56966061_INS_ME_ALU	ENSG00000166770.6;RI:19:57005532:57005711-57006416:57006801:+	-7.64721363029176	1.36325630966207e-12	1.22967919909173e-08	-0.223453656271326	Esophagus_Gastroesophageal_Junction	False	False
16_70553024_DEL_ME_ALU	ENSG00000196696.8_and_ENSG00000226232.4_and_ENSG00000255185.1;A3:16:70016448-70016561:70016397-70016561:-	-7.645778395739549	1.3746689722694201e-12	1.22967919909173e-08	-0.0914384414338099	Esophagus_Gastroesophageal_Junction	False	False
19_56966061_INS_ME_ALU	ENSG00000166770.6;A5:19:56989750-57005532:56989645-57005532:+	-7.5923736466695795	1.8736796481686402e-12	1.63517850875822e-08	-0.14818334719482598	Esophagus_Gastroesophageal_Junction	False	False
16_70553024_DEL_ME_ALU	ENSG00000196696.8_and_ENSG00000226232.4_and_ENSG00000255185.1;AF:16:70020412-70023859:70023987:70020412-70029972:70030091:-	7.51247280120585	2.97230623723713e-12	2.53219968345728e-08	0.180962931236965	Esophagus_Gastroesophageal_Junction	False	False
6_170038129_DEL_ME_ALU	ENSG00000130023.11_and_ENSG00000266896.1;SE:6:170176161-170176551:170176769-170179278:+	-7.503953513223831	3.1217733242608e-12	2.59768566262112e-08	-0.0291358772596193	Esophagus_Gastroesophageal_Junction	False	False
17_44223917_DEL_ME_ALU	ENSG00000204650.9_and_ENSG00000120088.10_and_ENSG00000263715.2;AL:17:43707524-43707851:43707971:43707524-43713649:43715325:+	7.45264407368916	4.19264544405965e-12	3.40948786132824e-08	0.0430459698083089	Esophagus_Gastroesophageal_Junction	False	False
12_112777131_INS_ME_ALU	ENSG00000198270.8_and_ENSG00000257624.1;AF:12:112443107-112443406:112443789:112443107-112450806:112450943:-	7.4424733181245815	4.44455072220228e-12	3.53402030769316e-08	0.177731171818304	Esophagus_Gastroesophageal_Junction	False	False
4_44842144_INS_ME_ALU	ENSG00000151806.9;SE:4:44696530-44697632:44697751-44699425:+	7.388105670747759	6.06732120270597e-12	4.71946579752484e-08	0.094595851850569	Esophagus_Gastroesophageal_Junction	False	False
4_187093487_INS_ME_ALU	ENSG00000109794.9_and_ENSG00000253013.1_and_ENSG00000250327.1;AF:4:187065637:187065869-187070327:187065995:187066266-187070327:+	7.17757676317866	2.0035164527286895e-11	1.49350046972355e-07	0.125689232532965	Esophagus_Gastroesophageal_Junction	False	False
4_187098241_INS_ME_ALU	ENSG00000109794.9_and_ENSG00000253013.1_and_ENSG00000250327.1;AF:4:187065637:187065869-187070327:187065995:187066266-187070327:+	7.17757676317866	2.0035164527286895e-11	1.49350046972355e-07	0.125689232532965	Esophagus_Gastroesophageal_Junction	True	False
7_115865235_INS_ME_ALU	ENSG00000135269.13;SE:7:115850788-115874588:115874673-115889074:+	-7.17353358676576	2.04966447929667e-11	1.4967193816359598e-07	-0.0224562950635534	Esophagus_Gastroesophageal_Junction	False	False
11_65984338_INS_ME_ALU	ENSG00000174851.10;SE:11:66052437-66052852:66053007-66053172:-	-7.1396495770482185	2.48001321651537e-11	1.7747520180291604e-07	-0.0215291214430599	Esophagus_Gastroesophageal_Junction	False	False
16_70553024_DEL_ME_ALU	ENSG00000196696.8_and_ENSG00000226232.4_and_ENSG00000255185.1;SE:16:70020412-70024500:70024586-70029972:-	7.11353936997522	2.8714369666727102e-11	2.01457202447476e-07	0.161215860765481	Esophagus_Gastroesophageal_Junction	False	False
3_129136669_INS_ME_ALU	ENSG00000251474.2_and_ENSG00000207088.1;AL:3:129101765:129103061-129112478:129109998:129112139-129112478:-	-7.01756765914112	4.90913004951114e-11	3.3779629464339e-07	-0.107524625777729	Esophagus_Gastroesophageal_Junction	False	False
16_70553024_DEL_ME_ALU	ENSG00000196696.8_and_ENSG00000226232.4_and_ENSG00000255185.1;AL:16:70010255:70010635-70011980:70011509:70011906-70011980:-	-6.9775666761003805	6.13188598806294e-11	4.1397287873109204e-07	-0.15556344595166	Esophagus_Gastroesophageal_Junction	False	False
10_29712154_DEL_ME_LINE1	ENSG00000224597.5;AL:10:29704341-29709420:29711301:29704341-29747203:29747716:+	6.972005863390058	6.32410084075161e-11	4.1904311961669897e-07	0.0903988676372394	Esophagus_Gastroesophageal_Junction	False	False
15_49609604_INS_ME_ALU	ENSG00000156958.10_and_ENSG00000259467.1;AL:15:49612002-49620149:49622002:49612002-49659688:49660066:+	-6.9045217020841205	9.18808732641884e-11	5.977452207915e-07	-0.134849311566673	Esophagus_Gastroesophageal_Junction	True	False
4_187093487_INS_ME_ALU	ENSG00000109794.9_and_ENSG00000253013.1_and_ENSG00000250327.1;AF:4:187025573:187025674-187070327:187065637:187065869-187070327:+	6.87718547032637	1.0683198159904602e-10	6.706255818936211e-07	0.162715943347001	Esophagus_Gastroesophageal_Junction	False	False
4_187098241_INS_ME_ALU	ENSG00000109794.9_and_ENSG00000253013.1_and_ENSG00000250327.1;AF:4:187025573:187025674-187070327:187065637:187065869-187070327:+	6.87718547032637	1.0683198159904602e-10	6.706255818936211e-07	0.162715943347001	Esophagus_Gastroesophageal_Junction	False	False
17_43660611_INS_ME_SVA	ENSG00000204650.9_and_ENSG00000120088.10_and_ENSG00000263715.2;AL:17:43707524-43713649:43715325:43707524-43723267:43723557:+	-6.85430948588822	1.21167966307094e-10	7.30239745724517e-07	-0.14104027646669698	Esophagus_Gastroesophageal_Junction	False	False
17_43660611_INS_ME_SVA	ENSG00000204650.9_and_ENSG00000120088.10_and_ENSG00000263715.2;AF:17:43697706:43697738-43699274:43697976:43698518-43699274:+	6.85430948588821	1.21167966307097e-10	7.30239745724517e-07	0.14104027646669698	Esophagus_Gastroesophageal_Junction	False	False
12_112777131_INS_ME_ALU	ENSG00000198270.8_and_ENSG00000257624.1;AF:12:112443107-112443406:112443789:112443107-112450806:112450915:-	6.85239377686911	1.22451195585018e-10	7.30239745724517e-07	0.4340078410209369	Esophagus_Gastroesophageal_Junction	False	False
6_29818872_INS_ME_ALU	ENSG00000204599.10_and_ENSG00000248167.3_and_ENSG00000241370.1;A3:6:30313175-30313244:30313175-30313268:+	6.8388150543804	1.3193892044133002e-10	7.73921263312011e-07	0.0482801820861827	Esophagus_Gastroesophageal_Junction	False	False
17_44223917_DEL_ME_ALU	ENSG00000204650.9_and_ENSG00000120088.10_and_ENSG00000263715.2;AL:17:43707524-43707851:43707971:43707524-43713649:43713710:+	6.832943958068348	1.36262225672293e-10	7.760391708190919e-07	0.306346289149759	Esophagus_Gastroesophageal_Junction	False	False
16_2102234_INS_ME_ALU	ENSG00000065054.9;A3:16:2087601-2087827:2087601-2087860:+	6.8324427730530095	1.3663768794587898e-10	7.760391708190919e-07	0.0821985508958221	Esophagus_Gastroesophageal_Junction	False	False
8_96072245_INS_ME_ALU	ENSG00000156170.8_and_ENSG00000253878.1_and_ENSG00000200525.1;AF:8:96037296:96037433-96047682:96046877:96046951-96047682:+	-6.802752047942669	1.60798136883044e-10	8.98989721191543e-07	-0.22908735502806105	Esophagus_Gastroesophageal_Junction	False	False
15_41039885_INS_ME_ALU	ENSG00000128891.11;AL:15:40823540:40824501-40849415:40845303:40846326-40849415:-	6.79071001140364	1.7175628890545e-10	9.45481376762277e-07	0.040512375197440005	Esophagus_Gastroesophageal_Junction	False	False
17_43670097_INS_ME_SVA	ENSG00000204650.9_and_ENSG00000120088.10_and_ENSG00000263715.2;AL:17:43707524-43707851:43707971:43707524-43713649:43715325:+	6.784466057868121	1.7772467901685699e-10	9.635128049045556e-07	0.0443378346187807	Esophagus_Gastroesophageal_Junction	False	False
2_20076859_INS_ME_LINE1	ENSG00000228784.3;SE:2:20069374-20070163:20070307-20072154:+	-6.6892961125378	2.98499414999141e-10	1.58590923395947e-06	-0.269493980605091	Esophagus_Gastroesophageal_Junction	False	False
18_47019865_DEL_ME_ALU	ENSG00000177576.6_and_ENSG00000215472.5_and_ENSG00000263916.1_and_ENSG00000265681.2_and_ENSG00000202093.1_and_ENSG00000206602.1_and_ENSG00000271982.1;AF:18:47017954-47018628:47018814:47017954-47018828:47018849:-	-6.6875183525846	3.01393271613348e-10	1.58590923395947e-06	-0.108273266908265	Esophagus_Gastroesophageal_Junction	False	False
17_44223917_DEL_ME_ALU	ENSG00000204650.9_and_ENSG00000120088.10_and_ENSG00000263715.2;AL:17:43707524-43713649:43713760:43707524-43723267:43723557:+	-6.6372040598656	3.95791660865419e-10	2.05244362269444e-06	-0.18104811827626105	Esophagus_Gastroesophageal_Junction	False	False
17_44176406_DEL_ME_ALU	ENSG00000204650.9_and_ENSG00000120088.10_and_ENSG00000263715.2;AL:17:43707524-43707851:43707971:43707524-43713649:43715325:+	6.58962670932081	5.115723728478491e-10	2.61494603287231e-06	0.0397059752261645	Esophagus_Gastroesophageal_Junction	False	False
14_75499581_INS_ME_ALU	ENSG00000119684.11;SE:14:75500193-75503296:75503445-75505043:-	6.561706655069242	5.94423624697568e-10	2.99565227572763e-06	0.0639885442947938	Esophagus_Gastroesophageal_Junction	False	False
11_76990585_INS_ME_ALU	ENSG00000137474.15;SE:11:76903323-76905077:76905186-76905399:+	6.54717606789227	6.42630593307346e-10	3.1936152114152e-06	0.0306596092837297	Esophagus_Gastroesophageal_Junction	False	False
17_43670097_INS_ME_SVA	ENSG00000204650.9_and_ENSG00000120088.10_and_ENSG00000263715.2;AL:17:43707524-43707851:43707971:43707524-43713649:43713710:+	6.454685866659651	1.0532402597933698e-09	5.16247877530036e-06	0.324272519596505	Esophagus_Gastroesophageal_Junction	False	False
6_31211630_DEL_ME_SVA	ENSG00000198563.9_and_ENSG00000254870.1_and_ENSG00000201785.1_and_ENSG00000265236.1_and_ENSG00000213760.6;A3:6:31506716-31506924:31506632-31506924:-	6.449992101079401	1.07986694033736e-09	5.18821813984846e-06	0.0115625415982122	Esophagus_Gastroesophageal_Junction	False	False
12_112777131_INS_ME_ALU	ENSG00000198270.8_and_ENSG00000257624.1;AF:12:112443107-112443406:112443789:112443107-112450806:112450956:-	6.44866902132085	1.08749133058691e-09	5.18821813984846e-06	0.334764060227032	Esophagus_Gastroesophageal_Junction	True	False
18_47019865_DEL_ME_ALU	ENSG00000177576.6_and_ENSG00000215472.5_and_ENSG00000263916.1_and_ENSG00000265681.2_and_ENSG00000202093.1_and_ENSG00000206602.1_and_ENSG00000271982.1;AF:18:47017954-47018628:47018820:47017954-47018828:47018849:-	-6.422340901758409	1.25070336883602e-09	5.8883608303498295e-06	-0.21166101766539305	Esophagus_Gastroesophageal_Junction	False	False
19_56966061_INS_ME_ALU	ENSG00000166770.6;A3:19:57005711-57006416:57005711-57006417:+	6.405938842556	1.36431770456189e-09	6.3398426258051105e-06	0.226940906282424	Esophagus_Gastroesophageal_Junction	False	False
18_47019865_DEL_ME_ALU	ENSG00000177576.6_and_ENSG00000215472.5_and_ENSG00000263916.1_and_ENSG00000265681.2_and_ENSG00000202093.1_and_ENSG00000206602.1_and_ENSG00000271982.1;SE:18:47017297-47017775:47017815-47017902:-	-6.38215511603991	1.54729284024535e-09	7.047274136745779e-06	-0.00122469786503837	Esophagus_Gastroesophageal_Junction	False	False
12_4742915_INS_ME_SVA	ENSG00000010219.9_and_ENSG00000272921.1_and_ENSG00000256381.1_and_ENSG00000139180.6_and_ENSG00000255639.2_and_ENSG00000130035.2_and_ENSG00000151079.6_and_ENSG00000255608.1;SE:12:4714252-4716493:4716553-4719321:+	6.381099993350801	1.5559461749440803e-09	7.047274136745779e-06	0.0462108802604162	Esophagus_Gastroesophageal_Junction	False	False
19_15927952_INS_ME_ALU	ENSG00000186204.10;RI:19:15794303:15794573-15795626:15795692:+	6.3723640246253	1.62944343278704e-09	7.287909801612041e-06	0.0322501749603049	Esophagus_Gastroesophageal_Junction	False	False
6_31211630_DEL_ME_SVA	ENSG00000243753.1;A3:6:30227474-30227592:30227474-30227704:+	6.34033755071531	1.9292504043707697e-09	8.522308844917401e-06	0.16950400296500304	Esophagus_Gastroesophageal_Junction	False	False
11_76990585_INS_ME_ALU	ENSG00000137474.15;RI:11:76922866:76922982-76923997:76924080:+	6.32655490927426	2.07438214427235e-09	9.05166767590527e-06	0.031949546142087004	Esophagus_Gastroesophageal_Junction	False	False
6_29818872_INS_ME_ALU	ENSG00000206503.7;RI:6:29910534:29910803-29911045:29911320:+	-6.294267556545581	2.4576805834018202e-09	1.05950017738263e-05	-0.0113479640567536	Esophagus_Gastroesophageal_Junction	False	False
7_30535601_DEL_ME_ALU	ENSG00000106100.6;SE:7:30499657-30503225:30503314-30518222:-	-6.28909511291176	2.52523425147133e-09	1.07566261042049e-05	-0.069508327260227	Esophagus_Gastroesophageal_Junction	False	False
12_109887650_INS_ME_ALU	ENSG00000139428.7_and_ENSG00000200274.1;RI:12:109998845:109998909-109999048:109999134:-	6.25811787269569	2.96968209961574e-09	1.2500999079360099e-05	0.0518719298273295	Esophagus_Gastroesophageal_Junction	False	False
6_31279421_INS_ME_SVA	ENSG00000204580.7_and_ENSG00000264594.1;SE:6:30850760-30852315:30852487-30853402:+	6.21697293983986	3.6805528732394703e-09	1.53132826061243e-05	0.17450938958764498	Esophagus_Gastroesophageal_Junction	True	False
1_58738006_INS_ME_ALU	ENSG00000226759.3;A5:1:58326705-58328106:58326544-58328106:+	6.183772293876982	4.37377265719792e-09	1.7988321474076398e-05	0.0869446456082505	Esophagus_Gastroesophageal_Junction	False	False
18_47019865_DEL_ME_ALU	ENSG00000177576.6_and_ENSG00000215472.5_and_ENSG00000263916.1_and_ENSG00000265681.2_and_ENSG00000202093.1_and_ENSG00000206602.1_and_ENSG00000271982.1;AF:18:47017954-47018645:47018802:47017954-47018828:47018849:-	-6.17744414603086	4.51974233122576e-09	1.83774264008889e-05	-0.0739466996034001	Esophagus_Gastroesophageal_Junction	False	False
15_49609604_INS_ME_ALU	ENSG00000156958.10_and_ENSG00000259467.1;AL:15:49612002-49620149:49620726:49612002-49659688:49660066:+	-6.166869199747549	4.7744129503443706e-09	1.9194803058153602e-05	-0.18567995843833104	Esophagus_Gastroesophageal_Junction	True	False
15_77092501_INS_ME_ALU	ENSG00000140386.8;AF:15:77176217-77197534:77197620:77176217-77197640:77197744:-	6.16149687521338	4.90913391773546e-09	1.93539179330308e-05	0.22992236292188606	Esophagus_Gastroesophageal_Junction	False	False
19_20979999_DEL_ME_ALU	ENSG00000105750.10;SE:19:21117853-21129106:21129195-21131550:+	6.160984734569559	4.92216989389875e-09	1.93539179330308e-05	0.219151737529928	Esophagus_Gastroesophageal_Junction	False	False
4_187093487_INS_ME_ALU	ENSG00000109794.9_and_ENSG00000253013.1_and_ENSG00000250327.1;AF:4:187025573:187025674-187070327:187026231:187026796-187070327:+	6.15139824643031	5.17254814566751e-09	1.99010174682735e-05	0.144124508306224	Esophagus_Gastroesophageal_Junction	False	False
4_187098241_INS_ME_ALU	ENSG00000109794.9_and_ENSG00000253013.1_and_ENSG00000250327.1;AF:4:187025573:187025674-187070327:187026231:187026796-187070327:+	6.15139824643031	5.17254814566751e-09	1.99010174682735e-05	0.144124508306224	Esophagus_Gastroesophageal_Junction	False	False
14_75499581_INS_ME_ALU	ENSG00000119684.11;SE:14:75505115-75506614:75506718-75508318:-	-6.11683777729632	6.183318199409522e-09	2.35368007260523e-05	-0.0463053222631716	Esophagus_Gastroesophageal_Junction	False	False
3_193354175_INS_ME_LINE1	ENSG00000198836.4_and_ENSG00000207370.1;SE:3:193333559-193334967:193335074-193336658:+	6.06361716582793	8.129817603939082e-09	3.06204017545584e-05	0.0355604661794606	Esophagus_Gastroesophageal_Junction	True	False
17_43670097_INS_ME_SVA	ENSG00000204650.9_and_ENSG00000120088.10_and_ENSG00000263715.2;AL:17:43707524-43707851:43707971:43707524-43713649:43713760:+	6.0098914941678	1.0701211874805e-08	3.98855346055817e-05	0.10173135306638198	Esophagus_Gastroesophageal_Junction	False	False
6_159204431_INS_ME_ALU	ENSG00000092820.13;SE:6:159206615-159208140:159208235-159210320:-	-5.99730113325383	1.1410628628463203e-08	4.1791872105857596e-05	-0.012602467724696002	Esophagus_Gastroesophageal_Junction	False	False
10_46074888_INS_ME_ALU	ENSG00000204179.6;AF:10:46608520-46619902:46619969:46608520-46640940:46641013:-	5.99668890547466	1.14462760126828e-08	4.1791872105857596e-05	0.182845899477874	Esophagus_Gastroesophageal_Junction	False	False
12_133183488_INS_ME_ALU	ENSG00000198040.6;SE:12:133625434-133627110:133627172-133633540:+	5.98003053777435	1.24592248430723e-08	4.50307848517629e-05	0.006301554862393871	Esophagus_Gastroesophageal_Junction	False	False
7_90022147_DEL_ME_ALU	ENSG00000105792.15_and_ENSG00000207488.1;SE:7:89937168-89938577:89938681-89939382:+	5.971186213673849	1.30322055374625e-08	4.663066495565e-05	0.0790744388498807	Esophagus_Gastroesophageal_Junction	False	False
16_2102234_INS_ME_ALU	ENSG00000065054.9;AF:16:2079755:2079783-2086325:2083272:2083433-2086325:+	5.96344589287786	1.3554793351157799e-08	4.802033825515979e-05	0.0381486459508227	Esophagus_Gastroesophageal_Junction	False	False
4_42088056_INS_ME_ALU	ENSG00000014824.9_and_ENSG00000249212.1;SE:4:42069209-42072543:42072708-42077674:+	-5.9314608483265685	1.5940712973918302e-08	5.591923970500649e-05	-0.0223153508636543	Esophagus_Gastroesophageal_Junction	False	False
3_48372326_INS_ME_ALU	ENSG00000164048.9_and_ENSG00000199476.1;AL:3:48302429-48309405:48312477:48302429-48327736:48329117:+	5.9080719980901515	1.79411912798058e-08	6.23257824564911e-05	0.0384077734491192	Esophagus_Gastroesophageal_Junction	True	True
12_4742915_INS_ME_ALU	ENSG00000010219.9_and_ENSG00000272921.1_and_ENSG00000256381.1_and_ENSG00000139180.6_and_ENSG00000255639.2_and_ENSG00000130035.2_and_ENSG00000151079.6_and_ENSG00000255608.1;SE:12:4714252-4716493:4716553-4719321:+	5.8711235298133815	2.16125881004337e-08	7.435790154619499e-05	0.0419251351063036	Esophagus_Gastroesophageal_Junction	False	False
6_31211630_DEL_ME_SVA	ENSG00000204536.9;SE:6:31110911-31111039:31111190-31112464:-	-5.86031103845163	2.28196466234756e-08	7.7029439415025e-05	-0.0434645242575861	Esophagus_Gastroesophageal_Junction	True	True
6_31211630_DEL_ME_SVA	ENSG00000204536.9;RI:6:31112464:31112565-31112662:31112850:-	5.86031103845162	2.28196466234762e-08	7.7029439415025e-05	0.0434645242575861	Esophagus_Gastroesophageal_Junction	True	True
17_44223917_DEL_ME_ALU	ENSG00000204650.9_and_ENSG00000120088.10_and_ENSG00000263715.2;AF:17:43697712:43697738-43699274:43697976:43698518-43699274:+	5.8547961015589705	2.3460479666445298e-08	7.84525017750509e-05	0.051055928241862	Esophagus_Gastroesophageal_Junction	False	False
6_31211630_DEL_ME_SVA	ENSG00000204536.9;A5:6:31112850-31112943:31112850-31112965:-	-5.849425004362402	2.41015190322e-08	7.984989468917149e-05	-0.0405587367957697	Esophagus_Gastroesophageal_Junction	True	True
18_47019865_DEL_ME_ALU	ENSG00000177576.6_and_ENSG00000215472.5_and_ENSG00000263916.1_and_ENSG00000265681.2_and_ENSG00000202093.1_and_ENSG00000206602.1_and_ENSG00000271982.1;A5:18:47017297-47017722:47017297-47017775:-	5.8396370639966	2.5314091757162202e-08	8.30978026213025e-05	0.0013720869352831801	Esophagus_Gastroesophageal_Junction	False	False
10_124736004_INS_ME_ALU	ENSG00000138161.8_and_ENSG00000213185.2;SE:10:124608955-124609940:124610066-124615161:-	-5.78816826486966	3.27412507391065e-08	0.000106501633347367	-0.120799655331219	Esophagus_Gastroesophageal_Junction	False	False
2_151926106_INS_ME_ALU	ENSG00000182389.14;SE:2:152739884-152828059:152828218-152830183:-	5.77658085569355	3.46868781417664e-08	0.000111813932925978	0.223743007908329	Esophagus_Gastroesophageal_Junction	False	False
2_3479251_INS_ME_ALU	ENSG00000171853.11;AL:2:3482704-3482990:3483337:3482704-3488491:3488865:+	5.69440731830416	5.2125142627297405e-08	0.000166526334005499	0.0302863898661122	Esophagus_Gastroesophageal_Junction	False	False
11_6359686_INS_ME_ALU	ENSG00000170955.9;A3:11:6340901-6341323:6340794-6341323:-	-5.685293693036059	5.45213264120046e-08	0.000172640091369963	-0.0502421180958877	Esophagus_Gastroesophageal_Junction	False	False
8_28549101_INS_ME_ALU	ENSG00000246339.4;AF:8:28557560-28557907:28558047:28557560-28558877:28558981:-	5.623144410314491	7.39854984474257e-08	0.000230198479869325	0.19625887838072695	Esophagus_Gastroesophageal_Junction	False	False
8_28549101_INS_ME_ALU	ENSG00000246339.4;A5:8:28555991-28556958:28555991-28557422:-	-5.62314441031448	7.398549844742709e-08	0.000230198479869325	-0.196258878380726	Esophagus_Gastroesophageal_Junction	False	False
15_77092501_INS_ME_ALU	ENSG00000140374.11_and_ENSG00000259581.3;SE:15:76588078-76602273:76602405-76603691:-	-5.60567339825783	8.05841896587516e-08	0.000248568185224031	-0.0346702266470639	Esophagus_Gastroesophageal_Junction	False	False
6_170044824_DEL_ME_ALU	ENSG00000130023.11_and_ENSG00000266896.1;SE:6:170176161-170176430:170176507-170179278:+	-5.60250030223614	8.18428338393726e-08	0.00025029287366581	-0.30335612863313105	Esophagus_Gastroesophageal_Junction	False	False
12_104158716_INS_ME_LINE1	ENSG00000257681.1;AL:12:104140093:104140417-104160513:104157090:104157596-104160513:-	-5.59676985725034	8.416470334651249e-08	0.000255169688192367	-0.157379801425432	Esophagus_Gastroesophageal_Junction	False	False
18_47019865_DEL_ME_ALU	ENSG00000177576.6_and_ENSG00000215472.5_and_ENSG00000263916.1_and_ENSG00000265681.2_and_ENSG00000202093.1_and_ENSG00000206602.1_and_ENSG00000271982.1;AF:18:47017954-47018501:47018800:47017954-47018828:47018849:-	-5.5950747414939705	8.48637769517752e-08	0.000255169688192367	-0.240832847307397	Esophagus_Gastroesophageal_Junction	False	False
4_1301833_INS_ME_ALU	ENSG00000090316.11;SE:4:1309388-1316169:1316291-1321415:+	-5.58844167034358	8.76542049572929e-08	0.00026136365608311603	-0.0164607414790703	Esophagus_Gastroesophageal_Junction	False	False
17_44176406_DEL_ME_ALU	ENSG00000204650.9_and_ENSG00000120088.10_and_ENSG00000263715.2;AL:17:43707524-43713649:43713760:43707524-43723267:43723557:+	-5.57545449835688	9.33795485297861e-08	0.000276134129247862	-0.159223482876909	Esophagus_Gastroesophageal_Junction	False	False
6_31211630_DEL_ME_SVA	ENSG00000204540.6;AL:6:31082668-31082913:31086597:31082668-31106136:31107219:+	-5.56273439298941	9.93404293399363e-08	0.000291353265266819	-0.154489915818341	Esophagus_Gastroesophageal_Junction	False	False
1_58738006_INS_ME_ALU	ENSG00000226759.3;A3:1:58326705-58328106:58326705-58328128:+	5.55077144425433	1.05284565837224e-07	0.000306276225908804	0.0693348385473943	Esophagus_Gastroesophageal_Junction	False	False
6_31211630_DEL_ME_SVA	ENSG00000243753.1;A3:6:30227861-30228110:30227861-30228174:+	5.5489682934685005	1.0621011064364e-07	0.000306476983060576	0.142774713609064	Esophagus_Gastroesophageal_Junction	False	False
6_29818872_INS_ME_ALU	ENSG00000204599.10_and_ENSG00000248167.3_and_ENSG00000241370.1;RI:6:30313075:30313175-30313244:30313350:+	-5.54669690893298	1.07387306266264e-07	0.000307394875539505	-0.132605737060701	Esophagus_Gastroesophageal_Junction	False	False
17_44176406_DEL_ME_ALU	ENSG00000204650.9_and_ENSG00000120088.10_and_ENSG00000263715.2;AL:17:43707524-43707851:43707971:43707524-43713649:43713710:+	5.54210343084952	1.09807030917661e-07	0.0003118266947593581	0.26194744427403	Esophagus_Gastroesophageal_Junction	False	False
2_98582157_INS_ME_ALU	ENSG00000228486.5;SE:2:98315599-98317617:98317767-98319132:+	5.53187776796817	1.15386317900352e-07	0.000325090502316873	0.138078879749624	Esophagus_Gastroesophageal_Junction	True	True
9_33050834_DEL_ME_ALU	ENSG00000086061.11;SE:9:33026614-33026811:33026988-33029883:+	-5.4915310866941605	1.40226698834255e-07	0.000391989494817061	-0.0380880393800282	Esophagus_Gastroesophageal_Junction	False	False
17_80759992_INS_ME_SVA	ENSG00000141560.10;SE:17:80678239-80678637:80678841-80680680:+	-5.479489393588411	1.48602211277151e-07	0.00041218221565339903	-0.008010587094376891	Esophagus_Gastroesophageal_Junction	False	False
12_112777131_INS_ME_ALU	ENSG00000198270.8_and_ENSG00000257624.1;AF:12:112443107-112443406:112443789:112443107-112450806:112450939:-	5.471954741787091	1.5408900415508195e-07	0.00042411338973641604	0.2889887803116369	Esophagus_Gastroesophageal_Junction	False	False
12_112777131_INS_ME_ALU	ENSG00000198270.8_and_ENSG00000257624.1;AF:12:112443107-112443406:112443789:112443107-112450806:112450969:-	5.4675448157038	1.5739149887967401e-07	0.000426729137570391	0.233644478223923	Esophagus_Gastroesophageal_Junction	False	False
16_8418196_INS_ME_ALU	ENSG00000260411.2_and_ENSG00000242278.1_and_ENSG00000261007.2_and_ENSG00000078328.15_and_ENSG00000257180.1_and_ENSG00000260835.1_and_ENSG00000259963.1_and_ENSG00000252080.1_and_ENSG00000200869.1_and_ENSG00000252405.1;AL:16:7759133-7759496:7759778:7759133-7760625:7760821:+	5.46750110044834	1.57424579342982e-07	0.000426729137570391	0.0838708878412156	Esophagus_Gastroesophageal_Junction	False	False
17_43670097_INS_ME_SVA	ENSG00000204650.9_and_ENSG00000120088.10_and_ENSG00000263715.2;AL:17:43707524-43713649:43713760:43707524-43723267:43723557:+	-5.41074864482256	2.06615129320641e-07	0.000555858391258254	-0.16934826160574404	Esophagus_Gastroesophageal_Junction	False	False
12_112777131_INS_ME_ALU	ENSG00000198270.8_and_ENSG00000257624.1;AF:12:112443107-112443406:112443789:112443107-112450806:112450948:-	5.35524108083786	2.69080792044277e-07	0.0007185079647922	0.27137257630563	Esophagus_Gastroesophageal_Junction	False	False
5_37293815_DEL_ME_ALU	ENSG00000197603.9_and_ENSG00000242493.2;RI:5:37139442:37139472-37142412:37142582:-	5.34806889347368	2.78387216742206e-07	0.000737851914146264	0.0169939518510438	Esophagus_Gastroesophageal_Junction	False	False
3_48372326_INS_ME_ALU	ENSG00000164048.9_and_ENSG00000199476.1;AL:3:48302429-48309405:48309471:48302429-48340445:48340743:+	5.34338888906329	2.84628114844065e-07	0.0007488461058858058	0.249954179740208	Esophagus_Gastroesophageal_Junction	False	False
6_170038129_DEL_ME_ALU	ENSG00000184465.11;SE:6:170062520-170063659:170063745-170064262:-	5.320398978216152	3.17318988867602e-07	0.000828760764421209	0.0559157967288445	Esophagus_Gastroesophageal_Junction	True	False
1_40524704_INS_ME_ALU	ENSG00000131236.12;SE:1:40506473-40507101:40507165-40525009:+	-5.28700758019213	3.71397073897708e-07	0.000962970713104441	-0.0143857045706218	Esophagus_Gastroesophageal_Junction	False	False
17_80759992_INS_ME_SVA	ENSG00000141560.10;SE:17:80678239-80678637:80678717-80680680:+	-5.243478912457442	4.555134198179671e-07	0.00117257346948551	-0.0194462106240854	Esophagus_Gastroesophageal_Junction	False	False
15_49609604_INS_ME_ALU	ENSG00000156958.10_and_ENSG00000259467.1;AL:15:49612002-49620149:49620700:49612002-49659688:49660066:+	-5.23375885634268	4.76687015222062e-07	0.00121831326859729	-0.0991951760729285	Esophagus_Gastroesophageal_Junction	True	False
4_187093487_INS_ME_ALU	ENSG00000109794.9_and_ENSG00000253013.1_and_ENSG00000250327.1;AF:4:187065215:187065426-187070327:187065995:187066266-187070327:+	5.22747034596175	4.90892401706885e-07	0.0012369485996277599	0.13856573867215802	Esophagus_Gastroesophageal_Junction	True	False
4_187098241_INS_ME_ALU	ENSG00000109794.9_and_ENSG00000253013.1_and_ENSG00000250327.1;AF:4:187065215:187065426-187070327:187065995:187066266-187070327:+	5.22747034596175	4.90892401706885e-07	0.0012369485996277599	0.13856573867215802	Esophagus_Gastroesophageal_Junction	True	False
8_17943136_INS_ME_ALU	ENSG00000078674.13;AF:8:17780519:17780697-17793098:17782253:17782289-17793098:+	5.180919077363269	6.09640053565764e-07	0.00152542599445049	0.0421147873696415	Esophagus_Gastroesophageal_Junction	False	False
17_44176406_DEL_ME_ALU	ENSG00000225190.4_and_ENSG00000264225.1;SE:17:43535805-43545575:43545959-43552466:-	5.166693219297018	6.51199302044238e-07	0.00161809912127605	0.0553863466079367	Esophagus_Gastroesophageal_Junction	False	False
2_48781852_DEL_ME_SVA	ENSG00000243244.1_and_ENSG00000068781.16_and_ENSG00000242441.3;AF:2:48757064:48757127-48807726:48757310:48757355-48807726:+	-5.1603965851788	6.70461578053743e-07	0.00165447260486199	-0.112128575149409	Esophagus_Gastroesophageal_Junction	False	False
1_223060833_DEL_ME_ALU	ENSG00000228106.1_and_ENSG00000154309.7_and_ENSG00000234523.1;AF:1:222988393:222988420-223008461:223004322:223004384-223008461:+	-5.1572280108177	6.80363015277154e-07	0.00166433475160328	-0.166147218612056	Esophagus_Gastroesophageal_Junction	False	False
22_19361460_INS_ME_ALU	ENSG00000070010.14;SE:22:19438267-19439401:19439523-19442325:-	-5.15615093683531	6.83761003674236e-07	0.00166433475160328	-0.00410771230465837	Esophagus_Gastroesophageal_Junction	False	False
17_43670097_INS_ME_SVA	ENSG00000204650.9_and_ENSG00000120088.10_and_ENSG00000263715.2;AF:17:43697712:43697738-43699274:43697976:43698518-43699274:+	5.14418132338887	7.22650900481442e-07	0.0017471110902173301	0.050652602183941	Esophagus_Gastroesophageal_Junction	False	False
8_17943136_INS_ME_ALU	ENSG00000078674.13;SE:8:17780697-17782222:17782289-17793098:+	-5.1404454683425405	7.35223052264882e-07	0.00176557648022785	-0.019625526646285	Esophagus_Gastroesophageal_Junction	False	False
11_6359686_INS_ME_ALU	ENSG00000170955.9;AF:11:6340794-6340887:6341292:6340794-6341323:6341877:-	-5.12296796878019	7.969182620488959e-07	0.00190097413507985	-0.0267291465483718	Esophagus_Gastroesophageal_Junction	False	False
17_44223917_DEL_ME_ALU	ENSG00000225190.4_and_ENSG00000264225.1;SE:17:43535805-43545575:43545959-43552466:-	5.12068137117951	8.05352919672083e-07	0.0019036577202405601	0.0541366293833013	Esophagus_Gastroesophageal_Junction	False	False
7_30535601_DEL_ME_ALU	ENSG00000106100.6;MX:7:30499657-30503225:30503314-30518222:30499657-30515464:30515604-30518222:-	-5.119784775783531	8.08683840006497e-07	0.0019036577202405601	-0.173946316901864	Esophagus_Gastroesophageal_Junction	False	False
3_48372326_INS_ME_ALU	ENSG00000068745.10;MX:3:48732854-48745553:48745670-48754590:48732854-48748800:48748892-48754590:-	5.108060856389081	8.53490094963792e-07	0.00198303989850061	0.16269449326461402	Esophagus_Gastroesophageal_Junction	True	True
3_48372326_INS_ME_ALU	ENSG00000068745.10;AL:3:48730554:48730612-48732523:48731386:48731673-48732523:-	-5.108060856389081	8.53490094963805e-07	0.00198303989850061	-0.16269449326461402	Esophagus_Gastroesophageal_Junction	True	True
6_32571348_DEL_ME_ALU	ENSG00000196735.7;A3:6:32610561-32610729:32610561-32611070:+	-5.0961528444625985	9.01465116598335e-07	0.0020809944182914	-0.0396514129644122	Esophagus_Gastroesophageal_Junction	False	False
8_38864077_INS_ME_ALU	ENSG00000169490.12;A5:8:38852924-38853732:38852924-38853938:-	-5.092144541255911	9.18195267879668e-07	0.00210602799355956	-0.0765651407428329	Esophagus_Gastroesophageal_Junction	False	False
9_33050834_DEL_ME_ALU	ENSG00000137074.14_and_ENSG00000236184.1_and_ENSG00000225693.1;AF:9:32989893-33001565:33001605:32989893-33024998:33025166:-	5.0904435947896385	9.253855786778671e-07	0.00210900088721214	0.185432121110478	Esophagus_Gastroesophageal_Junction	False	False
4_1301833_INS_ME_ALU	ENSG00000163945.11_and_ENSG00000254094.1_and_ENSG00000253399.1;SE:4:1374018-1374429:1374535-1374668:+	-5.08765091986453	9.373096336073221e-07	0.00212265631209285	-0.0389705186931057	Esophagus_Gastroesophageal_Junction	False	False
9_37596348_INS_ME_ALU	ENSG00000137054.11;SE:9:37489397-37492279:37492372-37492654:+	5.0780747679193805	9.79341211988318e-07	0.00220389344907391	0.00903269801748594	Esophagus_Gastroesophageal_Junction	False	False
3_129136669_INS_ME_ALU	ENSG00000251474.2_and_ENSG00000207088.1;SE:3:129112638-129115883:129115983-129117851:-	5.0645540015409205	1.0418163352988502e-06	0.0023298334046851	0.121028185189859	Esophagus_Gastroesophageal_Junction	False	False
15_100416664_INS_ME_LINE1	ENSG00000259363.1;AL:15:100353291-100378916:100379270:100353291-100417158:100417353:+	5.03895692936299	1.17085588824814e-06	0.00260214357906804	0.22080036108061604	Esophagus_Gastroesophageal_Junction	False	False
6_170038129_DEL_ME_ALU	ENSG00000184465.11;AF:6:170065652-170066513:170066754:170065652-170067232:170067371:-	-5.032713162874789	1.20461152726733e-06	0.00266063737767316	-0.0985470758719729	Esophagus_Gastroesophageal_Junction	False	False
8_38864077_INS_ME_ALU	ENSG00000169490.12;A5:8:38853313-38853732:38853313-38853938:-	-5.02922539982735	1.22387652179423e-06	0.00268660418490622	-0.0188558542096743	Esophagus_Gastroesophageal_Junction	False	False
3_129136669_INS_ME_ALU	ENSG00000251474.2_and_ENSG00000207088.1;AF:3:129112638-129115060:129115136:129112638-129117851:129118282:-	5.024520609015871	1.25033812264864e-06	0.00272795569514044	0.144171368279171	Esophagus_Gastroesophageal_Junction	False	False
1_223060833_DEL_ME_ALU	ENSG00000228106.1_and_ENSG00000154309.7_and_ENSG00000234523.1;AF:1:222988379:222988420-223008461:223004322:223004384-223008461:+	-5.02076698978897	1.27184728575864e-06	0.00275806635857323	-0.17593119963519896	Esophagus_Gastroesophageal_Junction	True	False
4_76993824_INS_ME_ALU	ENSG00000138744.10_and_ENSG00000198301.7;A5:4:76857388-76860896:76857388-76861154:-	5.01490566975056	1.3061538506016701e-06	0.00281539888817852	0.0173110216731922	Esophagus_Gastroesophageal_Junction	False	False
1_70768122_DEL_ME_ALU	ENSG00000197568.9;SE:1:70820790-70831829:70832011-70832127:+	-5.01042607933952	1.3329766624158998e-06	0.00285601025482452	-0.0512992108112377	Esophagus_Gastroesophageal_Junction	False	False
17_44223917_DEL_ME_ALU	ENSG00000120071.8_and_ENSG00000238723.1;AF:17:44249598-44270189:44270272:44249598-44301037:44301174:-	5.006535736673	1.3567040981644899e-06	0.00288954553612104	0.132729849915435	Esophagus_Gastroesophageal_Junction	False	False
4_187093487_INS_ME_ALU	ENSG00000109794.9_and_ENSG00000253013.1_and_ENSG00000250327.1;AF:4:187025573:187025674-187070327:187066081:187066266-187070327:+	4.99701816357596	1.41649255710604e-06	0.00297468094701499	0.0924112836041427	Esophagus_Gastroesophageal_Junction	False	False
4_187098241_INS_ME_ALU	ENSG00000109794.9_and_ENSG00000253013.1_and_ENSG00000250327.1;AF:4:187025573:187025674-187070327:187066081:187066266-187070327:+	4.99701816357596	1.41649255710604e-06	0.00297468094701499	0.0924112836041427	Esophagus_Gastroesophageal_Junction	False	False
6_31250241_INS_ME_ALU	ENSG00000204525.10;A3:6:31239125-31239376:31239108-31239376:-	-4.9962205322235	1.42161767508423e-06	0.00297468094701499	-0.0252268803603658	Esophagus_Gastroesophageal_Junction	False	False
16_8418196_INS_ME_ALU	ENSG00000260411.2_and_ENSG00000242278.1_and_ENSG00000261007.2_and_ENSG00000078328.15_and_ENSG00000257180.1_and_ENSG00000260835.1_and_ENSG00000259963.1_and_ENSG00000252080.1_and_ENSG00000200869.1_and_ENSG00000252405.1;AL:16:7759133-7759496:7759778:7759133-7760625:7763340:+	4.9944234700296	1.43323055192211e-06	0.0029815445175221107	0.0253110652109935	Esophagus_Gastroesophageal_Junction	False	False
6_32488709_INS_ME_ALU	ENSG00000179344.12_and_ENSG00000241287.1;SE:6:32628026-32629124:32629234-32629744:-	-4.97374137517086	1.5736828335868299e-06	0.0032548036321880802	-0.101496678847969	Esophagus_Gastroesophageal_Junction	False	False
12_4742915_INS_ME_SVA	ENSG00000010219.9_and_ENSG00000272921.1_and_ENSG00000256381.1_and_ENSG00000139180.6_and_ENSG00000255639.2_and_ENSG00000130035.2_and_ENSG00000151079.6_and_ENSG00000255608.1;A3:12:4721884-4722678:4721884-4722681:+	4.96653700129731	1.6256729017673799e-06	0.0033430094635304	0.0287521793236642	Esophagus_Gastroesophageal_Junction	False	False
6_33030310_INS_ME_SVA	ENSG00000223865.6_and_ENSG00000224796.1;A3:6:33048311-33048449:33048311-33048466:+	-4.94885670545131	1.76041868700055e-06	0.0035994124046534602	-0.0841439185049171	Esophagus_Gastroesophageal_Junction	False	False
16_8418196_INS_ME_ALU	ENSG00000260411.2_and_ENSG00000242278.1_and_ENSG00000261007.2_and_ENSG00000078328.15_and_ENSG00000257180.1_and_ENSG00000260835.1_and_ENSG00000259963.1_and_ENSG00000252080.1_and_ENSG00000200869.1_and_ENSG00000252405.1;SE:16:7568391-7629779:7629922-7637249:+	-4.94634608502471	1.78040959920634e-06	0.0036196030630773796	-0.024632900958495	Esophagus_Gastroesophageal_Junction	False	False
8_61526797_INS_ME_ALU	ENSG00000104388.10;SE:8:61484672-61488793:61488856-61496767:+	-4.9428978900319605	1.80822496054939e-06	0.00365538294553185	-0.0067269607231798785	Esophagus_Gastroesophageal_Junction	False	False
16_8418196_INS_ME_ALU	ENSG00000260411.2_and_ENSG00000242278.1_and_ENSG00000261007.2_and_ENSG00000078328.15_and_ENSG00000257180.1_and_ENSG00000260835.1_and_ENSG00000259963.1_and_ENSG00000252080.1_and_ENSG00000200869.1_and_ENSG00000252405.1;SE:16:7637302-7645551:7645643-7647373:+	-4.93654662930967	1.86056463179137e-06	0.00374005894081967	-0.0245943626512922	Esophagus_Gastroesophageal_Junction	False	False
6_31211630_DEL_ME_SVA	ENSG00000204525.10;RI:6:31237270:31237302-31237743:31237862:-	4.89919700630502	2.1993715423313e-06	0.00439174287648121	0.00714435602598595	Esophagus_Gastroesophageal_Junction	False	False
19_57023579_INS_ME_ALU	ENSG00000197016.7;AL:19:57086102-57088081:57094262:57086102-57099594:57100279:+	-4.898188195322652	2.2093052415007303e-06	0.00439174287648121	-0.0498271255499517	Esophagus_Gastroesophageal_Junction	False	False
16_8418196_INS_ME_ALU	ENSG00000260411.2_and_ENSG00000242278.1_and_ENSG00000261007.2_and_ENSG00000078328.15_and_ENSG00000257180.1_and_ENSG00000260835.1_and_ENSG00000259963.1_and_ENSG00000252080.1_and_ENSG00000200869.1_and_ENSG00000252405.1;AL:16:7759133-7759496:7759778:7759133-7760625:7762506:+	4.8894066948871	2.29763150112106e-06	0.00452865312873604	0.0799152514668985	Esophagus_Gastroesophageal_Junction	False	False
1_223060833_DEL_ME_ALU	ENSG00000228106.1_and_ENSG00000154309.7_and_ENSG00000234523.1;AF:1:222997226:222997287-223008461:223004322:223004384-223008461:+	-4.8888356366325585	2.30349226108185e-06	0.00452865312873604	-0.0819927725626374	Esophagus_Gastroesophageal_Junction	False	False
8_28549101_INS_ME_ALU	ENSG00000246339.4;A5:8:28555991-28557422:28555991-28557423:-	4.876998842443849	2.42828465326619e-06	0.00474790688562748	0.0692114098009657	Esophagus_Gastroesophageal_Junction	False	False
4_187093487_INS_ME_ALU	ENSG00000109794.9_and_ENSG00000253013.1_and_ENSG00000250327.1;AL:4:187088416-187088523:187088809:187088416-187093068:187093294:+	-4.858331071765671	2.63850302668994e-06	0.0051031643593673105	-0.115997394308154	Esophagus_Gastroesophageal_Junction	False	False
4_187098241_INS_ME_ALU	ENSG00000109794.9_and_ENSG00000253013.1_and_ENSG00000250327.1;AL:4:187088416-187088523:187088809:187088416-187093068:187093294:+	-4.858331071765671	2.63850302668994e-06	0.0051031643593673105	-0.115997394308154	Esophagus_Gastroesophageal_Junction	False	False
6_31211630_DEL_ME_SVA	ENSG00000204536.9;A5:6:31124866-31125135:31124866-31125162:-	-4.8513774170058	2.72122625545379e-06	0.0052348639123127715	-0.210676357173606	Esophagus_Gastroesophageal_Junction	False	False
7_54800188_INS_ME_SVA	ENSG00000154978.8;SE:7:55588823-55629673:55629744-55639964:-	4.83143033654896	2.97269402010469e-06	0.00568803540121754	0.00242908844243757	Esophagus_Gastroesophageal_Junction	True	False
6_33030310_INS_ME_SVA	ENSG00000223865.6_and_ENSG00000224796.1;A5:6:33053683-33053996:33053666-33053996:+	4.81839354120762	3.1490440169220507e-06	0.00599341802520689	0.00451044872605659	Esophagus_Gastroesophageal_Junction	False	False
1_28745559_INS_ME_ALU	ENSG00000130770.13;A3:1:28562963-28564272:28562963-28564348:+	-4.795533167818281	3.48300283313784e-06	0.00659395093506817	-0.0106174772519689	Esophagus_Gastroesophageal_Junction	False	False
12_104811435_INS_ME_SVA	ENSG00000136052.5;SE:12:105322472-105325410:105325569-105351866:-	4.7827437029798485	3.6845228393975e-06	0.00693875158782978	0.24891600231021105	Esophagus_Gastroesophageal_Junction	False	False
3_114915094_INS_ME_ALU	ENSG00000181722.11_and_ENSG00000264623.1;SE:3:114412422-114429115:114429160-114432823:-	-4.77521098491762	3.8084414441471498e-06	0.007134566709799659	-0.223582828830375	Esophagus_Gastroesophageal_Junction	False	False
6_32589834_INS_ME_ALU	ENSG00000241106.2_and_ENSG00000250264.1_and_ENSG00000204267.9;AL:6:32789610:32790095-32797177:32793192:32796811-32797177:-	4.769382725094268	3.90707598184341e-06	0.00728122272989257	0.0931489485995388	Esophagus_Gastroesophageal_Junction	False	False
11_116712479_DEL_ME_ALU	ENSG00000118137.5;AF:11:116708123-116708244:116708302:116708123-116708321:116708666:-	4.76644460930625	3.957730983421759e-06	0.007324309582189359	0.160603639287529	Esophagus_Gastroesophageal_Junction	False	False
10_6271127_INS_ME_ALU	ENSG00000170525.14_and_ENSG00000201581.1_and_ENSG00000263628.1;AL:10:6268328-6270159:6270258:6268328-6274858:6277495:+	4.765673181800401	3.97113576425749e-06	0.007324309582189359	0.0014684816392394901	Esophagus_Gastroesophageal_Junction	False	False
22_46623051_INS_ME_ALU	ENSG00000205643.6;A5:22:46641135-46643007:46641135-46643022:-	-4.74713864738338	4.30672098190844e-06	0.00786635008412202	-0.0828564285289879	Esophagus_Gastroesophageal_Junction	True	False
11_27822237_DEL_ME_ALU	ENSG00000254560.1;AF:11:27239027-27240206:27240282:27239027-27241234:27241633:-	-4.747018055733441	4.30899166456011e-06	0.00786635008412202	-0.0504595282187766	Esophagus_Gastroesophageal_Junction	False	False
17_44223917_DEL_ME_ALU	ENSG00000120071.8_and_ENSG00000238723.1;AF:17:44116052-44116393:44116916:44116052-44117068:44117431:-	4.742901948575018	4.3871934625054e-06	0.007968457258946791	0.0874315361480221	Esophagus_Gastroesophageal_Junction	False	False
10_46074888_INS_ME_ALU	ENSG00000204179.6;AF:10:46608520-46619902:46619969:46608520-46631226:46631530:-	4.73829178005746	4.47641036191186e-06	0.00808943872730326	0.145205424195043	Esophagus_Gastroesophageal_Junction	False	False
17_43660611_INS_ME_SVA	ENSG00000204650.9_and_ENSG00000120088.10_and_ENSG00000263715.2;AL:17:43707524-43707851:43707971:43707524-43713649:43713710:+	4.72807760926268	4.68036557906072e-06	0.00841550898597635	0.266889667036514	Esophagus_Gastroesophageal_Junction	False	False
6_29680468_INS_ME_ALU	ENSG00000204642.9;A3:6:29693340-29693770:29693340-29693788:+	4.71935115354548	4.86170084935835e-06	0.00869785021304881	0.0296706258400923	Esophagus_Gastroesophageal_Junction	False	False
17_44223917_DEL_ME_ALU	ENSG00000204650.9_and_ENSG00000120088.10_and_ENSG00000263715.2;AL:17:43707524-43713649:43713710:43707524-43723267:43723557:+	-4.71678855384799	4.91622827589959e-06	0.00872188003317566	-0.173552997600847	Esophagus_Gastroesophageal_Junction	False	False
17_44176406_DEL_ME_ALU	ENSG00000204650.9_and_ENSG00000120088.10_and_ENSG00000263715.2;AF:17:43697712:43697738-43699274:43697976:43698518-43699274:+	4.716267315423879	4.9273913498140295e-06	0.00872188003317566	0.0430193711795229	Esophagus_Gastroesophageal_Junction	False	False
6_29818872_INS_ME_ALU	ENSG00000206503.7;RI:6:29912277:29912393-29912836:29912868:+	-4.71529597337206	4.948259407158129e-06	0.00872188003317566	-0.008846404889994929	Esophagus_Gastroesophageal_Junction	False	False
9_33050834_DEL_ME_ALU	ENSG00000137074.14_and_ENSG00000236184.1_and_ENSG00000225693.1;AF:9:32989893-33001565:33001602:32989893-33024998:33025166:-	4.71341504653538	4.9889117213203795e-06	0.00873302566694306	0.161854961183632	Esophagus_Gastroesophageal_Junction	False	False
3_40241622_INS_ME_ALU	ENSG00000188846.9;A5:3:40499238-40499381:40498965-40499381:+	4.71274843679376	5.0033963788797085e-06	0.00873302566694306	0.0116111099114531	Esophagus_Gastroesophageal_Junction	False	False
7_54800188_INS_ME_SVA	ENSG00000154978.8;A5:7:55588823-55629547:55588823-55629673:-	-4.702374091963192	5.23412278662294e-06	0.00909139178837058	-0.0336142445439974	Esophagus_Gastroesophageal_Junction	True	False
17_44223917_DEL_ME_ALU	ENSG00000120071.8_and_ENSG00000238723.1;SE:17:44116052-44116393:44116581-44117068:-	4.6973302246798205	5.34997871267802e-06	0.009247735425903559	0.0606688793434302	Esophagus_Gastroesophageal_Junction	False	False
6_32571348_DEL_ME_ALU	ENSG00000179344.12_and_ENSG00000241287.1;SE:6:32628026-32629124:32629234-32629744:-	-4.69364597584179	5.43616571015085e-06	0.00935153792747494	-0.0644353564204566	Esophagus_Gastroesophageal_Junction	False	False
16_2102234_INS_ME_ALU	ENSG00000065054.9;A3:16:2087601-2087758:2087601-2087827:+	4.68951544475133	5.53438700875037e-06	0.00947494999994248	0.0170731954710756	Esophagus_Gastroesophageal_Junction	False	False
7_54800188_INS_ME_SVA	ENSG00000154978.8;AL:7:55503749:55503867-55559975:55540470:55540738-55559975:-	-4.683692809307098	5.67576057006167e-06	0.009670712215877793	-0.0640580127913813	Esophagus_Gastroesophageal_Junction	True	False
17_44176406_DEL_ME_ALU	ENSG00000120071.8_and_ENSG00000238723.1;AF:17:44249598-44270189:44270272:44249598-44301037:44301174:-	4.6761075632837406	5.865167739266539e-06	0.009946073620638379	0.126880234507098	Esophagus_Gastroesophageal_Junction	False	False
2_99752980_DEL_ME_ALU	ENSG00000158411.6;AL:2:99777890:99778131-99786013:99785726:99785933-99786013:-	-4.67198086441146	5.97076136017822e-06	0.0100773777973902	-0.0226753937078495	Esophagus_Gastroesophageal_Junction	True	True
6_32688595_INS_ME_ALU	ENSG00000168477.13_and_ENSG00000252512.1_and_ENSG00000213676.6;RI:6:32010476:32010608-32010728:32010858:-	4.67082575693785	6.00064536121531e-06	0.0100802672175672	0.011577090159369	Esophagus_Gastroesophageal_Junction	False	False
19_57023579_INS_ME_ALU	ENSG00000166770.6;RI:19:57005532:57005711-57006416:57006801:+	4.65737120472714	6.35954056401658e-06	0.0106332409754735	0.163015384697659	Esophagus_Gastroesophageal_Junction	False	False
17_43660611_INS_ME_SVA	ENSG00000204650.9_and_ENSG00000120088.10_and_ENSG00000263715.2;AL:17:43707524-43713649:43713760:43707524-43723267:43723557:+	-4.654714781920322	6.4328081103918e-06	0.0107057186176158	-0.159180146891651	Esophagus_Gastroesophageal_Junction	False	False
7_142673652_INS_ME_ALU	ENSG00000204983.8;A3:7:142457375-142458406:142457375-142458480:+	-4.652029670550919	6.50769445223197e-06	0.0107802067576277	-0.0783989558372842	Esophagus_Gastroesophageal_Junction	True	False
20_33949046_INS_ME_ALU	ENSG00000125991.14;A3:20:34144042-34144726:34144042-34144744:+	4.64431731279358	6.72749592413951e-06	0.011092958728628	0.0193789341279615	Esophagus_Gastroesophageal_Junction	False	False
15_44578503_DEL_ME_ALU	ENSG00000128886.7_and_ENSG00000262560.1_and_ENSG00000268488.1_and_ENSG00000221792.1_and_ENSG00000184716.9;A3:15:44089554-44090118:44089138-44090118:-	4.63973962812024	6.86132897253806e-06	0.0112617384449212	0.297697053401637	Esophagus_Gastroesophageal_Junction	False	False
22_45875034_DEL_ME_ALU	ENSG00000100376.7;AF:22:45725029:45725265-45726484:45725525:45725814-45726484:+	4.63216339852589	7.088489629014301e-06	0.0115304336135932	0.08399053299040099	Esophagus_Gastroesophageal_Junction	True	False
3_48372326_INS_ME_ALU	ENSG00000172113.4;A5:3:48340013-48342786:48340013-48342843:-	-4.63213074888678	7.0894840991207594e-06	0.0115304336135932	-0.0595067449648345	Esophagus_Gastroesophageal_Junction	False	False
3_48372326_INS_ME_ALU	ENSG00000068745.10;AL:3:48730542:48730612-48732523:48731386:48731673-48732523:-	-4.630687835611889	7.1335682198748095e-06	0.0115496342910481	-0.140830260777328	Esophagus_Gastroesophageal_Junction	False	False
10_29712154_DEL_ME_LINE1	ENSG00000224597.5;AL:10:29704341-29709420:29711238:29704341-29747203:29747716:+	4.62151218399371	7.4201542420631e-06	0.0119595171599407	0.0662940428719146	Esophagus_Gastroesophageal_Junction	False	False
15_41039885_INS_ME_ALU	ENSG00000261183.1;AF:15:41130884-41132578:41132691:41130884-41136377:41136482:-	4.6193326008348885	7.48984461450473e-06	0.0120093551863051	0.0962351391680325	Esophagus_Gastroesophageal_Junction	False	False
20_33949046_INS_ME_ALU	ENSG00000214078.7_and_ENSG00000272897.1_and_ENSG00000252549.1_and_ENSG00000244462.3_and_ENSG00000244005.8;AF:20:34220845-34252281:34252480:34220845-34252682:34252854:-	4.618451294588441	7.51820251957692e-06	0.0120093551863051	0.17718871093317198	Esophagus_Gastroesophageal_Junction	False	False
15_77092185_INS_ME_ALU	ENSG00000140386.8;AF:15:77176217-77197534:77197620:77176217-77197640:77197744:-	4.61391979212228	7.66565603949509e-06	0.0121904713473234	0.306052570402008	Esophagus_Gastroesophageal_Junction	False	False
3_129136669_INS_ME_ALU	ENSG00000163913.7;A3:3:129170841-129182388:129170841-129182403:+	-4.60942536942565	7.8146557782182e-06	0.0123724327374338	-0.235068288822219	Esophagus_Gastroesophageal_Junction	False	False
20_33621623_DEL_ME_ALU	ENSG00000100991.7_and_ENSG00000202150.1;A3:20:33609159-33622926:33609135-33622926:-	-4.60465377853646	7.97589968362254e-06	0.0125720909325844	-0.0353439371641603	Esophagus_Gastroesophageal_Junction	False	False
3_129184486_DEL_ME_ALU	ENSG00000163913.7;SE:3:129207240-129210984:129211037-129214289:+	4.60270860980782	8.04254810064003e-06	0.0126215446422724	0.068278071577786	Esophagus_Gastroesophageal_Junction	False	False
12_112777131_INS_ME_ALU	ENSG00000198270.8_and_ENSG00000257624.1;AF:12:112443107-112443406:112443789:112443107-112450806:112450946:-	4.595271554603031	8.30235415415855e-06	0.0129388586889684	0.265645516314585	Esophagus_Gastroesophageal_Junction	False	False
18_5411665_INS_ME_ALU	ENSG00000082397.11_and_ENSG00000252576.1;AF:18:5489193-5489270:5489369:5489193-5543912:5544280:-	4.59485717957941	8.3170654296898e-06	0.0129388586889684	0.0896100622815765	Esophagus_Gastroesophageal_Junction	True	False
17_44176406_DEL_ME_ALU	ENSG00000120071.8_and_ENSG00000238723.1;SE:17:44116052-44116393:44116581-44117068:-	4.5873535748629015	8.587849268191099e-06	0.0133022811017347	0.0603057437065033	Esophagus_Gastroesophageal_Junction	False	False
6_31211630_DEL_ME_SVA	ENSG00000204536.9;AF:6:31124866-31125162:31125566:31124866-31125944:31126015:-	4.586108024405241	8.63361234010954e-06	0.0133155235561506	0.0486977950735649	Esophagus_Gastroesophageal_Junction	False	False
18_74756885_INS_ME_ALU	ENSG00000197971.10;A5:18:74702016-74728788:74702016-74728870:-	-4.584227606414442	8.70314684709532e-06	0.0133651574098971	-0.0111126462018363	Esophagus_Gastroesophageal_Junction	False	False
17_44223917_DEL_ME_ALU	ENSG00000267198.1;AL:17:43623310-43631525:43631736:43623310-43640012:43640596:+	4.58250700904873	8.767244175192829e-06	0.0134060530152561	0.17845851008699498	Esophagus_Gastroesophageal_Junction	False	False
3_49441528_INS_ME_LINE1	ENSG00000145020.10;A3:3:49459704-49459794:49459482-49459794:-	4.58105171872611	8.82181299568843e-06	0.0134320924672352	0.11878589030936802	Esophagus_Gastroesophageal_Junction	False	False
5_130853258_INS_ME_ALU	ENSG00000164398.8_and_ENSG00000239642.1;AF:5:131329944-131335107:131335317:131329944-131347198:131347306:-	-4.577138276105259	8.9701835210681e-06	0.0136001285417665	-0.127594114931472	Esophagus_Gastroesophageal_Junction	False	False
9_33050834_DEL_ME_ALU	ENSG00000137074.14_and_ENSG00000236184.1_and_ENSG00000225693.1;A5:9:32989893-33024802:32989893-33024998:-	4.56709967904985	9.36185690494639e-06	0.0141340733376193	0.168334279383151	Esophagus_Gastroesophageal_Junction	False	False
7_158603706_INS_ME_ALU	ENSG00000146918.15;AL:7:158451030:158451100-158456876:158454918:158455059-158456876:-	-4.562499400474679	9.54680320329584e-06	0.0143527361385483	-0.0914613236360527	Esophagus_Gastroesophageal_Junction	True	False
17_44223917_DEL_ME_ALU	ENSG00000120071.8_and_ENSG00000238723.1;AF:17:44116052-44116393:44116640:44116052-44117068:44117431:-	4.55458712742904	9.873167284916547e-06	0.0147812881145744	0.0744045480645094	Esophagus_Gastroesophageal_Junction	False	False
3_129184486_DEL_ME_ALU	ENSG00000163913.7;A3:3:129170841-129182388:129170841-129182403:+	-4.54250560622779	1.0392328912137899e-05	0.0154937066682541	-0.198688830650416	Esophagus_Gastroesophageal_Junction	False	False
11_116712479_DEL_ME_ALU	ENSG00000118137.5;A5:11:116708123-116708244:116708123-116708275:-	4.53409066681923	1.07693629261083e-05	0.0159044682909929	0.16263676346247194	Esophagus_Gastroesophageal_Junction	False	False
17_44223917_DEL_ME_ALU	ENSG00000120071.8_and_ENSG00000238723.1;A3:17:44111651-44115904:44111648-44115904:-	-4.53257033007177	1.08388726772891e-05	0.0159044682909929	-0.0284839847842677	Esophagus_Gastroesophageal_Junction	False	False
4_187093487_INS_ME_ALU	ENSG00000109794.9_and_ENSG00000253013.1_and_ENSG00000250327.1;A3:4:187088416-187093068:187088416-187093097:+	4.53173116028922	1.087742434577e-05	0.0159044682909929	0.0121815356895144	Esophagus_Gastroesophageal_Junction	True	False
4_187098241_INS_ME_ALU	ENSG00000109794.9_and_ENSG00000253013.1_and_ENSG00000250327.1;A3:4:187088416-187093068:187088416-187093097:+	4.53173116028922	1.087742434577e-05	0.0159044682909929	0.0121815356895144	Esophagus_Gastroesophageal_Junction	True	False
6_31211630_DEL_ME_SVA	ENSG00000204536.9;SE:6:31118899-31122273:31122576-31124508:-	-4.53126704163896	1.08988027498943e-05	0.0159044682909929	-0.0429318054442865	Esophagus_Gastroesophageal_Junction	True	True
14_75499581_INS_ME_ALU	ENSG00000170348.4;SE:14:75602589-75605777:75605874-75614367:-	4.52960037684546	1.0975907325424e-05	0.0159044682909929	0.00233315660445359	Esophagus_Gastroesophageal_Junction	False	False
6_33026728_DEL_ME_SVA	ENSG00000223865.6_and_ENSG00000224796.1;AL:6:33048712-33051291:33051789:33048712-33052727:33053008:+	-4.529533960831411	1.0978990774110499e-05	0.0159044682909929	-0.151179966070608	Esophagus_Gastroesophageal_Junction	False	False
7_27103893_INS_ME_ALU	ENSG00000233429.5;SE:7:27136007-27138693:27138985-27139398:+	4.52154444662524	1.13560630895173e-05	0.0163843721375939	0.20170952184727695	Esophagus_Gastroesophageal_Junction	False	False
14_92619420_INS_ME_SVA	ENSG00000183648.5;SE:14:92583986-92585193:92585310-92587986:-	-4.51863631066308	1.14963862884488e-05	0.0165202147560489	-0.0223016589265097	Esophagus_Gastroesophageal_Junction	False	False
12_1057146_INS_ME_ALU	ENSG00000002016.12_and_ENSG00000250132.2;RI:12:1025510:1025698-1025805:1025986:-	4.512798823570099	1.17831121131401e-05	0.0168645085132591	0.121698632700845	Esophagus_Gastroesophageal_Junction	False	False
12_7830054_INS_ME_ALU	ENSG00000089818.12;AF:12:8234807:8234979-8242532:8235383:8235564-8242532:+	-4.50916213219332	1.19652064780474e-05	0.0170569023709825	-0.0230880980501861	Esophagus_Gastroesophageal_Junction	False	False
5_149746204_DEL_ME_ALU	ENSG00000070814.13;A3:5:149771739-149772268:149771739-149772271:+	-4.49483655523252	1.2709215907081e-05	0.0180456240195578	-0.0383841451580939	Esophagus_Gastroesophageal_Junction	True	True
1_169160037_DEL_ME_ALU	ENSG00000143156.9;SE:1:169279318-169292355:169292521-169293631:-	4.4912433106844905	1.29027052075213e-05	0.0182092233222658	0.011510784853867	Esophagus_Gastroesophageal_Junction	True	True
15_48550274_DEL_ME_ALU	ENSG00000128951.9;AF:15:48623208:48623388-48624465:48623602:48623676-48624465:+	4.490810212421072	1.29262172595463e-05	0.0182092233222658	0.006258970403053729	Esophagus_Gastroesophageal_Junction	False	False
6_32589567_INS_ME_LINE1	ENSG00000204463.8;AF:6:31619553-31619838:31619892:31619553-31620024:31620170:-	4.48644900534143	1.31652881721172e-05	0.0184732742202095	0.009838744195674159	Esophagus_Gastroesophageal_Junction	True	False
12_99781652_INS_ME_ALU	ENSG00000185046.14_and_ENSG00000202324.1;AF:12:99225914-99287317:99287494:99225914-99288911:99289041:-	-4.48071337172407	1.3486186235606802e-05	0.0188496319654246	-0.0501550227429765	Esophagus_Gastroesophageal_Junction	True	True
12_7624196_INS_ME_ALU	ENSG00000177675.4_and_ENSG00000255836.1_and_ENSG00000177575.8;AF:12:7623993-7624442:7624532:7623993-7625704:7625775:-	4.4748364375682685	1.3822790232705802e-05	0.0192449276107187	0.280020736334907	Esophagus_Gastroesophageal_Junction	False	False
5_1645773_INS_ME_LINE1	ENSG00000188002.6;RI:5:1632759:1632866-1632960:1633021:-	4.46673789522431	1.42999066131091e-05	0.0197601534910603	0.0599270074142335	Esophagus_Gastroesophageal_Junction	False	False
5_1645773_INS_ME_LINE1	ENSG00000188002.6;RI:5:1599035:1599384-1599742:1599942:-	-4.46668115404845	1.43033046893042e-05	0.0197601534910603	-0.0548392143430771	Esophagus_Gastroesophageal_Junction	False	False
20_34458566_INS_ME_ALU	ENSG00000214078.7_and_ENSG00000272897.1_and_ENSG00000252549.1_and_ENSG00000244462.3_and_ENSG00000244005.8;AF:20:34220845-34241450:34241599:34220845-34252682:34252848:-	4.459808634849139	1.4720676310544697e-05	0.0202438655269496	0.200688515309274	Esophagus_Gastroesophageal_Junction	True	False
3_129136669_INS_ME_ALU	ENSG00000251474.2_and_ENSG00000207088.1;AF:3:129112638-129115060:129115136:129112638-129115883:129115979:-	4.45906406187792	1.4766591587552802e-05	0.0202438655269496	0.252260210102471	Esophagus_Gastroesophageal_Junction	False	False
15_77092185_INS_ME_ALU	ENSG00000140386.8;AF:15:77087781-77089561:77089884:77087781-77092589:77092608:-	4.44810694378266	1.54584165004324e-05	0.0210704443769846	0.117435016337634	Esophagus_Gastroesophageal_Junction	False	False
15_83275281_DEL_ME_ALU	ENSG00000184779.8;RI:15:82822714:82822779-82823288:82823393:-	-4.447659785998692	1.54873015953868e-05	0.0210704443769846	-0.000790682703490845	Esophagus_Gastroesophageal_Junction	False	False
6_33030310_INS_ME_SVA	ENSG00000231389.3;A3:6:33041549-33048457:33041446-33048457:-	4.43890199058308	1.6063603559802802e-05	0.0217084884120699	0.0425502977960844	Esophagus_Gastroesophageal_Junction	False	False
16_8418196_INS_ME_ALU	ENSG00000260411.2_and_ENSG00000242278.1_and_ENSG00000261007.2_and_ENSG00000078328.15_and_ENSG00000257180.1_and_ENSG00000260835.1_and_ENSG00000259963.1_and_ENSG00000252080.1_and_ENSG00000200869.1_and_ENSG00000252405.1;AL:16:7759133-7759496:7759778:7759133-7760625:7760765:+	4.43869276803975	1.60776203895311e-05	0.0217084884120699	0.0705664006190194	Esophagus_Gastroesophageal_Junction	False	False
17_44176406_DEL_ME_ALU	ENSG00000120071.8_and_ENSG00000238723.1;AF:17:44249598-44271116:44271245:44249598-44301037:44301174:-	4.43741029631479	1.6163796667646302e-05	0.0217427979302526	0.110340689549427	Esophagus_Gastroesophageal_Junction	False	False
15_34930752_DEL_ME_ALU	ENSG00000175265.13_and_ENSG00000221649.1_and_ENSG00000259917.1_and_ENSG00000215252.7_and_ENSG00000221065.1;SE:15:34843477-34845096:34845292-34845946:-	-4.42971886162396	1.66900189612452e-05	0.0223665632005323	-0.0194037876765992	Esophagus_Gastroesophageal_Junction	True	True
12_104811435_INS_ME_SVA	ENSG00000120820.8;AF:12:104413454-104423474:104423554:104413454-104443673:104443799:-	4.422705671963951	1.71841612205378e-05	0.0229428429495591	0.244363683913872	Esophagus_Gastroesophageal_Junction	False	False
3_48372326_INS_ME_ALU	ENSG00000068745.10;SE:3:48732854-48745553:48745670-48754590:-	4.41587153212914	1.76791969040335e-05	0.0235160264811492	0.00181846133220865	Esophagus_Gastroesophageal_Junction	True	True
7_27103893_INS_ME_ALU	ENSG00000233429.5;SE:7:27136007-27138717:27138985-27139398:+	4.41214828368384	1.79546308154313e-05	0.0237749903857445	0.144057848789839	Esophagus_Gastroesophageal_Junction	False	False
12_10234202_INS_ME_ALU	ENSG00000173391.4;AL:12:10312114:10312552-10319311:10313466:10313524-10319311:-	4.41096276569121	1.80431938261272e-05	0.0237749903857445	0.12103689846297	Esophagus_Gastroesophageal_Junction	False	False
12_99781652_INS_ME_ALU	ENSG00000185046.14_and_ENSG00000202324.1;AF:12:99225914-99288408:99288639:99225914-99288911:99289041:-	-4.41056208243432	1.8073221295383607e-05	0.0237749903857445	-0.0534452517491177	Esophagus_Gastroesophageal_Junction	True	False
10_37910806_INS_ME_ALU	ENSG00000175395.11_and_ENSG00000266684.1;SE:10:38246474-38256845:38256867-38260636:-	4.40572600392318	1.84394487570481e-05	0.0241679032938027	0.0131481186354669	Esophagus_Gastroesophageal_Junction	False	False
11_116845979_INS_ME_ALU	ENSG00000118137.5;AF:11:116708123-116708244:116708302:116708123-116708321:116708666:-	4.39322730966585	1.9419278288721397e-05	0.0253592386268821	0.165263830323758	Esophagus_Gastroesophageal_Junction	False	False
3_186473971_INS_ME_ALU	ENSG00000073849.10_and_ENSG00000203632.3;AF:3:186648568:186648623-186681573:186648876:186648927-186681573:+	4.39198583593572	1.95192892425078e-05	0.0253971505569126	0.115889294373883	Esophagus_Gastroesophageal_Junction	False	False
6_29680452_INS_ME_LINE1	ENSG00000204642.9;A3:6:29693340-29693770:29693340-29693788:+	4.38997624815738	1.96822275690414e-05	0.0255163678576314	0.0400548455209059	Esophagus_Gastroesophageal_Junction	False	False
12_7624196_INS_ME_ALU	ENSG00000126749.10_and_ENSG00000257084.1_and_ENSG00000207713.1_and_ENSG00000207708.1_and_ENSG00000271969.1_and_ENSG00000272201.1_and_ENSG00000182326.10_and_ENSG00000239701.1;AF:12:7167980:7168181-7169143:7168516:7168712-7169143:+	-4.3876429321129	1.98730531981957e-05	0.0256707474292405	-0.0566124603519974	Esophagus_Gastroesophageal_Junction	False	False
4_187533370_INS_ME_ALU	ENSG00000109794.9_and_ENSG00000253013.1_and_ENSG00000250327.1;AF:4:187026231:187026796-187070327:187065703:187065869-187070327:+	-4.38455256842027	2.0128529485538606e-05	0.0259072275674462	-0.141968648739493	Esophagus_Gastroesophageal_Junction	True	False
11_7503135_INS_ME_ALU	ENSG00000183378.7_and_ENSG00000271758.1_and_ENSG00000254951.3_and_ENSG00000166408.3_and_ENSG00000183303.2_and_ENSG00000182334.1_and_ENSG00000252769.1;A3:11:7902729-7903503:7902696-7903503:-	4.38116559819767	2.04121483881137e-05	0.0261781047559116	0.10568505250073597	Esophagus_Gastroesophageal_Junction	False	False
7_27103893_INS_ME_ALU	ENSG00000005020.8_and_ENSG00000226059.2;AF:7:26894509-26897070:26897297:26894509-26903982:26904362:-	4.37500309254155	2.09380593016767e-05	0.0267566712028294	0.00716325152103884	Esophagus_Gastroesophageal_Junction	False	False
19_57023579_INS_ME_ALU	ENSG00000166770.6;A3:19:57005711-57006416:57005711-57006417:+	-4.36974757545246	2.1396825170404997e-05	0.0272359044171204	-0.179511411398469	Esophagus_Gastroesophageal_Junction	False	False
4_187093487_INS_ME_ALU	ENSG00000109794.9_and_ENSG00000253013.1_and_ENSG00000250327.1;AF:4:187025573:187025674-187070327:187065215:187065426-187070327:+	4.3681134171669	2.15414309511029e-05	0.0272359044171204	0.11999411820716	Esophagus_Gastroesophageal_Junction	False	False
4_187098241_INS_ME_ALU	ENSG00000109794.9_and_ENSG00000253013.1_and_ENSG00000250327.1;AF:4:187025573:187025674-187070327:187065215:187065426-187070327:+	4.3681134171669	2.15414309511029e-05	0.0272359044171204	0.11999411820716	Esophagus_Gastroesophageal_Junction	False	False
15_41039885_INS_ME_ALU	ENSG00000128891.11;SE:15:40824501-40845794:40846326-40849415:-	-4.36642067599677	2.1692209909972306e-05	0.0273299694369616	-0.356890598565167	Esophagus_Gastroesophageal_Junction	False	False
17_43670097_INS_ME_SVA	ENSG00000120071.8_and_ENSG00000238723.1;SE:17:44116052-44116393:44116581-44117068:-	4.36440847280513	2.1872762921172197e-05	0.0274607549950441	0.0629259010159164	Esophagus_Gastroesophageal_Junction	False	False
6_32773437_INS_ME_ALU	ENSG00000241106.2_and_ENSG00000250264.1_and_ENSG00000204267.9;A3:6:32783090-32784638:32782978-32784638:-	-4.35996157294405	2.22769105312997e-05	0.027870362357045	-0.128929377544364	Esophagus_Gastroesophageal_Junction	False	False
2_233691924_INS_ME_ALU	ENSG00000241635.3_and_ENSG00000242515.1_and_ENSG00000234143.1_and_ENSG00000241119.1_and_ENSG00000244122.2_and_ENSG00000167165.14_and_ENSG00000240224.1_and_ENSG00000244474.1_and_ENSG00000243135.1_and_ENSG00000248114.1_and_ENSG00000228445.1_and_ENSG00000248705.1_and_ENSG00000242366.2;AF:2:234580499:234581435-234675680:234590584:234591438-234675680:+	4.35221961954279	2.29976858340287e-05	0.0286718639928908	0.0657387265747641	Esophagus_Gastroesophageal_Junction	False	False
2_233691924_INS_ME_ALU	ENSG00000241635.3_and_ENSG00000242515.1_and_ENSG00000234143.1_and_ENSG00000241119.1_and_ENSG00000244122.2_and_ENSG00000167165.14_and_ENSG00000240224.1_and_ENSG00000244474.1_and_ENSG00000243135.1_and_ENSG00000248114.1_and_ENSG00000228445.1_and_ENSG00000248705.1_and_ENSG00000242366.2;AF:2:234580499:234581435-234675680:234668934:234669797-234675680:+	4.34790797462525	2.34087499170357e-05	0.0290830146408489	0.0620495629175614	Esophagus_Gastroesophageal_Junction	False	False
18_50097757_INS_ME_LINE1	ENSG00000187323.7_and_ENSG00000221291.1_and_ENSG00000263872.1;AL:18:50451740-50458158:50458320:50451740-50589675:50589983:+	4.34001686638185	2.41794060948803e-05	0.0299365310526478	0.0492158031772941	Esophagus_Gastroesophageal_Junction	False	False
12_99781652_INS_ME_ALU	ENSG00000185046.14_and_ENSG00000202324.1;AF:12:99225914-99288408:99288677:99225914-99288911:99289041:-	-4.33815375794061	2.4364881063882506e-05	0.0300621464080996	-0.0538501132668243	Esophagus_Gastroesophageal_Junction	True	False
16_2102234_INS_ME_ALU	ENSG00000065054.9;AF:16:2075357:2075667-2079583:2076929:2077219-2079583:+	4.33468269049415	2.4714077871344e-05	0.0303882093375377	0.00922875113269664	Esophagus_Gastroesophageal_Junction	False	False
6_31279421_INS_ME_SVA	ENSG00000166278.10_and_ENSG00000244255.1_and_ENSG00000243649.4;AF:6:31868781:31868916-31901387:31895273:31895575-31901387:+	4.32640843604686	2.55659587352924e-05	0.0313280180172387	0.02369599590922	Esophagus_Gastroesophageal_Junction	False	False
20_33949046_INS_ME_ALU	ENSG00000214078.7_and_ENSG00000272897.1_and_ENSG00000252549.1_and_ENSG00000244462.3_and_ENSG00000244005.8;A5:20:34246936-34252281:34246936-34252682:-	4.32375404105232	2.58451616108263e-05	0.0315620584338955	0.0143426468666584	Esophagus_Gastroesophageal_Junction	False	False
4_44870723_DEL_ME_ALU	ENSG00000151806.9;SE:4:44696530-44697632:44697751-44699425:+	4.31770403644724	2.64925051358834e-05	0.032242550187672	0.0523641038458553	Esophagus_Gastroesophageal_Junction	False	False
6_170044824_DEL_ME_ALU	ENSG00000130023.11_and_ENSG00000266896.1;SE:6:170176161-170176551:170176769-170179278:+	-4.31520564947638	2.67643423444498e-05	0.0324014153875554	-0.018795472721533	Esophagus_Gastroesophageal_Junction	False	False
6_32537048_INS_ME_ALU	ENSG00000196735.7;A3:6:32610030-32610387:32610030-32610729:+	4.3148418515343385	2.68041478733644e-05	0.0324014153875554	0.116491872939261	Esophagus_Gastroesophageal_Junction	True	True
15_77092501_INS_ME_ALU	ENSG00000140374.11_and_ENSG00000259581.3;SE:15:76566835-76576098:76576166-76577978:-	-4.30575051722994	2.78175313549296e-05	0.033476762355388	-0.0204315688890111	Esophagus_Gastroesophageal_Junction	False	False
17_72620217_INS_ME_ALU	ENSG00000167862.5;SE:17:73013209-73014681:73014789-73015795:+	-4.30519305493922	2.7880851013260198e-05	0.033476762355388	-0.00481904098257458	Esophagus_Gastroesophageal_Junction	False	False
17_75936005_INS_ME_ALU	ENSG00000089685.10;RI:17:76212047:76212147-76212745:76212862:+	-4.30319563542923	2.810886578189849e-05	0.0336376634591534	-0.0755664637511956	Esophagus_Gastroesophageal_Junction	True	False
12_1057146_INS_ME_ALU	ENSG00000002016.12_and_ENSG00000250132.2;A3:12:1025701-1025805:1025698-1025805:-	4.29766713132942	2.87493323281422e-05	0.0342894244988829	0.12293688924396	Esophagus_Gastroesophageal_Junction	False	False
6_32571348_DEL_ME_ALU	ENSG00000196735.7;AL:6:32610561-32610729:32611049:32610561-32611070:32611429:+	-4.29571540822233	2.8978759503963295e-05	0.0344482356042279	-0.17287264232859398	Esophagus_Gastroesophageal_Junction	False	False
11_65503484_INS_ME_ALU	ENSG00000175334.3;AF:11:65769550:65770041-65770706:65770052:65770541-65770706:+	4.294128500896751	2.91665950865203e-05	0.0345567170678905	0.0211846595514283	Esophagus_Gastroesophageal_Junction	False	False
3_129136669_INS_ME_ALU	ENSG00000251474.2_and_ENSG00000207088.1;AL:3:129101768:129103061-129112478:129112015:129112139-129112478:-	-4.2823822406920495	3.0593700396898604e-05	0.0360248353853173	-0.272999413246521	Esophagus_Gastroesophageal_Junction	False	False
7_102488720_DEL_ME_ALU	ENSG00000170667.10_and_ENSG00000272949.1_and_ENSG00000238392.1_and_ENSG00000168255.14_and_ENSG00000270249.1_and_ENSG00000105808.13_and_ENSG00000205236.6_and_ENSG00000238997.1_and_ENSG00000267368.1_and_ENSG00000228049.5_and_ENSG00000267645.1;SE:7:102228217-102230606:102230743-102232732:-	4.28227461937087	3.0607080154429196e-05	0.0360248353853173	0.0442488015724338	Esophagus_Gastroesophageal_Junction	False	False
15_41039885_INS_ME_ALU	ENSG00000128891.11;AL:15:40823540:40824501-40849415:40845298:40846326-40849415:-	-4.28037443260299	3.08442420207497e-05	0.0361849478088081	-0.271457673332961	Esophagus_Gastroesophageal_Junction	False	False
11_18918573_INS_ME_ALU	ENSG00000129158.6_and_ENSG00000255448.1_and_ENSG00000129167.5;AF:11:17899791-17961024:17961179:17899791-17981017:17981170:-	4.27910734962904	3.10033641343724e-05	0.0362527605368756	0.0639184757287659	Esophagus_Gastroesophageal_Junction	False	False
1_228959933_INS_ME_ALU	ENSG00000162910.14;A5:1:228296175-228296850:228296175-228296962:-	4.2709963985821	3.20407419484147e-05	0.0373437456589714	0.0928394433432562	Esophagus_Gastroesophageal_Junction	False	False
16_8418196_INS_ME_ALU	ENSG00000260411.2_and_ENSG00000242278.1_and_ENSG00000261007.2_and_ENSG00000078328.15_and_ENSG00000257180.1_and_ENSG00000260835.1_and_ENSG00000259963.1_and_ENSG00000252080.1_and_ENSG00000200869.1_and_ENSG00000252405.1;AL:16:7759133-7759496:7759778:7759133-7760703:7760846:+	4.2621594112402885	3.3208823304047805e-05	0.0384951512297273	0.0622497343575346	Esophagus_Gastroesophageal_Junction	False	False
12_112777131_INS_ME_ALU	ENSG00000198270.8_and_ENSG00000257624.1;AF:12:112443107-112443406:112443789:112443107-112450806:112450970:-	4.26033933876741	3.34544178528389e-05	0.0384951512297273	0.21539071327706896	Esophagus_Gastroesophageal_Junction	True	False
2_151926106_INS_ME_ALU	ENSG00000182389.14;AF:2:152828218-152828400:152828502:152828218-152830183:152830454:-	-4.2600613374763	3.34920832862851e-05	0.0384951512297273	-0.235680759665758	Esophagus_Gastroesophageal_Junction	False	False
1_169160037_DEL_ME_ALU	ENSG00000143156.9;A3:1:169293738-169336946:169293707-169336946:-	-4.25936359304279	3.35867973074033e-05	0.0384951512297273	-0.0695947244571453	Esophagus_Gastroesophageal_Junction	False	False
19_35073552_INS_ME_ALU	ENSG00000089335.16;A5:19:35168767-35169642:35168659-35169642:+	-4.25872172597039	3.3674152932427e-05	0.0384951512297273	-0.097467760146643	Esophagus_Gastroesophageal_Junction	False	False
19_35073552_INS_ME_ALU	ENSG00000089335.16;AL:19:35174143-35174897:35175077:35174143-35175157:35175369:+	-4.25872172597039	3.3674152932427e-05	0.0384951512297273	-0.097467760146643	Esophagus_Gastroesophageal_Junction	False	False
9_112466050_INS_ME_ALU	ENSG00000119326.10_and_ENSG00000201227.1;A3:9:111705151-111705241:111705114-111705241:-	4.25142476716817	3.468266839911311e-05	0.039521784275653	0.0288082211312749	Esophagus_Gastroesophageal_Junction	True	True
16_8418196_INS_ME_ALU	ENSG00000260411.2_and_ENSG00000242278.1_and_ENSG00000261007.2_and_ENSG00000078328.15_and_ENSG00000257180.1_and_ENSG00000260835.1_and_ENSG00000259963.1_and_ENSG00000252080.1_and_ENSG00000200869.1_and_ENSG00000252405.1;AL:16:7759133-7759496:7759778:7759133-7760625:7760846:+	4.2494861644470685	3.49554298034523e-05	0.0397061501377876	0.0577340998656486	Esophagus_Gastroesophageal_Junction	False	False
3_113047156_INS_ME_ALU	ENSG00000144857.10;RI:3:113003182:113003414-113003629:113003705:+	4.24642191671997	3.53907646973289e-05	0.0399222623005643	0.0216652024696433	Esophagus_Gastroesophageal_Junction	False	False
17_43660611_INS_ME_SVA	ENSG00000225190.4_and_ENSG00000264225.1;SE:17:43535805-43545575:43545959-43552466:-	4.24594415268806	3.54591064247744e-05	0.0399222623005643	0.0544261002041588	Esophagus_Gastroesophageal_Junction	False	False
16_8418196_INS_ME_ALU	ENSG00000260411.2_and_ENSG00000242278.1_and_ENSG00000261007.2_and_ENSG00000078328.15_and_ENSG00000257180.1_and_ENSG00000260835.1_and_ENSG00000259963.1_and_ENSG00000252080.1_and_ENSG00000200869.1_and_ENSG00000252405.1;AL:16:7759133-7759496:7759778:7759133-7760625:7760842:+	4.24579543439214	3.5480405609608e-05	0.0399222623005643	0.0596857240783122	Esophagus_Gastroesophageal_Junction	False	False
5_42625864_INS_ME_ALU	ENSG00000112964.9;SE:5:42566046-42629140:42629205-42688992:+	-4.2327168801730695	3.740218445998379e-05	0.041952705403797	-0.198245649481395	Esophagus_Gastroesophageal_Junction	False	False
6_31211630_DEL_ME_SVA	ENSG00000204536.9;AF:6:31124866-31125135:31125565:31124866-31125944:31125971:-	-4.22800274617891	3.81190175339127e-05	0.0426231368213338	-0.154901610693779	Esophagus_Gastroesophageal_Junction	False	False
12_25462949_INS_ME_ALU	ENSG00000123096.7;AF:12:26348273:26348464-26377226:26348606:26348884-26377226:+	4.2262234060467	3.83929891316677e-05	0.0426628379943825	0.0570125111772808	Esophagus_Gastroesophageal_Junction	True	False
12_25462949_INS_ME_ALU	ENSG00000123096.7;AL:12:26377312-26383644:26385867:26377312-26405801:26405853:+	4.2262234060467	3.83929891316677e-05	0.0426628379943825	0.0570125111772808	Esophagus_Gastroesophageal_Junction	True	False
6_31284580_INS_ME_LINE1	ENSG00000166278.10_and_ENSG00000244255.1_and_ENSG00000243649.4;AF:6:31868776:31868916-31901387:31887873:31887939-31901387:+	-4.22393218418883	3.874855474694629e-05	0.0429246412463146	-0.0747055660442489	Esophagus_Gastroesophageal_Junction	True	False
6_29680468_INS_ME_ALU	ENSG00000204642.9;AL:6:29693820-29694180:29694300:29693820-29694660:29695073:+	-4.22180953843413	3.90807712220061e-05	0.0431590426904853	-0.0455110864227281	Esophagus_Gastroesophageal_Junction	False	False
12_109930171_INS_ME_ALU	ENSG00000110906.8;MX:12:109895487-109895797:109895883-109907320:109895487-109898441:109898610-109907320:-	-4.21769794881465	3.97320507778289e-05	0.0437432763718946	-0.166989146344345	Esophagus_Gastroesophageal_Junction	True	False
1_247288976_INS_ME_ALU	ENSG00000196418.8;AL:1:247285277:247287173-247322308:247301447:247302059-247322308:-	-4.2151574935631	4.01396405070045e-05	0.0440045749180243	-0.136315484834062	Esophagus_Gastroesophageal_Junction	False	False
2_233691924_INS_ME_ALU	ENSG00000241635.3_and_ENSG00000242515.1_and_ENSG00000234143.1_and_ENSG00000241119.1_and_ENSG00000244122.2_and_ENSG00000167165.14_and_ENSG00000240224.1_and_ENSG00000244474.1_and_ENSG00000243135.1_and_ENSG00000248114.1_and_ENSG00000228445.1_and_ENSG00000248705.1_and_ENSG00000242366.2;AF:2:234580499:234581435-234675680:234637773:234638639-234675680:+	4.21468830243277	4.02153539108466e-05	0.0440045749180243	0.0585944137038788	Esophagus_Gastroesophageal_Junction	False	False
1_247288976_INS_ME_ALU	ENSG00000196418.8;AL:1:247285277:247287173-247322308:247319722:247320705-247322308:-	-4.20971207665757	4.1026826833806896e-05	0.0447556400494857	-0.15453785102506698	Esophagus_Gastroesophageal_Junction	False	False
15_43660437_DEL_ME_ALU	ENSG00000242866.5_and_ENSG00000166762.12_and_ENSG00000206991.1_and_ENSG00000249839.1_and_ENSG00000166763.7;SE:15:43924561-43924915:43925126-43927558:-	4.20282382578804	4.217599203380179e-05	0.045869403907619004	0.103558803430139	Esophagus_Gastroesophageal_Junction	False	False
18_47019865_DEL_ME_ALU	ENSG00000177576.6_and_ENSG00000215472.5_and_ENSG00000263916.1_and_ENSG00000265681.2_and_ENSG00000202093.1_and_ENSG00000206602.1_and_ENSG00000271982.1;RI:18:47017902:47017954-47018106:47018203:-	-4.1992732268914	4.27803049796691e-05	0.0461286581153691	-0.0739429233751508	Esophagus_Gastroesophageal_Junction	False	False
12_99781652_INS_ME_ALU	ENSG00000185046.14_and_ENSG00000202324.1;AL:12:99194775:99194903-99225807:99222953:99223131-99225807:-	-4.19915173851848	4.28011282333481e-05	0.0461286581153691	-0.0318113635981415	Esophagus_Gastroesophageal_Junction	True	False
12_99781652_INS_ME_ALU	ENSG00000185046.14_and_ENSG00000202324.1;AF:12:99225914-99288408:99288642:99225914-99288911:99289041:-	-4.19915173851848	4.28011282333481e-05	0.0461286581153691	-0.0318113635981415	Esophagus_Gastroesophageal_Junction	True	False
8_41930265_DEL_ME_ALU	ENSG00000120925.9_and_ENSG00000266044.1;AF:8:42743014-42751397:42751798:42743014-42752383:42752433:-	4.19763001910173	4.30627757073175e-05	0.0462712757916245	0.0890188749998735	Esophagus_Gastroesophageal_Junction	True	False
11_59398802_DEL_ME_ALU	ENSG00000166840.9_and_ENSG00000224130.1_and_ENSG00000255189.1_and_ENSG00000254399.2;AF:11:58706921:58707123-58711016:58710733:58710795-58711016:+	4.19393712809974	4.37041175296872e-05	0.0468198023874698	0.105240632170254	Esophagus_Gastroesophageal_Junction	False	False
17_44176406_DEL_ME_ALU	ENSG00000120071.8_and_ENSG00000238723.1;AF:17:44116052-44116393:44116916:44116052-44117068:44117431:-	4.193071922976681	4.3855693089107204e-05	0.0468419385071836	0.0794740538933123	Esophagus_Gastroesophageal_Junction	False	False
17_44176406_DEL_ME_ALU	ENSG00000120071.8_and_ENSG00000238723.1;AF:17:44249598-44269785:44270166:44249598-44301037:44301174:-	4.1896837268754386	4.44541277308154e-05	0.0473398092187226	0.190237435091202	Esophagus_Gastroesophageal_Junction	False	False
1_58738006_INS_ME_ALU	ENSG00000226759.3;A5:1:58326705-58328106:58326598-58328106:+	4.1811698132923185	4.59925582328446e-05	0.0488279356449533	0.047152895215818	Esophagus_Gastroesophageal_Junction	False	False
13_111326782_INS_ME_ALU	ENSG00000134905.12;SE:13:111340365-111350265:111350314-111353785:-	-4.18045253199878	4.6124468638455e-05	0.0488279356449533	-0.0261530391580724	Esophagus_Gastroesophageal_Junction	False	False
9_95680508_INS_ME_ALU	ENSG00000198000.7;SE:9:95085785-95086305:95086533-95087588:-	4.17364110589022	4.7395277999569e-05	0.0499484976409511	0.129715848810925	Esophagus_Gastroesophageal_Junction	False	False
11_116845979_INS_ME_ALU	ENSG00000149591.12;SE:11:117070148-117070349:117070545-117073718:+	-4.17328738842973	4.7462177512495e-05	0.0499484976409511	-0.0006456791740458532	Esophagus_Gastroesophageal_Junction	False	False
1_223060833_DEL_ME_ALU	ENSG00000228106.1_and_ENSG00000154309.7_and_ENSG00000234523.1;AF:1:222988364:222988420-223008461:223004322:223004384-223008461:+	-4.17059189508691	4.79749576977973e-05	0.050340080905591	-0.147419889548565	Esophagus_Gastroesophageal_Junction	False	False
16_70553024_DEL_ME_ALU	ENSG00000196696.8_and_ENSG00000226232.4_and_ENSG00000255185.1;SE:16:70012015-70012125:70012185-70016253:-	-4.16939419701136	4.82044992512544e-05	0.0504330411742415	-0.0213022836975005	Esophagus_Gastroesophageal_Junction	False	False
7_137993934_INS_ME_ALU	ENSG00000105939.8_and_ENSG00000229677.1;A5:7:138763399-138763850:138763399-138764216:-	4.16572818870126	4.89136432458869e-05	0.0510257714386415	0.00983092872646375	Esophagus_Gastroesophageal_Junction	False	False
2_178648956_INS_ME_ALU	ENSG00000237298.4_and_ENSG00000270956.1_and_ENSG00000270277.1_and_ENSG00000271011.1_and_ENSG00000270574.1_and_ENSG00000271141.1_and_ENSG00000271401.1_and_ENSG00000267784.1;SE:2:179449720-179455866:179456041-179462323:+	-4.15706758739052	5.06287622001439e-05	0.0526614186964991	-0.013358092051072	Esophagus_Gastroesophageal_Junction	False	False
10_29712154_DEL_ME_LINE1	ENSG00000224597.5;AL:10:29704341-29709420:29711301:29704341-29747203:29747329:+	4.154232004366721	5.12026992495363e-05	0.0529849145637673	0.0435642938555219	Esophagus_Gastroesophageal_Junction	False	False
17_16534216_INS_ME_SVA	ENSG00000214941.3;AF:17:15897092-15902820:15902964:15897092-15902974:15902997:-	-4.15313669629263	5.14260563364718e-05	0.0529849145637673	-0.12666091350072098	Esophagus_Gastroesophageal_Junction	True	False
4_103830769_INS_ME_SVA	ENSG00000109332.15_and_ENSG00000252739.1_and_ENSG00000238948.1;AF:4:103731012-103746635:103746699:103731012-103747642:103748024:-	4.1529161334324	5.1471146410607504e-05	0.0529849145637673	0.182609499194984	Esophagus_Gastroesophageal_Junction	True	True
15_66668151_INS_ME_ALU	ENSG00000166938.8;A3:15:66587479-66599162:66587479-66599235:+	4.15261829275312	5.15320945085283e-05	0.0529849145637673	0.0650552082259825	Esophagus_Gastroesophageal_Junction	False	False
22_19361460_INS_ME_ALU	ENSG00000070010.14;A5:22:19463125-19466286:19463125-19466348:-	4.14797798111361	5.24906127556289e-05	0.0538158127240812	0.10775367601266198	Esophagus_Gastroesophageal_Junction	False	False
19_11768103_INS_ME_ALU	ENSG00000130165.6;AF:19:11665180-11665404:11665609:11665180-11669782:11669960:-	-4.14107130019731	5.394889803154529e-05	0.0551528832959008	-0.0839861565849053	Esophagus_Gastroesophageal_Junction	False	False
6_31250241_INS_ME_ALU	ENSG00000204498.6;AF:6:31514647:31514750-31515940:31515417:31515528-31515940:+	-4.1296385154047	5.6448281061402e-05	0.057543635028095	-0.0387393020743872	Esophagus_Gastroesophageal_Junction	False	False
6_31250241_INS_ME_ALU	ENSG00000204498.6;SE:6:31516216-31524474:31524560-31525405:+	4.11992192526991	5.865908683733729e-05	0.0595068329930578	0.00412988711200967	Esophagus_Gastroesophageal_Junction	False	False
4_84221719_DEL_ME_ALU	ENSG00000189308.6_and_ENSG00000199530.1;SE:4:83891622-83900036:83900159-83905314:-	4.11971642659356	5.87067251888551e-05	0.0595068329930578	0.101876774050769	Esophagus_Gastroesophageal_Junction	True	False
17_43670097_INS_ME_SVA	ENSG00000225190.4_and_ENSG00000264225.1;SE:17:43535805-43545575:43545959-43552466:-	4.11205360887197	6.0509722869887205e-05	0.0611611425135514	0.049319878636193006	Esophagus_Gastroesophageal_Junction	False	False
17_71683536_INS_ME_ALU	ENSG00000167851.9;RI:17:72477428:72477465-72477865:72477972:+	4.10935128170662	6.1158079714223e-05	0.0615685327551219	0.0571958682065236	Esophagus_Gastroesophageal_Junction	True	False
12_112777131_INS_ME_ALU	ENSG00000198270.8_and_ENSG00000257624.1;SE:12:112443107-112443406:112443490-112443753:-	4.108729185828991	6.13082729605203e-05	0.0615685327551219	0.162181688016836	Esophagus_Gastroesophageal_Junction	False	False
3_45542662_INS_ME_ALU	ENSG00000011376.5;SE:3:45559564-45561185:45561282-45561711:+	-4.10823025836507	6.1428983998755e-05	0.0615685327551219	-0.0267184882830061	Esophagus_Gastroesophageal_Junction	False	False
10_13602436_INS_ME_ALU	ENSG00000065809.9_and_ENSG00000201766.1_and_ENSG00000237032.1;AF:10:14595386-14613762:14614154:14595386-14614228:14614338:-	4.1045919380072	6.23161304253465e-05	0.062013082278139	0.0743599659435109	Esophagus_Gastroesophageal_Junction	True	True
17_43660611_INS_ME_SVA	ENSG00000204650.9_and_ENSG00000120088.10_and_ENSG00000263715.2;AL:17:43707524-43707851:43707971:43707524-43713649:43715325:+	4.10437975072842	6.23682446796856e-05	0.062013082278139	0.0308817566267369	Esophagus_Gastroesophageal_Junction	False	False
5_179369185_INS_ME_ALU	ENSG00000161010.10_and_ENSG00000252202.1_and_ENSG00000197226.8;RI:5:179280197:179280276-179280378:179280437:-	4.1042812010757705	6.2392463116366e-05	0.062013082278139	0.018698986092513	Esophagus_Gastroesophageal_Junction	False	False
17_43670097_INS_ME_SVA	ENSG00000204650.9_and_ENSG00000120088.10_and_ENSG00000263715.2;AL:17:43707524-43713649:43713710:43707524-43723267:43723557:+	-4.10165521570722	6.30411128246305e-05	0.0624842205564927	-0.169538270195226	Esophagus_Gastroesophageal_Junction	False	False
11_57962843_DEL_ME_ALU	ENSG00000110031.8;SE:11:58318705-58321328:58321618-58322314:-	4.09979568417113	6.350432806182271e-05	0.0626823825518544	0.004519612871048371	Esophagus_Gastroesophageal_Junction	False	False
6_32589567_INS_ME_LINE1	ENSG00000204463.8;AF:6:31619553-31619838:31619892:31619553-31620201:31620477:-	4.0994475618085096	6.35914068218226e-05	0.0626823825518544	0.0104923112077191	Esophagus_Gastroesophageal_Junction	False	False
20_33949046_INS_ME_ALU	ENSG00000214078.7_and_ENSG00000272897.1_and_ENSG00000252549.1_and_ENSG00000244462.3_and_ENSG00000244005.8;A5:20:34246936-34252281:34246936-34252724:-	4.09671364130449	6.42792394817724e-05	0.0631863158192651	0.0425538189067301	Esophagus_Gastroesophageal_Junction	False	False
11_112084617_INS_ME_LINE1	ENSG00000204370.4_and_ENSG00000255292.2_and_ENSG00000150783.5_and_ENSG00000272790.1_and_ENSG00000197580.7_and_ENSG00000214264.4_and_ENSG00000255231.1_and_ENSG00000243930.1;AF:11:112046268:112046412-112064197:112047098:112047181-112064197:+	4.09454203320213	6.483065476628121e-05	0.0634500329250785	0.11229076615541303	Esophagus_Gastroesophageal_Junction	False	False
7_150378711_INS_ME_ALU	ENSG00000181652.14;A3:7:150721114-150721508:150721083-150721508:-	-4.09426166288853	6.490217475309239e-05	0.0634500329250785	-0.121589859460849	Esophagus_Gastroesophageal_Junction	True	False
11_112084617_INS_ME_LINE1	ENSG00000204370.4_and_ENSG00000255292.2_and_ENSG00000150783.5_and_ENSG00000272790.1_and_ENSG00000197580.7_and_ENSG00000214264.4_and_ENSG00000255231.1_and_ENSG00000243930.1;SE:11:112047181-112050001:112050205-112064197:+	4.09055584629547	6.58546015789103e-05	0.0642057243747996	0.0959566602338395	Esophagus_Gastroesophageal_Junction	False	False
17_43660611_INS_ME_SVA	ENSG00000204650.9_and_ENSG00000120088.10_and_ENSG00000263715.2;AL:17:43707524-43707851:43707971:43707524-43713649:43713760:+	4.08898690510945	6.626184016060171e-05	0.064427215461155	0.077891418482242	Esophagus_Gastroesophageal_Junction	False	False
2_6560021_DEL_ME_ALU	ENSG00000232044.4_and_ENSG00000272268.1;AL:2:6122989-6125557:6125850:6122989-6141115:6141407:+	-4.07946542862825	6.878529487669858e-05	0.066699553238825	-0.0484071246424906	Esophagus_Gastroesophageal_Junction	False	False
6_32657952_INS_ME_ALU	ENSG00000204351.7;A3:6:31928871-31928973:31928871-31929118:+	-4.07707579348947	6.94328652586236e-05	0.0669980472868149	-0.0239410278439817	Esophagus_Gastroesophageal_Junction	True	False
6_32589567_INS_ME_LINE1	ENSG00000204463.8;AF:6:31619553-31619838:31619892:31619553-31620012:31620163:-	4.07694817641756	6.94676115139231e-05	0.0669980472868149	0.17825558925778798	Esophagus_Gastroesophageal_Junction	True	False
7_45789213_INS_ME_ALU	ENSG00000214765.4;SE:7:45798773-45805305:45805411-45808259:-	-4.07480537178528	7.00535164078966e-05	0.0672635348283228	-0.0182339993742066	Esophagus_Gastroesophageal_Junction	True	False
6_32540776_INS_ME_ALU	ENSG00000179344.12_and_ENSG00000241287.1;SE:6:32628026-32629124:32629234-32629744:-	-4.07456746380297	7.011885741624599e-05	0.0672635348283228	-0.0762248007098856	Esophagus_Gastroesophageal_Junction	False	False
17_6271430_INS_ME_ALU	ENSG00000170296.5_and_ENSG00000262526.2_and_ENSG00000175826.7_and_ENSG00000262302.1_and_ENSG00000181885.14;AF:17:7144998-7145398:7145475:7144998-7145560:7146089:-	4.07352026990241	7.040715937790309e-05	0.0673595082999115	0.0409726108202316	Esophagus_Gastroesophageal_Junction	False	False
15_41039885_INS_ME_ALU	ENSG00000156970.8_and_ENSG00000259288.1_and_ENSG00000137843.7_and_ENSG00000260648.2;AF:15:40509629:40509868-40545379:40531255:40531336-40545379:+	-4.071694022424509	7.09126501475588e-05	0.0676622033651951	-0.0777232573316959	Esophagus_Gastroesophageal_Junction	False	False
17_73040299_DEL_ME_ALU	ENSG00000073350.9;AF:17:73521820:73521906-73539478:73538716:73539153-73539478:+	-4.05931671425349	7.443097198907869e-05	0.0708303737191071	-0.00491547568531371	Esophagus_Gastroesophageal_Junction	False	False
3_12696217_INS_ME_ALU	ENSG00000154743.13_and_ENSG00000251774.1;A5:3:12526379-12531283:12526016-12531283:+	4.0577441164963295	7.48897358887891e-05	0.07107790792600399	0.108321417378216	Esophagus_Gastroesophageal_Junction	True	False
19_57023579_INS_ME_ALU	ENSG00000166770.6;A5:19:56989750-57005532:56989645-57005532:+	4.0559714787724	7.54100896325358e-05	0.0713824327553103	0.0959532128894946	Esophagus_Gastroesophageal_Junction	False	False
21_47707049_INS_ME_LINE1	ENSG00000182362.9;SE:21:47707037-47711248:47711376-47716076:+	4.0508247597547005	7.69405105205003e-05	0.0723293900420617	0.0340145909843919	Esophagus_Gastroesophageal_Junction	False	False
21_47707049_INS_ME_ALU	ENSG00000182362.9;SE:21:47707037-47711248:47711376-47716076:+	4.0508247597547005	7.69405105205003e-05	0.0723293900420617	0.0340145909843919	Esophagus_Gastroesophageal_Junction	False	False
15_72639551_INS_ME_ALU	ENSG00000137817.12_and_ENSG00000273025.1_and_ENSG00000140488.10_and_ENSG00000260729.1_and_ENSG00000213614.5;SE:15:72639051-72640027:72640099-72640389:-	4.05057039842947	7.70169100615283e-05	0.0723293900420617	0.0173350643844606	Esophagus_Gastroesophageal_Junction	False	False
15_43660437_DEL_ME_ALU	ENSG00000092531.5;RI:15:42805153:42805194-42805372:42805645:+	-4.04831825058144	7.769652491574459e-05	0.072776626378606	-0.0591763100546059	Esophagus_Gastroesophageal_Junction	False	False
3_98726776_INS_ME_ALU	ENSG00000080822.12_and_ENSG00000080819.2_and_ENSG00000250562.1;AF:3:98240286-98241386:98241598:98240286-98241693:98241719:-	-4.042969044974661	7.933371492893259e-05	0.0740897577938163	-0.0145153165707985	Esophagus_Gastroesophageal_Junction	False	False
2_3479251_INS_ME_ALU	ENSG00000171853.11;AL:2:3482704-3482990:3483336:3482704-3488491:3488865:+	4.04239110874967	7.95125554910986e-05	0.0740897577938163	0.0524654225158532	Esophagus_Gastroesophageal_Junction	False	False
8_22129199_INS_ME_ALU	ENSG00000158941.12;AF:8:22462145:22462355-22463249:22463013:22463072-22463249:+	-4.04109115599799	7.9916227636576e-05	0.0742724813684959	-0.06619230598984399	Esophagus_Gastroesophageal_Junction	False	False
3_114915094_INS_ME_ALU	ENSG00000181722.11_and_ENSG00000264623.1;AF:3:114693263-114790066:114790222:114693263-114866066:114866112:-	4.03767064416924	8.098774969037841e-05	0.0750733360219274	0.219713969071038	Esophagus_Gastroesophageal_Junction	False	False
17_37600065_INS_ME_ALU	ENSG00000171475.9_and_ENSG00000200735.1;AF:17:38375609:38375769-38412643:38376042:38376172-38412643:+	-4.03413164900999	8.21107988326032e-05	0.0758639551192963	-0.253858185021091	Esophagus_Gastroesophageal_Junction	True	False
12_7830054_INS_ME_ALU	ENSG00000089818.12;AF:12:8234866:8234979-8242532:8235383:8235564-8242532:+	-4.03345370735934	8.23276215096317e-05	0.0758639551192963	-0.0696550166929971	Esophagus_Gastroesophageal_Junction	False	False
15_48550274_DEL_ME_ALU	ENSG00000128951.9;AF:15:48623208:48623388-48624465:48623620:48623992-48624465:+	4.0329884988787095	8.24767224635527e-05	0.0758639551192963	0.0344946296979905	Esophagus_Gastroesophageal_Junction	False	False
8_20956200_INS_ME_ALU	ENSG00000130227.12;AF:8:21777180:21777299-21824368:21778925:21779137-21824368:+	-4.02892176219518	8.3791132195246e-05	0.0768753559023415	-0.0921841524798691	Esophagus_Gastroesophageal_Junction	False	False
1_40524704_INS_ME_ALU	ENSG00000131236.12;MX:1:40506473-40507101:40507165-40525009:40506473-40523118:40523167-40525009:+	-4.02437179741118	8.52853889299615e-05	0.07804616444608299	-0.22652385345018106	Esophagus_Gastroesophageal_Junction	False	False
5_130853258_INS_ME_ALU	ENSG00000164398.8_and_ENSG00000239642.1;AF:5:131329944-131335107:131335317:131329944-131347463:131347510:-	-4.02014789689201	8.66952678267088e-05	0.0791339808069962	-0.107148364789579	Esophagus_Gastroesophageal_Junction	False	False
3_115024251_DEL_ME_ALU	ENSG00000181722.11_and_ENSG00000264623.1;SE:3:114412422-114429115:114429160-114432823:-	-4.01716382812698	8.770466757668241e-05	0.0798516407386267	-0.175406158356485	Esophagus_Gastroesophageal_Junction	False	False
20_43305495_INS_ME_SVA	ENSG00000101104.8;SE:20:43559367-43560983:43561073-43561713:+	4.0119976928591	8.94787103440004e-05	0.0811171025494434	0.320543043678645	Esophagus_Gastroesophageal_Junction	False	False
11_85970281_INS_ME_ALU	ENSG00000149196.11;SE:11:86017524-86037555:86037718-86048421:+	4.01179793449466	8.9547989041785e-05	0.0811171025494434	0.0117898589663876	Esophagus_Gastroesophageal_Junction	False	False
6_170044824_DEL_ME_ALU	ENSG00000184465.11;AF:6:170065652-170066513:170066754:170065652-170067232:170067371:-	-4.0087396117588	9.06150556990343e-05	0.0818764234715333	-0.0824431988660024	Esophagus_Gastroesophageal_Junction	False	False
19_44819328_INS_ME_ALU	ENSG00000062370.12_and_ENSG00000267173.1_and_ENSG00000267508.1_and_ENSG00000267188.1_and_ENSG00000167383.4;SE:19:44844694-44847406:44847454-44860778:-	4.00115841983494	9.331266002777841e-05	0.0841015017561698	0.0728367394953584	Esophagus_Gastroesophageal_Junction	False	False
15_77092501_INS_ME_ALU	ENSG00000140386.8;SE:15:77176217-77196955:77197132-77197640:-	-3.99338301716717	9.61587398289769e-05	0.0864488815501157	-0.0128720780781507	Esophagus_Gastroesophageal_Junction	False	False
12_133183488_INS_ME_ALU	ENSG00000256223.1_and_ENSG00000256825.4_and_ENSG00000090612.16;AF:12:133707178:133707340-133721020:133707570:133707600-133721020:+	-3.98089944630743	0.00010090180211648001	0.0904856509200497	-0.0134131397957608	Esophagus_Gastroesophageal_Junction	True	False
10_46074888_INS_ME_ALU	ENSG00000204179.6;AF:10:46608520-46619902:46619969:46608520-46640599:46640660:-	3.9794883108534105	0.000101451756287752	0.090751385922692	0.16370720879391	Esophagus_Gastroesophageal_Junction	True	False
6_29680468_INS_ME_ALU	ENSG00000234127.4_and_ENSG00000233892.1;A3:6:30167041-30168812:30166930-30168812:-	3.9750367010123098	0.00010320542033948101	0.09208986198775597	0.0532888571585469	Esophagus_Gastroesophageal_Junction	False	False
19_53096022_DEL_ME_SVA	ENSG00000167766.14_and_ENSG00000268970.1_and_ENSG00000269825.1;AL:19:53097404:53097557-53122189:53115631:53118050-53122189:-	-3.9739162809953914	0.00010365132215166899	0.0921018517852872	-0.0257088080890231	Esophagus_Gastroesophageal_Junction	False	False
8_1310538_INS_ME_ALU	ENSG00000036448.5;AL:8:2091380-2092588:2093379:2091380-2113076:2113475:+	-3.97325987449201	0.000103913408400021	0.0921018517852872	-0.14923696833377698	Esophagus_Gastroesophageal_Junction	True	True
15_99177652_INS_ME_ALU	ENSG00000168904.10_and_ENSG00000264771.1_and_ENSG00000259706.1_and_ENSG00000259257.1;SE:15:99796330-99816781:99816821-99926235:+	-3.97306567465979	0.000103991068249037	0.0921018517852872	-0.0548522305252205	Esophagus_Gastroesophageal_Junction	False	False
6_32514612_INS_ME_SVA	ENSG00000179344.12_and_ENSG00000241287.1;SE:6:32628026-32629124:32629234-32629744:-	3.97202250231274	0.000104409175672145	0.0922438310035207	0.0914245756019182	Esophagus_Gastroesophageal_Junction	False	False
17_73040299_DEL_ME_ALU	ENSG00000073350.9;AF:17:73521807:73521906-73539478:73538716:73539153-73539478:+	-3.97105817601286	0.00010479710423006199	0.0923585139449819	-0.009536550338805927	Esophagus_Gastroesophageal_Junction	False	False
17_44223917_DEL_ME_ALU	ENSG00000267198.1;AL:17:43623310-43631525:43631736:43623310-43635773:43636133:+	3.9687868570937503	0.00010571623744666601	0.0929396379288181	0.111249844850398	Esophagus_Gastroesophageal_Junction	False	False
17_37600065_INS_ME_ALU	ENSG00000108296.7;SE:17:36971350-36971878:36971994-36977154:-	3.9668953566341	0.000106487520318933	0.0933882503255827	0.0443204185741235	Esophagus_Gastroesophageal_Junction	False	False
2_173522171_INS_ME_ALU	ENSG00000152256.9;AF:2:173420355:173420447-173423436:173420697:173421074-173423436:+	-3.96551871266876	0.00010705222830910799	0.0934271549440318	-0.0126349194683415	Esophagus_Gastroesophageal_Junction	False	False
2_240958954_DEL_ME_ALU	ENSG00000130414.7_and_ENSG00000264279.1;AL:2:240900158:240900603-240929491:240908869:240909179-240929491:-	3.96520385651663	0.00010718178416613901	0.0934271549440318	0.0138432909609221	Esophagus_Gastroesophageal_Junction	False	False
12_112777131_INS_ME_ALU	ENSG00000173064.6_and_ENSG00000213152.5;A3:12:112609151-112610475:112609067-112610475:-	3.96487998668138	0.00010731520462478001	0.0934271549440318	0.0313623266352029	Esophagus_Gastroesophageal_Junction	False	False
11_57962843_DEL_ME_ALU	ENSG00000110031.8;AF:11:58338186-58343233:58343309:58338186-58345459:58345693:-	3.95857620004942	0.000109943788757246	0.0954832451432495	0.0820385487102439	Esophagus_Gastroesophageal_Junction	False	False
11_77403284_DEL_ME_ALU	ENSG00000087884.10_and_ENSG00000254691.1;AL:11:77580863-77583221:77583398:77580863-77629107:77629478:+	-3.95619283098257	0.000110953488229697	0.0961268246415402	-0.0122734275813393	Esophagus_Gastroesophageal_Junction	False	False
15_67644904_INS_ME_ALU	ENSG00000166949.11;AF:15:67358183:67358698-67457233:67430339:67430438-67457233:+	3.954570667515589	0.00011164574736058201	0.0964666288283635	0.0385578730415286	Esophagus_Gastroesophageal_Junction	False	False
2_20076859_INS_ME_LINE1	ENSG00000055917.11;AL:2:20508175:20508345-20511997:20511401:20511424-20511997:-	-3.9533845779165095	0.000112154510600846	0.0964666288283635	-0.209402779965394	Esophagus_Gastroesophageal_Junction	False	False
2_20076859_INS_ME_LINE1	ENSG00000055917.11;AF:2:20527139-20550571:20550595:20527139-20551927:20551995:-	-3.9533845779165095	0.000112154510600846	0.0964666288283635	-0.209402779965394	Esophagus_Gastroesophageal_Junction	False	False
6_32488709_INS_ME_ALU	ENSG00000196735.7;A3:6:32610561-32610729:32610561-32611070:+	-3.94984219922459	0.000113687148949376	0.0975503895748806	-0.0472462317414486	Esophagus_Gastroesophageal_Junction	False	False
10_29712154_DEL_ME_LINE1	ENSG00000224597.5;AL:10:29704341-29747203:29747716:29704341-29771762:29772847:+	-3.94619122035713	0.000115287614135058	0.098461480414829	-0.0456278198753696	Esophagus_Gastroesophageal_Junction	False	False
3_129136669_INS_ME_ALU	ENSG00000163913.7;SE:3:129207240-129210984:129211037-129214289:+	3.9461647247257	0.00011529930687936699	0.098461480414829	0.0693692320590985	Esophagus_Gastroesophageal_Junction	False	False
9_91099740_INS_ME_ALU	ENSG00000187764.7;AF:9:92020614-92020710:92020841:92020614-92051237:92051378:-	-3.94340328428859	0.00011652415891743601	0.09898132079428397	-0.0600226924547861	Esophagus_Gastroesophageal_Junction	True	False
1_40524704_INS_ME_ALU	ENSG00000131236.12;SE:1:40506455-40507101:40507165-40525006:+	-3.94272771231182	0.00011682569149989599	0.09898132079428397	-0.143846244476991	Esophagus_Gastroesophageal_Junction	False	False
1_112182043_INS_ME_SVA	ENSG00000007341.14;AF:1:113159517-113161531:113161811:113159517-113162266:113162418:-	-3.94239814504426	0.00011697305868709699	0.09898132079428397	-0.232283020484144	Esophagus_Gastroesophageal_Junction	False	False
20_33949046_INS_ME_ALU	ENSG00000125991.14;A3:20:34144042-34144648:34144042-34144744:+	3.94230539181808	0.00011701456549961299	0.09898132079428397	0.00578860396565856	Esophagus_Gastroesophageal_Junction	False	False
5_179369185_INS_ME_ALU	ENSG00000161010.10_and_ENSG00000252202.1_and_ENSG00000197226.8;A5:5:179275066-179280197:179275066-179280378:-	3.94124222418734	0.00011749133177598001	0.0991502144200361	0.0196885984047497	Esophagus_Gastroesophageal_Junction	False	False
17_44176406_DEL_ME_ALU	ENSG00000204650.9_and_ENSG00000120088.10_and_ENSG00000263715.2;AL:17:43707524-43707851:43707971:43707524-43713649:43715325:+	9.77223621876838	4.27182530653919e-14	7.76505040586227e-09	0.175302140161654	Brain_Amygdala	True	False
15_41100332_INS_ME_ALU	ENSG00000166140.13;SE:15:41102955-41104897:41105100-41105536:+	9.76810222210525	4.34030837836862e-14	7.76505040586227e-09	0.0984231317373949	Brain_Amygdala	True	False
17_44223917_DEL_ME_ALU	ENSG00000204650.9_and_ENSG00000120088.10_and_ENSG00000263715.2;AL:17:43707524-43707851:43707971:43707524-43713649:43713760:+	9.52496480303808	1.10907288023343e-13	1.32279492116402e-08	0.429452820556284	Brain_Amygdala	False	False
15_41039885_INS_ME_ALU	ENSG00000128891.11;A5:15:40855226-40856990:40855226-40857175:-	9.29191434562951	2.73913790401798e-13	2.07010414966592e-08	0.13681783952158194	Brain_Amygdala	False	False
17_44223917_DEL_ME_ALU	ENSG00000204650.9_and_ENSG00000120088.10_and_ENSG00000263715.2;AL:17:43707524-43707851:43707971:43707524-43713649:43715325:+	9.277888096382659	2.89273408261054e-13	2.07010414966592e-08	0.175476463199845	Brain_Amygdala	False	False
17_44176406_DEL_ME_ALU	ENSG00000204650.9_and_ENSG00000120088.10_and_ENSG00000263715.2;AL:17:43707524-43707851:43707971:43707524-43713649:43713760:+	8.89350011577586	1.29776622118644e-12	7.739250489482339e-08	0.4082661135337511	Brain_Amygdala	False	False
15_41100332_INS_ME_ALU	ENSG00000166140.13;A5:15:41100066-41101317:41100019-41101317:+	-8.38961904391489	9.42065994295901e-12	4.74533572965689e-07	-0.116087743279269	Brain_Amygdala	True	False
17_44176406_DEL_ME_ALU	ENSG00000204650.9_and_ENSG00000120088.10_and_ENSG00000263715.2;AF:17:43697712:43697738-43699274:43697976:43698518-43699274:+	8.34517496950334	1.1227751441307197e-11	4.74533572965689e-07	0.164456971961174	Brain_Amygdala	True	False
14_24794428_INS_ME_ALU	ENSG00000157379.9;AF:14:24768336-24768422:24768666:24768336-24768787:24768975:-	8.31694873471616	1.2552028394920401e-11	4.74533572965689e-07	0.244508633855684	Brain_Amygdala	False	False
20_42690592_INS_ME_ALU	ENSG00000101076.12_and_ENSG00000266151.1;AF:20:42984441:42984493-43034698:43029924:43030127-43034698:+	8.30302019748421	1.3262129251635301e-11	4.74533572965689e-07	0.225192588199334	Brain_Amygdala	True	False
17_44223917_DEL_ME_ALU	ENSG00000204650.9_and_ENSG00000120088.10_and_ENSG00000263715.2;AF:17:43697712:43697738-43699274:43697976:43698518-43699274:+	8.15950363602264	2.33916312031551e-11	7.6088935931201e-07	0.166316189492735	Brain_Amygdala	False	False
14_24794428_INS_ME_ALU	ENSG00000157379.9;AF:14:24768336-24768422:24768666:24768336-24768787:24768967:-	7.98550245337108	4.658670360558189e-11	1.2899968857278499e-06	0.0563088646590535	Brain_Amygdala	False	False
10_35593222_DEL_ME_ALU	ENSG00000108100.13;SE:10:35626135-35772332:35772406-35790429:+	-7.98398186395075	4.68682056014544e-11	1.2899968857278499e-06	-0.0366622272183178	Brain_Amygdala	False	False
19_51457476_DEL_ME_ALU	ENSG00000129455.11_and_ENSG00000269741.1_and_ENSG00000213022.4;AF:19:51504431-51504788:51504958:51504431-51505664:51505934:-	-7.789841647016059	1.0117996253712599e-10	2.58595025538369e-06	-0.246790141955855	Brain_Amygdala	False	False
16_2102234_INS_ME_ALU	ENSG00000065054.9;A3:16:2087601-2087827:2087601-2087860:+	7.62502592064775	1.9454131647543298e-10	4.640601532626069e-06	0.126960484220548	Brain_Amygdala	False	False
19_51457476_DEL_ME_ALU	ENSG00000129455.11_and_ENSG00000269741.1_and_ENSG00000213022.4;AF:19:51504431-51504788:51504924:51504431-51505664:51505934:-	-7.57731450415756	2.35079365144037e-10	5.25712392009707e-06	-0.13439743045070598	Brain_Amygdala	False	False
3_129136669_INS_ME_ALU	ENSG00000251474.2_and_ENSG00000207088.1;AL:3:129101765:129103061-129112478:129109998:129112139-129112478:-	-7.188315979966768	1.09941568159703e-09	2.31401779087008e-05	-0.111296979244662	Brain_Amygdala	False	False
17_44223917_DEL_ME_ALU	ENSG00000204650.9_and_ENSG00000120088.10_and_ENSG00000263715.2;AF:17:43697706:43697738-43699274:43697976:43698518-43699274:+	7.036353260091691	2.00679631490704e-09	3.77923050649055e-05	0.172838215167667	Brain_Amygdala	False	False
17_44223917_DEL_ME_ALU	ENSG00000204650.9_and_ENSG00000120088.10_and_ENSG00000263715.2;AL:17:43707524-43713649:43715325:43707524-43723267:43723557:+	-7.036353260091691	2.00679631490704e-09	3.77923050649055e-05	-0.172838215167667	Brain_Amygdala	False	False
20_42690592_INS_ME_ALU	ENSG00000101076.12_and_ENSG00000266151.1;AF:20:42984340:42984493-43034698:43029924:43030127-43034698:+	7.00254290565263	2.2940419560098996e-09	4.1041672316092896e-05	0.22930954350270105	Brain_Amygdala	False	False
14_24794428_INS_ME_ALU	ENSG00000157379.9;AF:14:24768336-24768422:24768666:24768336-24768787:24769039:-	6.9608793571174905	2.7049910347003107e-09	4.38003033545701e-05	0.0297502642108321	Brain_Amygdala	False	False
16_2102234_INS_ME_ALU	ENSG00000065054.9;A3:16:2087601-2087758:2087601-2087860:+	6.95187409776415	2.8030422316568896e-09	4.38003033545701e-05	0.228167566426703	Brain_Amygdala	False	False
17_43670097_INS_ME_SVA	ENSG00000204650.9_and_ENSG00000120088.10_and_ENSG00000263715.2;AL:17:43707524-43707851:43707971:43707524-43713649:43713760:+	6.94286729772976	2.9046546893829e-09	4.38003033545701e-05	0.462612496656474	Brain_Amygdala	False	False
17_44223917_DEL_ME_ALU	ENSG00000176681.10_and_ENSG00000265411.1;AF:17:44370099:44371395-44377160:44372497:44375108-44377160:+	-6.939989930609231	2.9378841916813207e-09	4.38003033545701e-05	-0.28894005489275104	Brain_Amygdala	False	False
20_42690592_INS_ME_ALU	ENSG00000101076.12_and_ENSG00000266151.1;AF:20:42984441:42984493-43034698:43029941:43030127-43034698:+	6.86748337153396	3.912591945027429e-09	5.35709458716244e-05	0.19467256296973806	Brain_Amygdala	True	True
17_44176406_DEL_ME_ALU	ENSG00000204650.9_and_ENSG00000120088.10_and_ENSG00000263715.2;AL:17:43707524-43707851:43707971:43707524-43713649:43713710:+	6.86415282324165	3.9643996195765105e-09	5.35709458716244e-05	0.447429301584098	Brain_Amygdala	False	False
18_47019865_DEL_ME_ALU	ENSG00000177576.6_and_ENSG00000215472.5_and_ENSG00000263916.1_and_ENSG00000265681.2_and_ENSG00000202093.1_and_ENSG00000206602.1_and_ENSG00000271982.1;A5:18:47017297-47017722:47017297-47017775:-	6.85921930814091	4.04240098413369e-09	5.35709458716244e-05	0.00241250110843667	Brain_Amygdala	False	False
14_24794428_INS_ME_ALU	ENSG00000157379.9;AF:14:24768336-24768422:24768666:24768336-24768787:24768949:-	6.65035565394946	9.21117615429929e-09	0.000114120678075171	0.137317226566907	Brain_Amygdala	False	False
17_44176406_DEL_ME_ALU	ENSG00000204650.9_and_ENSG00000120088.10_and_ENSG00000263715.2;AL:17:43707524-43713649:43715325:43707524-43723267:43723557:+	-6.64069331260211	9.56823670109385e-09	0.000114120678075171	-0.16364710036428	Brain_Amygdala	False	False
17_44176406_DEL_ME_ALU	ENSG00000204650.9_and_ENSG00000120088.10_and_ENSG00000263715.2;AF:17:43697706:43697738-43699274:43697976:43698518-43699274:+	6.64069331260211	9.56823670109392e-09	0.000114120678075171	0.16364710036428	Brain_Amygdala	False	False
4_44842144_INS_ME_ALU	ENSG00000151806.9;SE:4:44696530-44697632:44697751-44699425:+	6.60489747225254	1.1015285920352501e-08	0.000127141628078943	0.081999923554411	Brain_Amygdala	False	False
17_44223917_DEL_ME_ALU	ENSG00000204650.9_and_ENSG00000120088.10_and_ENSG00000263715.2;AL:17:43707524-43707851:43707971:43707524-43713649:43713710:+	6.561867675827808	1.3045623955050801e-08	0.000145870867280646	0.445628368132058	Brain_Amygdala	False	False
17_16263117_INS_ME_SVA	ENSG00000187607.11_and_ENSG00000255104.3_and_ENSG00000214946.9;A3:17:15635698-15638018:15635698-15638244:+	6.476054771332611	1.82721351184493e-08	0.000198120331480832	0.0760579806056571	Brain_Amygdala	False	False
16_70553024_DEL_ME_ALU	ENSG00000196696.8_and_ENSG00000226232.4_and_ENSG00000255185.1;A3:16:70016448-70016561:70016397-70016561:-	-6.416424581866798	2.3083731647199198e-08	0.00024292979718870499	-0.17808547142294198	Brain_Amygdala	False	False
19_46175266_INS_ME_ALU	ENSG00000268621.1;AL:19:46692893:46693671-46701665:46699035:46699095-46701665:-	-6.36337390754485	2.8411986630128597e-08	0.00029046060994608396	-0.214383021896154	Brain_Amygdala	False	False
4_42088056_INS_ME_ALU	ENSG00000014824.9_and_ENSG00000249212.1;SE:4:42069209-42072543:42072708-42077674:+	-6.28476192768937	3.86308589331449e-08	0.000383959618492431	-0.0317331394684491	Brain_Amygdala	False	False
16_70553024_DEL_ME_ALU	ENSG00000196696.8_and_ENSG00000226232.4_and_ENSG00000255185.1;SE:16:70010635-70010714:70011906-70011980:-	6.175056507074442	5.924689517720821e-08	0.0005675162019002201	0.134905947821236	Brain_Amygdala	False	False
10_28112786_DEL_ME_ALU	ENSG00000095787.17;AF:10:28821705:28821936-28822927:28822526:28822549-28822927:+	6.17006216680929	6.04097359059412e-08	0.0005675162019002201	0.4341703753482361	Brain_Amygdala	False	False
17_44176406_DEL_ME_ALU	ENSG00000176681.10_and_ENSG00000265411.1;AF:17:44370099:44371395-44377160:44372497:44375108-44377160:+	-6.1639776342078605	6.185704708381961e-08	0.0005675162019002201	-0.26365933210371395	Brain_Amygdala	False	False
17_43670097_INS_ME_SVA	ENSG00000204650.9_and_ENSG00000120088.10_and_ENSG00000263715.2;AF:17:43697712:43697738-43699274:43697976:43698518-43699274:+	6.11260622390014	7.55309799167612e-08	0.0006756453863749058	0.17790258473494	Brain_Amygdala	False	False
19_46175266_INS_ME_ALU	ENSG00000268621.1;AL:19:46692423:46692486-46701665:46699035:46699095-46701665:-	-6.0686930289997685	8.95688018543809e-08	0.000781675672202876	-0.184002113094456	Brain_Amygdala	True	True
17_43670097_INS_ME_SVA	ENSG00000204650.9_and_ENSG00000120088.10_and_ENSG00000263715.2;AL:17:43707524-43707851:43707971:43707524-43713649:43715325:+	6.04079601520542	9.98003144084973e-08	0.000850229769019496	0.175943330876925	Brain_Amygdala	True	False
17_43670097_INS_ME_SVA	ENSG00000204650.9_and_ENSG00000120088.10_and_ENSG00000263715.2;AL:17:43707524-43707851:43707971:43707524-43713649:43713710:+	6.01202188365957	1.11567483701231e-07	0.0009283737886191008	0.529798805721327	Brain_Amygdala	False	False
14_24794428_INS_ME_ALU	ENSG00000092098.12_and_ENSG00000259529.1_and_ENSG00000199804.1_and_ENSG00000213928.4;AF:14:24616709:24616800-24617185:24616925:24617099-24617185:+	5.99350156315338	1.19858353857181e-07	0.000974696305727085	0.482736039907904	Brain_Amygdala	False	False
12_11242400_INS_ME_ALU	ENSG00000111215.7_and_ENSG00000121318.2_and_ENSG00000256651.1_and_ENSG00000231887.2_and_ENSG00000256682.1_and_ENSG00000212128.2_and_ENSG00000212127.5_and_ENSG00000212125.2_and_ENSG00000212126.3_and_ENSG00000255837.1_and_ENSG00000212124.2_and_ENSG00000256436.1_and_ENSG00000256019.1_and_ENSG00000226761.3_and_ENSG00000256274.1_and_ENSG00000255374.1_and_ENSG00000256400.1_and_ENSG00000256188.1_and_ENS…	-5.967776760788128	1.32396116429229e-07	0.00105272859590353	-0.0480490742520672	Brain_Amygdala	False	False
10_28112786_DEL_ME_ALU	ENSG00000095787.17;AF:10:28821705:28821936-28822927:28822348:28822549-28822927:+	5.90524294123058	1.6855355147916998e-07	0.00128532204874163	0.00862423287865527	Brain_Amygdala	False	False
14_24794428_INS_ME_ALU	ENSG00000129460.11;AL:14:23946769-23947216:23947245:23946769-23978549:23979071:+	-5.90481413596673	1.68832529717803e-07	0.00128532204874163	-0.397077119914778	Brain_Amygdala	False	False
4_187093487_INS_ME_ALU	ENSG00000109794.9_and_ENSG00000253013.1_and_ENSG00000250327.1;AF:4:187025573:187025674-187070327:187065995:187066266-187070327:+	5.87528189559206	1.89187492042385e-07	0.0013604297285202801	0.15413554638704802	Brain_Amygdala	True	False
4_187098241_INS_ME_ALU	ENSG00000109794.9_and_ENSG00000253013.1_and_ENSG00000250327.1;AF:4:187025573:187025674-187070327:187065995:187066266-187070327:+	5.87528189559206	1.89187492042385e-07	0.0013604297285202801	0.15413554638704802	Brain_Amygdala	True	False
6_99471374_INS_ME_ALU	ENSG00000112237.8;SE:6:99991485-99992082:99992149-99992988:-	5.87402664941733	1.9010451446717502e-07	0.0013604297285202801	0.00448667688069737	Brain_Amygdala	True	False
14_24794428_INS_ME_ALU	ENSG00000092098.12_and_ENSG00000259529.1_and_ENSG00000199804.1_and_ENSG00000213928.4;A5:14:24617099-24617185:24616800-24617185:+	-5.8201663123405885	2.3388508566603108e-07	0.00164091483112251	-0.503678351411433	Brain_Amygdala	False	False
6_99471374_INS_ME_ALU	ENSG00000112237.8;A5:6:99991485-99992055:99991485-99992082:-	-5.761711486803219	2.92731164299384e-07	0.0020142775120986	-0.132792811218108	Brain_Amygdala	False	False
17_44223917_DEL_ME_ALU	ENSG00000204650.9_and_ENSG00000120088.10_and_ENSG00000263715.2;AL:17:43707524-43713649:43713760:43707524-43723267:43723557:+	-5.7460925071689415	3.1079313069854396e-07	0.00209821133751654	-0.236221533667944	Brain_Amygdala	False	False
16_70553024_DEL_ME_ALU	ENSG00000196696.8_and_ENSG00000226232.4_and_ENSG00000255185.1;AF:16:70020412-70023859:70023987:70020412-70029972:70030091:-	5.72969886759213	3.30936616387129e-07	0.00215805145438413	0.248490172291846	Brain_Amygdala	False	False
10_28112786_DEL_ME_ALU	ENSG00000095787.17;AF:10:28821705:28821936-28822927:28822242:28822549-28822927:+	5.72908194299629	3.3171934342747197e-07	0.00215805145438413	0.0414584518028741	Brain_Amygdala	False	False
19_52115343_INS_ME_ALU	ENSG00000171051.4;SE:19:52250258-52253456:52253506-52255067:-	5.718095159618992	3.4596943581570303e-07	0.00221056553211879	0.44565634294985895	Brain_Amygdala	False	False
10_28112786_DEL_ME_ALU	ENSG00000095787.17;AF:10:28821705:28821936-28822927:28822469:28822549-28822927:+	5.663129170031519	4.26867115440921e-07	0.00267960963935143	0.359414175065427	Brain_Amygdala	False	False
4_165231739_INS_ME_LINE1	ENSG00000145416.9_and_ENSG00000253001.1_and_ENSG00000248546.3;SE:4:165032814-165251082:165251308-165305022:-	5.656386328464709	4.3799755727889397e-07	0.0027020748959917	0.148953084957904	Brain_Amygdala	True	False
8_91515431_DEL_ME_ALU	ENSG00000104327.3;AF:8:91094330-91094847:91095107:91094330-91107517:91107703:-	-5.64831655824988	4.5169581400821e-07	0.0027048933311372893	-0.0170197559077401	Brain_Amygdala	False	False
3_48372326_INS_ME_ALU	ENSG00000164048.9_and_ENSG00000199476.1;AL:3:48302429-48309408:48312480:48302429-48327736:48329117:+	5.6472292643931	4.53573534263165e-07	0.0027048933311372893	0.256266109685011	Brain_Amygdala	False	False
17_16263117_INS_ME_SVA	ENSG00000187607.11_and_ENSG00000255104.3_and_ENSG00000214946.9;AL:17:15611561-15613130:15613252:15611561-15619373:15624101:+	5.613019089923401	5.1675818592807e-07	0.00303117644696899	0.452828494045891	Brain_Amygdala	True	False
17_16263117_INS_ME_SVA	ENSG00000187607.11_and_ENSG00000255104.3_and_ENSG00000214946.9;AL:17:15611561-15613130:15613252:15611561-15619314:15619358:+	5.59402443000903	5.55515679627143e-07	0.00320596162650109	0.3673909975032821	Brain_Amygdala	False	False
6_170038129_DEL_ME_ALU	ENSG00000130023.11_and_ENSG00000266896.1;SE:6:170176161-170176430:170176507-170179278:+	-5.56943543770882	6.09976999214243e-07	0.00336790668337215	-0.4250365641527029	Brain_Amygdala	True	True
4_79159515_INS_ME_ALU	ENSG00000138767.8;A5:4:78697546-78740387:78697546-78740458:-	5.5693457921983205	6.10184892678725e-07	0.00336790668337215	0.117401245298019	Brain_Amygdala	True	True
4_74430430_INS_ME_ALU	ENSG00000163631.12;SE:4:74282070-74283248:74283386-74283805:+	-5.568644162152848	6.11814433930733e-07	0.00336790668337215	-0.4771584960252071	Brain_Amygdala	False	False
17_16263117_INS_ME_SVA	ENSG00000187607.11_and_ENSG00000255104.3_and_ENSG00000214946.9;AL:17:15611561-15613130:15613252:15611561-15619373:15624096:+	5.540306734467139	6.81344156383389e-07	0.0036938247566620703	0.415773037180488	Brain_Amygdala	True	True
16_2102234_INS_ME_ALU	ENSG00000065054.9;AF:16:2079755:2079783-2086325:2083272:2083433-2086325:+	5.53093983701384	7.059992237163959e-07	0.00376359554391799	0.0748612565764992	Brain_Amygdala	False	False
17_44176406_DEL_ME_ALU	ENSG00000204650.9_and_ENSG00000120088.10_and_ENSG00000263715.2;AL:17:43707524-43707851:43707971:43707524-43723267:43723557:+	5.527508178343919	7.15250500924855e-07	0.00376359554391799	0.13026360932733	Brain_Amygdala	False	False
17_43660611_INS_ME_SVA	ENSG00000204650.9_and_ENSG00000120088.10_and_ENSG00000263715.2;AL:17:43707524-43707851:43707971:43707524-43713649:43715325:+	5.4827211789047805	8.475367348523971e-07	0.00439504299469958	0.17744321954607606	Brain_Amygdala	True	False
4_165231739_INS_ME_LINE1	ENSG00000145416.9_and_ENSG00000253001.1_and_ENSG00000248546.3;AL:4:164909698:164909861-165032740:164976329:164976426-165032740:-	5.42306120027124	1.0618612150663201e-06	0.0054277946174870785	0.275677480833069	Brain_Amygdala	False	False
3_48372326_INS_ME_ALU	ENSG00000164048.9_and_ENSG00000199476.1;AL:3:48302429-48309405:48312477:48302429-48327736:48329117:+	5.381855192869941	1.24024947731931e-06	0.0062336983084261	0.127650181708151	Brain_Amygdala	False	False
14_24794428_INS_ME_ALU	ENSG00000092098.12_and_ENSG00000259529.1_and_ENSG00000199804.1_and_ENSG00000213928.4;AF:14:24616086:24616116-24617185:24616709:24616800-24617185:+	-5.3788481971691215	1.2543669093646601e-06	0.0062336983084261	-0.467398425315345	Brain_Amygdala	False	False
14_24794428_INS_ME_ALU	ENSG00000092098.12_and_ENSG00000259529.1_and_ENSG00000199804.1_and_ENSG00000213928.4;AF:14:24615949:24616026-24617185:24616709:24616800-24617185:+	-5.37338823471079	1.28040656373526e-06	0.0062759390818722715	-0.4641840866319911	Brain_Amygdala	False	False
15_77092501_INS_ME_ALU	ENSG00000140374.11_and_ENSG00000259581.3;SE:15:76588078-76602273:76602405-76603691:-	-5.35872405459791	1.35300792423381e-06	0.00650177894219696	-0.0638811129385048	Brain_Amygdala	False	False
18_3169080_INS_ME_ALU	ENSG00000170579.10_and_ENSG00000241223.2_and_ENSG00000238445.1_and_ENSG00000266513.1_and_ENSG00000207278.1_and_ENSG00000250933.1;AF:18:3814273-3874148:3874274:3814273-3874614:3874737:-	-5.35680113384547	1.36282400670961e-06	0.00650177894219696	-0.295456325745826	Brain_Amygdala	False	False
17_44223917_DEL_ME_ALU	ENSG00000204650.9_and_ENSG00000120088.10_and_ENSG00000263715.2;AL:17:43707524-43707851:43707971:43707524-43723267:43723557:+	5.33492048305563	1.47958165678322e-06	0.00688209510958312	0.129999192597043	Brain_Amygdala	False	False
17_43670097_INS_ME_SVA	ENSG00000176681.10_and_ENSG00000265411.1;AF:17:44370099:44371395-44377160:44372497:44375108-44377160:+	-5.33466365038838	1.48100903392545e-06	0.00688209510958312	-0.30760930158389	Brain_Amygdala	False	False
12_109887650_INS_ME_ALU	ENSG00000139428.7_and_ENSG00000200274.1;RI:12:109998845:109998909-109999048:109999134:-	5.32257659903198	1.54974000334554e-06	0.0071091541068855	0.0830448870862508	Brain_Amygdala	False	False
11_322157_INS_ME_ALU	ENSG00000099849.10;AF:11:560404:560514-561762:561450:561477-561762:+	5.29848463525037	1.69623585244352e-06	0.00768268160251478	0.326446260093529	Brain_Amygdala	True	True
2_107924624_INS_ME_ALU	ENSG00000254126.2;AL:2:107120781-107121057:107121069:107120781-107123384:107123396:+	5.23110536632377	2.18222578409546e-06	0.00976030487541225	0.16190317999996098	Brain_Amygdala	True	False
22_45135251_INS_ME_ALU	ENSG00000138964.12;SE:22:44592093-44592227:44592295-44594501:+	-5.21855422314356	2.2868181771590097e-06	0.0101018357874993	-0.0190622869776668	Brain_Amygdala	False	False
14_24794428_INS_ME_ALU	ENSG00000157379.9;AF:14:24768336-24768422:24768666:24768336-24768787:24768898:-	5.18176362635992	2.6226407758944303e-06	0.0114440209593117	0.0562853545530834	Brain_Amygdala	False	False
10_29712154_DEL_ME_LINE1	ENSG00000224597.5;AL:10:29704341-29709420:29711238:29704341-29747203:29747716:+	5.17820338339687	2.6576028121243303e-06	0.011456861684446002	0.0774198206911251	Brain_Amygdala	False	False
14_24794428_INS_ME_ALU	ENSG00000100968.9;A5:14:24839800-24841647:24838876-24841647:+	-5.14449646267557	3.01214741444851e-06	0.0128307080775147	-0.20819176542022	Brain_Amygdala	False	False
6_29818872_INS_ME_ALU	ENSG00000204599.10_and_ENSG00000248167.3_and_ENSG00000241370.1;A3:6:30313175-30313244:30313175-30313268:+	5.11830414873565	3.3193729626668202e-06	0.0139730371664091	0.0550007115260401	Brain_Amygdala	False	False
17_6271430_INS_ME_ALU	ENSG00000132530.12;AF:17:6659156:6659429-6661408:6660716:6660750-6661408:+	5.11198640800059	3.39796792699129e-06	0.014137561650287	0.7075552714587259	Brain_Amygdala	True	False
14_24794428_INS_ME_ALU	ENSG00000092098.12_and_ENSG00000259529.1_and_ENSG00000199804.1_and_ENSG00000213928.4;AF:14:24615894:24615931-24617185:24616709:24616800-24617185:+	-5.1064843330024505	3.46790274271157e-06	0.0142197223641783	-0.542575378752707	Brain_Amygdala	False	False
17_6271430_INS_ME_ALU	ENSG00000182896.8;A3:17:7259595-7259711:7259595-7259719:+	-5.10421194029143	3.4971970343217207e-06	0.0142197223641783	-0.624200545409548	Brain_Amygdala	False	False
9_34703699_INS_ME_SVA	ENSG00000213930.7_and_ENSG00000258728.1_and_ENSG00000137070.13;AF:9:34652197:34652230-34655215:34653861:34654016-34655215:+	5.09928798084044	3.56151006374947e-06	0.0143185109822501	0.17302414757859602	Brain_Amygdala	False	False
17_44176406_DEL_ME_ALU	ENSG00000204650.9_and_ENSG00000120088.10_and_ENSG00000263715.2;AL:17:43707524-43713649:43713760:43707524-43723267:43723557:+	-5.06276131135168	4.07624930948681e-06	0.0162058537964087	-0.21212953576657806	Brain_Amygdala	False	False
10_29712154_DEL_ME_LINE1	ENSG00000224597.5;AL:10:29704341-29747203:29747716:29704341-29771762:29772847:+	-5.05306810406648	4.2246857333941e-06	0.0166114178785877	-0.0813661479613122	Brain_Amygdala	False	False
10_29712154_DEL_ME_LINE1	ENSG00000224597.5;AL:10:29704341-29709420:29711301:29704341-29747203:29747716:+	5.04728944168597	4.31568769082453e-06	0.0167847883515393	0.122018040478905	Brain_Amygdala	False	False
4_103785523_INS_ME_ALU	ENSG00000109332.15_and_ENSG00000252739.1_and_ENSG00000238948.1;AF:4:103731012-103746879:103746937:103731012-103789872:103790053:-	5.02587812105044	4.66994942038426e-06	0.0179417713651045	0.370650701888485	Brain_Amygdala	False	False
14_24794428_INS_ME_ALU	ENSG00000157379.9;AF:14:24768336-24768422:24768666:24768336-24768787:24768957:-	5.0233592678894	4.7134562892695504e-06	0.0179417713651045	0.550911858359156	Brain_Amygdala	False	False
6_31211630_DEL_ME_SVA	ENSG00000204536.9;AF:6:31124866-31125135:31125565:31124866-31125944:31126015:-	-5.00183100631833	5.1018936324075e-06	0.0192159332895301	-0.044252508831488	Brain_Amygdala	False	False
17_43660611_INS_ME_SVA	ENSG00000204650.9_and_ENSG00000120088.10_and_ENSG00000263715.2;AF:17:43697712:43697738-43699274:43697976:43698518-43699274:+	4.96242768284709	5.89581318942895e-06	0.0219748626366955	0.166238733596484	Brain_Amygdala	True	False
1_42390318_INS_ME_ALU	ENSG00000171793.9;AF:1:41445007:41445501-41448950:41446257:41446901-41448950:+	-4.94415134141481	6.30401851913221e-06	0.0232540945396826	-0.0182366366400435	Brain_Amygdala	True	False
1_154999863_DEL_ME_ALU	ENSG00000246203.2_and_ENSG00000163374.15;AF:1:155642522-155644801:155644865:155642522-155646339:155646462:-	4.93160076152757	6.60024979190894e-06	0.0240983875335993	0.0252679528132811	Brain_Amygdala	True	False
12_54076200_DEL_ME_ALU	ENSG00000012822.11;AF:12:54119543-54119984:54120124:54119543-54121188:54121390:-	4.92145358576436	6.849688415555471e-06	0.0247565036531143	0.173757141662251	Brain_Amygdala	False	False
19_20979999_DEL_ME_ALU	ENSG00000196268.7_and_ENSG00000269237.1_and_ENSG00000268658.1_and_ENSG00000197013.5;AL:19:21688882-21690322:21690477:21688882-21701377:21701790:+	4.9118427432438	7.094447804366568e-06	0.0253847146332821	0.0499948159332854	Brain_Amygdala	True	False
5_31925879_INS_ME_ALU	ENSG00000056097.11_and_ENSG00000222961.1_and_ENSG00000207956.1;SE:5:32379316-32380181:32380278-32385614:-	4.90566545745764	7.25626660463434e-06	0.0254053060454524	0.0478386042457214	Brain_Amygdala	False	False
9_79612907_INS_ME_SVA	ENSG00000187210.8_and_ENSG00000233814.1;AF:9:79034766:79034803-79115832:79074138:79074221-79115832:+	4.9039108890208	7.30288449712283e-06	0.0254053060454524	0.262417795068546	Brain_Amygdala	False	False
4_187093487_INS_ME_ALU	ENSG00000109794.9_and_ENSG00000253013.1_and_ENSG00000250327.1;AL:4:187088416-187088523:187088809:187088416-187093068:187093821:+	4.90087609527388	7.38421073898526e-06	0.0254053060454524	0.1183868840617	Brain_Amygdala	False	False
4_187098241_INS_ME_ALU	ENSG00000109794.9_and_ENSG00000253013.1_and_ENSG00000250327.1;AL:4:187088416-187088523:187088809:187088416-187093068:187093821:+	4.90087609527388	7.38421073898526e-06	0.0254053060454524	0.1183868840617	Brain_Amygdala	False	False
18_49301388_INS_ME_ALU	ENSG00000187323.7_and_ENSG00000221291.1_and_ENSG00000263872.1;SE:18:50278744-50335669:50335792-50432414:+	4.8746952781043085	8.123643488540849e-06	0.0276831333359837	0.0443187628255605	Brain_Amygdala	True	False
17_55926227_INS_ME_ALU	ENSG00000121064.8_and_ENSG00000263120.1_and_ENSG00000265809.1;SE:17:55074416-55075746:55075859-55078216:+	4.83491684386213	9.38784567166486e-06	0.0316893815813592	0.115389022815576	Brain_Amygdala	False	False
3_26439506_DEL_ME_LINE1	ENSG00000077092.14_and_ENSG00000213877.3;AF:3:25215823:25216066-25502684:25469754:25470022-25502684:+	-4.83228914139983	9.47782356516342e-06	0.0316941077352775	-0.551094001075295	Brain_Amygdala	False	False
2_208359369_INS_ME_ALU	ENSG00000118260.10;AF:2:208461889:208462050-208463804:208462072:208462207-208463804:+	4.825903962215	9.699996444024401e-06	0.0321367169225261	0.23434462767853	Brain_Amygdala	False	False
2_20076859_INS_ME_LINE1	ENSG00000118961.10;SE:2:20974739-21001070:21001225-21022797:-	-4.81055476759082	1.02551287302416e-05	0.0336642006063897	-0.2942447678249289	Brain_Amygdala	False	False
4_103785523_INS_ME_ALU	ENSG00000109332.15_and_ENSG00000252739.1_and_ENSG00000238948.1;AF:4:103731012-103746879:103746937:103731012-103747642:103748279:-	4.80555360559831	1.04426294423151e-05	0.0339680698489472	0.123881516161422	Brain_Amygdala	False	False
16_70553024_DEL_ME_ALU	ENSG00000196696.8_and_ENSG00000226232.4_and_ENSG00000255185.1;SE:16:70012015-70012125:70012185-70016253:-	-4.785252614204992	1.1238777872438e-05	0.0362284535974317	-0.0593049990236518	Brain_Amygdala	False	False
11_59398802_DEL_ME_ALU	ENSG00000156738.13;SE:11:60223418-60228545:60228633-60229658:+	-4.77918656251499	1.14879811377662e-05	0.0367011251686185	-0.156661371234292	Brain_Amygdala	False	False
16_70553024_DEL_ME_ALU	ENSG00000196696.8_and_ENSG00000226232.4_and_ENSG00000255185.1;SE:16:70020412-70024500:70024586-70029972:-	4.77220394523633	1.17815313195e-05	0.0370817690483279	0.202252986591514	Brain_Amygdala	False	False
20_17943254_INS_ME_ALU	ENSG00000125888.10;MX:20:17680700-17692806:17693185-17705668:17680700-17703361:17703523-17705668:+	4.77143275980465	1.18143983038794e-05	0.0370817690483279	0.165833196715413	Brain_Amygdala	True	True
19_18661299_DEL_ME_ALU	ENSG00000006015.13;SE:19:18699887-18700289:18700493-18701664:+	-4.76782080932041	1.196953218137e-05	0.0372420024291146	-0.0764303992900052	Brain_Amygdala	False	False
7_43414125_DEL_ME_ALU	ENSG00000062582.9_and_ENSG00000270617.1_and_ENSG00000106608.12;AF:7:43927084-43927389:43927706:43927084-43946161:43946214:-	4.74826923573241	1.28444715917608e-05	0.0396197691786167	0.0542316489764967	Brain_Amygdala	False	False
17_43670097_INS_ME_SVA	ENSG00000204650.9_and_ENSG00000120088.10_and_ENSG00000263715.2;AF:17:43697706:43697738-43699274:43697976:43698518-43699274:+	4.74239004455433	1.31195793740437e-05	0.0397824560627623	0.168030766194965	Brain_Amygdala	False	False
17_43670097_INS_ME_SVA	ENSG00000204650.9_and_ENSG00000120088.10_and_ENSG00000263715.2;AL:17:43707524-43713649:43715325:43707524-43723267:43723557:+	-4.74239004455433	1.31195793740437e-05	0.0397824560627623	-0.168030766194965	Brain_Amygdala	False	False
18_49301388_INS_ME_ALU	ENSG00000187323.7_and_ENSG00000221291.1_and_ENSG00000263872.1;MX:18:50278744-50335669:50335792-50432414:50278744-50418778:50418902-50432414:+	4.7346028635058	1.34928482873491e-05	0.0405705003239048	0.133262953948889	Brain_Amygdala	True	False
5_179369185_INS_ME_ALU	ENSG00000161010.10_and_ENSG00000252202.1_and_ENSG00000197226.8;RI:5:179280197:179280276-179280378:179280437:-	4.72021437219276	1.4210033607120999e-05	0.0423708861249798	0.037117984870554	Brain_Amygdala	False	False
8_17943136_INS_ME_ALU	ENSG00000245281.2;AL:8:17944445-17944534:17945001:17944445-17953335:17953416:+	4.71329218350252	1.4568203826054801e-05	0.0430798642909461	0.6374571327720511	Brain_Amygdala	False	False
5_132753969_INS_ME_ALU	ENSG00000169194.5;SE:5:131992936-131993982:131994052-131995110:+	-4.70884615514996	1.4802886761540899e-05	0.0434150468445388	-0.25525782072930703	Brain_Amygdala	False	False
12_11258537_DEL_ME_ALU	ENSG00000111215.7_and_ENSG00000121318.2_and_ENSG00000256651.1_and_ENSG00000231887.2_and_ENSG00000256682.1_and_ENSG00000212128.2_and_ENSG00000212127.5_and_ENSG00000212125.2_and_ENSG00000212126.3_and_ENSG00000255837.1_and_ENSG00000212124.2_and_ENSG00000256436.1_and_ENSG00000256019.1_and_ENSG00000226761.3_and_ENSG00000256274.1_and_ENSG00000255374.1_and_ENSG00000256400.1_and_ENSG00000256188.1_and_ENS…	-4.706344885858191	1.4936534738219501e-05	0.0434508652944476	-0.0540853759718579	Brain_Amygdala	False	False
11_322157_INS_ME_ALU	ENSG00000099849.10;AF:11:560404:560514-561762:561052:561477-561762:+	4.69395175721129	1.5616304536587e-05	0.0450619801817801	0.3241825183202	Brain_Amygdala	True	True
11_9338352_INS_ME_ALU	ENSG00000175356.8_and_ENSG00000264984.1;SE:11:9047401-9048911:9049108-9051431:-	-4.680584350215192	1.6383381358110098e-05	0.0468972325370138	-0.0531760454227835	Brain_Amygdala	False	False
12_71020045_INS_ME_LINE1	ENSG00000153233.8;A5:12:71148081-71148196:71148081-71148365:-	4.67490880283246	1.67200824406244e-05	0.0474811858584306	0.0207984272610464	Brain_Amygdala	True	False
18_49301388_INS_ME_ALU	ENSG00000187323.7_and_ENSG00000221291.1_and_ENSG00000263872.1;MX:18:50278744-50335669:50335792-50432414:50278744-50344460:50344568-50432414:+	4.65470216717065	1.79745662852374e-05	0.0506417128904493	0.133049129889806	Brain_Amygdala	True	False
20_2612361_INS_ME_ALU	ENSG00000125877.8;AF:20:3189544:3189679-3193815:3190159:3190263-3193815:+	4.6292379422044405	1.96868249590373e-05	0.0539616483474014	0.436134610984753	Brain_Amygdala	False	False
6_31279421_INS_ME_SVA	ENSG00000204580.7_and_ENSG00000264594.1;SE:6:30851922-30852315:30852487-30856465:+	-4.62860495242151	1.97313538316134e-05	0.0539616483474014	-0.00259089280969025	Brain_Amygdala	False	False
17_43660611_INS_ME_SVA	ENSG00000204650.9_and_ENSG00000120088.10_and_ENSG00000263715.2;AL:17:43707524-43707851:43707971:43707524-43713649:43713710:+	4.62850856378097	1.97381430880867e-05	0.0539616483474014	0.4755346687396961	Brain_Amygdala	False	False
17_6271430_INS_ME_ALU	ENSG00000132530.12;AF:17:6659386:6659429-6661408:6660716:6660750-6661408:+	4.62825274918668	1.97561727658165e-05	0.0539616483474014	0.673411144567902	Brain_Amygdala	False	False
19_20979999_DEL_ME_ALU	ENSG00000105750.10;SE:19:21117853-21129106:21129195-21131550:+	4.62551653911444	1.99500270989265e-05	0.0540783268658636	0.200181982342197	Brain_Amygdala	False	False
16_985571_INS_ME_ALU	ENSG00000127586.12;A5:16:840671-841161:840666-841161:+	4.6198975325827405	2.0353956138601002e-05	0.0543497716411117	0.0673342950725297	Brain_Amygdala	True	True
16_985584_INS_ME_ALU	ENSG00000127586.12;A5:16:840671-841161:840666-841161:+	4.6198975325827405	2.0353956138601002e-05	0.0543497716411117	0.0673342950725297	Brain_Amygdala	True	False
20_57785908_DEL_ME_ALU	ENSG00000124224.12;SE:20:56847931-56861370:56861502-56884282:-	-4.61676570684195	2.05825417483874e-05	0.0545530358928314	-0.12817092947527198	Brain_Amygdala	False	False
5_132753969_INS_ME_ALU	ENSG00000169194.5;MX:5:131992322-131992758:131992936-131995110:131992322-131993982:131994052-131995110:+	4.61225442327782	2.09162176177102e-05	0.0550297995736066	0.338423046520863	Brain_Amygdala	False	False
6_170038129_DEL_ME_ALU	ENSG00000130023.11_and_ENSG00000266896.1;SE:6:170176161-170176551:170176769-170179278:+	-4.605159668204902	2.14516781681598e-05	0.0554071102166289	-0.0183057594597827	Brain_Amygdala	True	False
9_79612907_INS_ME_SVA	ENSG00000187210.8_and_ENSG00000233814.1;AF:9:79034766:79034803-79115832:79056582:79057231-79115832:+	4.6039386321303	2.15451715463412e-05	0.0554071102166289	0.28375916216586	Brain_Amygdala	True	False
17_6271430_INS_ME_ALU	ENSG00000040633.8;AF:17:7140979-7142565:7142758:7140979-7142905:7143041:-	-4.60280907801517	2.16320139660996e-05	0.0554071102166289	-0.30055919356702004	Brain_Amygdala	False	False
3_40241622_INS_ME_ALU	ENSG00000188846.9;A5:3:40499238-40499381:40498965-40499381:+	4.60219938587844	2.16790300754534e-05	0.0554071102166289	0.0180417442075682	Brain_Amygdala	False	False
19_18661299_DEL_ME_ALU	ENSG00000006015.13;SE:19:18699887-18700223:18700493-18701664:+	-4.5826943032071386	2.32368675092105e-05	0.0581262675573045	-0.0687038243503799	Brain_Amygdala	False	False
15_44578503_DEL_ME_ALU	ENSG00000166734.14_and_ENSG00000203575.1_and_ENSG00000203573.3_and_ENSG00000250130.1;SE:15:44581554-44615163:44615217-44620883:+	-4.58123609645144	2.33576193859311e-05	0.0581262675573045	-0.00161086707828419	Brain_Amygdala	False	False
14_24794428_INS_ME_ALU	ENSG00000092098.12_and_ENSG00000259529.1_and_ENSG00000199804.1_and_ENSG00000213928.4;AF:14:24616096:24616116-24617185:24616709:24616800-24617185:+	-4.58003960896727	2.34571553175905e-05	0.0581262675573045	-0.486575901711766	Brain_Amygdala	False	False
17_18637486_DEL_ME_ALU	ENSG00000166484.15;A5:17:19281855-19282209:19281711-19282209:+	-4.579848753439308	2.34730707976074e-05	0.0581262675573045	-0.0860596773602891	Brain_Amygdala	False	False
16_985571_INS_ME_ALU	ENSG00000103227.14_and_ENSG00000260316.1_and_ENSG00000260807.2;RI:16:1025761:1026400-1026778:1027029:-	4.57652617732709	2.37518335385746e-05	0.0581262675573045	0.241221851181694	Brain_Amygdala	False	False
16_985584_INS_ME_ALU	ENSG00000103227.14_and_ENSG00000260316.1_and_ENSG00000260807.2;RI:16:1025761:1026400-1026778:1027029:-	4.57652617732709	2.37518335385746e-05	0.0581262675573045	0.241221851181694	Brain_Amygdala	False	False
22_45135251_INS_ME_ALU	ENSG00000100364.14_and_ENSG00000221598.1;AF:22:45607988-45608146:45608298:45607988-45632051:45632158:-	-4.57501015311261	2.3880096841415602e-05	0.0581262675573045	-0.163669121506332	Brain_Amygdala	True	True
15_41100332_INS_ME_ALU	ENSG00000166140.13;RI:15:41102050:41102168-41102269:41102414:+	-4.57075586858118	2.4243646568844893e-05	0.0586124555570606	-0.0168007426843764	Brain_Amygdala	False	False
17_43670097_INS_ME_SVA	ENSG00000204650.9_and_ENSG00000120088.10_and_ENSG00000263715.2;AF:17:43697708:43697738-43699274:43697976:43698518-43699274:+	4.5664376558456	2.46181735679812e-05	0.0591184785404894	0.0729907839243007	Brain_Amygdala	False	False
12_108837849_INS_ME_ALU	ENSG00000198855.2;AL:12:108911050-108912177:108914987:108911050-108919366:108919609:+	-4.54546130786881	2.65191954945923e-05	0.0630084707893253	-0.0950401280939856	Brain_Amygdala	False	False
3_129136669_INS_ME_ALU	ENSG00000251474.2_and_ENSG00000207088.1;AF:3:129112638-129115060:129115136:129112638-129117851:129118282:-	4.5447061303085095	2.65902364354034e-05	0.0630084707893253	0.25283068654389	Brain_Amygdala	False	False
17_80759992_INS_ME_ALU	ENSG00000141568.15_and_ENSG00000262652.1_and_ENSG00000238403.1;SE:17:80521424-80525930:80526077-80529600:+	-4.54205803815976	2.68408151068192e-05	0.0631838085143821	-0.00984218693882758	Brain_Amygdala	False	False
4_103785523_INS_ME_ALU	ENSG00000109332.15_and_ENSG00000252739.1_and_ENSG00000238948.1;AF:4:103731012-103746396:103746716:103731012-103746879:103746937:-	-4.53858595246946	2.7172852576525502e-05	0.0635473565572495	-0.260572284665154	Brain_Amygdala	False	False
3_27899269_INS_ME_ALU	ENSG00000163512.9;SE:3:28382113-28383003:28383087-28390092:-	4.52949279003002	2.8061509429606505e-05	0.0651994594189411	0.0131558218350987	Brain_Amygdala	True	False
8_96072245_INS_ME_ALU	ENSG00000156170.8_and_ENSG00000253878.1_and_ENSG00000200525.1;AF:8:96037296:96037433-96047682:96046877:96046951-96047682:+	-4.52645003690512	2.836514369388e-05	0.0654122023873245	-0.249213006540716	Brain_Amygdala	True	False
9_26476373_INS_ME_ALU	ENSG00000120160.6;A3:9:27294493-27296611:27294400-27296611:-	4.5249233153896515	2.8518697224016694e-05	0.0654122023873245	0.133874758768262	Brain_Amygdala	False	False
17_18637486_DEL_ME_ALU	ENSG00000166484.15;AF:17:19281034:19281414-19282209:19281573:19281711-19282209:+	-4.51819709331968	2.9204896116266695e-05	0.0665594463965447	-0.120681151536153	Brain_Amygdala	False	False
14_24794428_INS_ME_ALU	ENSG00000100911.9;RI:14:24614919:24615105-24615417:24615449:-	4.51295378433851	2.97509355992909e-05	0.0673747596058093	0.34203775297224603	Brain_Amygdala	False	False
3_149175561_INS_ME_ALU	ENSG00000082996.15;AF:3:149531607:149531813-149563798:149535029:149535108-149563798:+	-4.493987611035519	3.181032206693969e-05	0.0715854286106526	-0.430751149514126	Brain_Amygdala	False	False
3_2633041_DEL_ME_ALU	ENSG00000091181.15;AF:3:3150375-3151595:3152049:3150375-3168244:3168297:-	4.47760492923406	3.37003407989065e-05	0.0753647040099845	0.235475199349778	Brain_Amygdala	False	False
12_9615567_DEL_ME_ALU	ENSG00000150045.7;SE:12:9985010-9994920:9995032-9997017:+	4.4721257201115	3.435650927716829e-05	0.0763548878321296	0.22507836959643696	Brain_Amygdala	False	False
12_54076200_DEL_ME_ALU	ENSG00000012822.11;AL:12:54117513:54117567-54118429:54117828:54118035-54118429:-	4.46808076493519	3.48488754153328e-05	0.0769710553162694	0.164633730966743	Brain_Amygdala	False	False
16_70553024_DEL_ME_ALU	ENSG00000196696.8_and_ENSG00000226232.4_and_ENSG00000255185.1;AL:16:70010291:70010635-70011980:70011509:70011906-70011980:-	-4.46464418341688	3.527257583875011e-05	0.0774289302664969	-0.204101344882171	Brain_Amygdala	False	False
17_18637486_DEL_ME_ALU	ENSG00000166484.15;A5:17:19281943-19282209:19281711-19282209:+	-4.46171801991847	3.5637292647306e-05	0.0777525324355195	-0.11998801084436	Brain_Amygdala	False	False
8_22129199_INS_ME_ALU	ENSG00000158941.12;AF:8:22462304:22462355-22463249:22462551:22462931-22463249:+	-4.45556423978629	3.64163077227742e-05	0.0784961645729456	-0.321816139933028	Brain_Amygdala	True	False
8_42211420_INS_ME_ALU	ENSG00000158669.7;AF:8:41434706:41434954-41455811:41435719:41435797-41455811:+	4.4555596993014905	3.64168885783527e-05	0.0784961645729456	0.00893517356674769	Brain_Amygdala	True	False
5_177163085_INS_ME_ALU	ENSG00000146067.11;MX:5:176958522-176958954:176959132-176959444:176958522-176959157:176959201-176959444:-	-4.44500226520673	3.77921359634591e-05	0.0809727063546184	-0.296205254240591	Brain_Amygdala	False	False
5_140712965_INS_ME_ALU	ENSG00000013561.13;AF:5:141337893:141337990-141353148:141348669:141348732-141353148:+	4.439320255766031	3.855306427070701e-05	0.0821113719033688	0.325422540700301	Brain_Amygdala	False	False
17_43670097_INS_ME_SVA	ENSG00000204650.9_and_ENSG00000120088.10_and_ENSG00000263715.2;AL:17:43707524-43707851:43707971:43707524-43723267:43723557:+	4.43456879991272	3.92007929199528e-05	0.0824126692823019	0.14267709007288198	Brain_Amygdala	False	False
1_78649163_INS_ME_LINE1	ENSG00000036549.8;AF:1:78107340-78148270:78148360:78107340-78148947:78149104:-	4.433312780924	3.9373776598471e-05	0.0824126692823019	0.26674648137711104	Brain_Amygdala	False	False
5_8050941_INS_ME_ALU	ENSG00000124275.10;SE:5:7871036-7872343:7872418-7873486:+	4.43322782612452	3.93855036521337e-05	0.0824126692823019	0.0096159075705707	Brain_Amygdala	False	False
9_79612907_INS_ME_SVA	ENSG00000187210.8_and_ENSG00000233814.1;AF:9:79034766:79034803-79115832:79074068:79074221-79115832:+	4.43012579461838	3.98160375721743e-05	0.0825924558463342	0.0938797647456889	Brain_Amygdala	False	False
17_18637486_DEL_ME_ALU	ENSG00000166484.15;AF:17:19281573:19281711-19282209:19281817:19281855-19282209:+	4.4289058966978	3.99865988120609e-05	0.0825924558463342	0.0288134956028548	Brain_Amygdala	False	False
17_735159_INS_ME_SVA	ENSG00000186594.8;A3:17:1616198-1617150:1616189-1617150:-	-4.4276431018840485	4.0163905853263786e-05	0.0825924558463342	-0.421048209508156	Brain_Amygdala	True	False
1_217024868_INS_ME_ALU	ENSG00000196482.12;AF:1:217113015-217251478:217251630:217113015-217262849:217262947:-	4.42410851573047	4.06642647155638e-05	0.0831435498408034	0.160838112578578	Brain_Amygdala	False	False
2_113001606_INS_ME_ALU	ENSG00000172965.10_and_ENSG00000227992.1_and_ENSG00000271590.1_and_ENSG00000270190.1_and_ENSG00000226928.1_and_ENSG00000266139.1_and_ENSG00000224959.1;SE:2:112187197-112234913:112235058-112252462:-	4.413505930761231	4.2201794596276395e-05	0.0853346499577952	0.0483889727978622	Brain_Amygdala	False	False
9_79612907_INS_ME_SVA	ENSG00000187210.8_and_ENSG00000233814.1;SE:9:79115977-79116669:79116847-79117155:+	4.41343085454355	4.22128806619409e-05	0.0853346499577952	0.0564406896490707	Brain_Amygdala	False	False
6_31279421_INS_ME_SVA	ENSG00000204580.7_and_ENSG00000264594.1;AF:6:30851846:30851922-30856465:30853524:30853588-30856465:+	4.40877967310173	4.290524026683521e-05	0.0862470051972842	0.17272537727646695	Brain_Amygdala	False	False
14_57744450_INS_ME_ALU	ENSG00000139977.9;SE:14:57863593-57866546:57866601-57876097:+	-4.4023748205335	4.38767328291259e-05	0.0877071377112981	-0.0184907595905955	Brain_Amygdala	False	False
1_217024868_INS_ME_ALU	ENSG00000196482.12;MX:1:216850833-217038403:217038520-217173595:216850833-217112924:217113015-217173595:-	-4.39745029523966	4.463819008770589e-05	0.0887335301859563	-0.12488666316952303	Brain_Amygdala	False	False
1_42390318_INS_ME_ALU	ENSG00000171793.9;AF:1:41446257:41446901-41448950:41447609:41447666-41448950:+	4.39113684296613	4.563321165018621e-05	0.0902103043854408	0.354372532194075	Brain_Amygdala	False	False
6_31211630_DEL_ME_SVA	ENSG00000204536.9;A5:6:31124866-31125135:31124866-31125162:-	-4.38415737992496	4.67582772898086e-05	0.0919265162381522	-0.331079647849403	Brain_Amygdala	False	False
6_31279421_INS_ME_SVA	ENSG00000204580.7_and_ENSG00000264594.1;AF:6:30851846:30851922-30856465:30852235:30852487-30856465:+	4.37852833544017	4.7685244767918e-05	0.0932366399762486	0.009044782866590741	Brain_Amygdala	False	False
8_22129199_INS_ME_ALU	ENSG00000120913.19_and_ENSG00000248235.2_and_ENSG00000241852.5;AF:8:22436254:22437040-22438116:22437739:22437924-22438116:+	-4.3757771547432895	4.81447669268322e-05	0.0936235173850911	-0.2266884602431	Brain_Amygdala	True	False
17_43660611_INS_ME_SVA	ENSG00000176681.10_and_ENSG00000265411.1;AF:17:44370099:44371395-44377160:44372497:44375108-44377160:+	-4.36639005001447	4.97452661472096e-05	0.0962129914886444	-0.285805110563405	Brain_Amygdala	False	False
14_51719000_INS_ME_ALU	ENSG00000100503.19_and_ENSG00000270062.1;AL:14:51192546:51192784-51196241:51193951:51194469-51196241:-	4.36258650090909	5.0408374535619e-05	0.0969713489299159	0.0862220430687697	Brain_Amygdala	False	False
10_105097539_DEL_ME_ALU	ENSG00000173915.8_and_ENSG00000221767.1;SE:10:105152223-105153956:105154151-105156166:-	4.35817909555389	5.11874961021249e-05	0.0979435784374192	0.0069101705169368	Brain_Amygdala	False	False
15_41100332_INS_ME_ALU	ENSG00000166140.13;SE:15:41102955-41104897:41105100-41105536:+	14.4045631148527	2.4384756969279997e-27	8.72513427593503e-22	0.114730244476298	Artery_Coronary	True	False
15_41039885_INS_ME_ALU	ENSG00000128891.11;A5:15:40855226-40856990:40855226-40857175:-	12.5691872802124	3.36137729410217e-23	6.0136888548999486e-18	0.123501343360206	Artery_Coronary	False	False
10_35593222_DEL_ME_ALU	ENSG00000108100.13;SE:10:35626135-35772332:35772406-35790429:+	-12.398024954265301	8.298344878059948e-23	9.89746359721169e-18	-0.0454158495266225	Artery_Coronary	False	False
6_32773437_INS_ME_ALU	ENSG00000241106.2_and_ENSG00000250264.1_and_ENSG00000204267.9;AL:6:32789610:32790095-32797177:32793192:32796811-32797177:-	10.030750853788401	2.5609848157497105e-17	2.2908713447705495e-12	0.142262257005159	Artery_Coronary	False	False
17_44223917_DEL_ME_ALU	ENSG00000176681.10_and_ENSG00000265411.1;AF:17:44370099:44371395-44377160:44372497:44375108-44377160:+	-9.633846466115061	2.1421389051321703e-16	1.5329617275685e-11	-0.408715304894255	Artery_Coronary	True	False
4_44842144_INS_ME_ALU	ENSG00000151806.9;SE:4:44696530-44697632:44697751-44699425:+	9.212897703304133	2.02248854966327e-15	1.20611441740594e-10	0.1244473004953	Artery_Coronary	False	False
18_47019865_DEL_ME_ALU	ENSG00000177576.6_and_ENSG00000215472.5_and_ENSG00000263916.1_and_ENSG00000265681.2_and_ENSG00000202093.1_and_ENSG00000206602.1_and_ENSG00000271982.1;AF:18:47017954-47018628:47018814:47017954-47018828:47018849:-	-9.02451583737412	5.503319496422961e-15	2.8130689319065703e-10	-0.19909704352025	Artery_Coronary	False	False
16_70553024_DEL_ME_ALU	ENSG00000196696.8_and_ENSG00000226232.4_and_ENSG00000255185.1;SE:16:70010635-70010714:70011906-70011980:-	8.64033488195261	4.19837262401612e-14	1.87777988371479e-09	0.10381675109165303	Artery_Coronary	False	False
12_11258537_DEL_ME_ALU	ENSG00000111215.7_and_ENSG00000121318.2_and_ENSG00000256651.1_and_ENSG00000231887.2_and_ENSG00000256682.1_and_ENSG00000212128.2_and_ENSG00000212127.5_and_ENSG00000212125.2_and_ENSG00000212126.3_and_ENSG00000255837.1_and_ENSG00000212124.2_and_ENSG00000256436.1_and_ENSG00000256019.1_and_ENSG00000226761.3_and_ENSG00000256274.1_and_ENSG00000255374.1_and_ENSG00000256400.1_and_ENSG00000256188.1_and_ENS…	-8.274572966335137	2.86234190936678e-13	1.13797491214715e-08	-0.11349474498946	Artery_Coronary	False	False
17_43670097_INS_ME_SVA	ENSG00000176681.10_and_ENSG00000265411.1;AF:17:44370099:44371395-44377160:44372497:44375108-44377160:+	-8.21910012906442	3.8238081869297296e-13	1.3682006311735099e-08	-0.434993212057948	Artery_Coronary	False	False
18_47019865_DEL_ME_ALU	ENSG00000177576.6_and_ENSG00000215472.5_and_ENSG00000263916.1_and_ENSG00000265681.2_and_ENSG00000202093.1_and_ENSG00000206602.1_and_ENSG00000271982.1;AF:18:47017954-47018645:47018802:47017954-47018828:47018849:-	-8.20001053505975	4.22410351653286e-13	1.37402791214013e-08	-0.154765443220374	Artery_Coronary	False	False
10_29712154_DEL_ME_LINE1	ENSG00000224597.5;AL:10:29704341-29709420:29711238:29704341-29747203:29747716:+	8.09278980776714	7.3817894280327e-13	2.1345928977712e-08	0.100855806839292	Artery_Coronary	False	False
3_129136669_INS_ME_ALU	ENSG00000251474.2_and_ENSG00000207088.1;AL:3:129101765:129103061-129112478:129109998:129112139-129112478:-	-8.083289959941549	7.755409328116141e-13	2.1345928977712e-08	-0.113457038205939	Artery_Coronary	False	False
16_70553024_DEL_ME_ALU	ENSG00000196696.8_and_ENSG00000226232.4_and_ENSG00000255185.1;AL:16:70010255:70010635-70011980:70011509:70011906-70011980:-	-7.70419298060233	5.49599455383433e-12	1.40466236235858e-07	-0.15578867265126098	Artery_Coronary	False	False
3_48372326_INS_ME_ALU	ENSG00000164048.9_and_ENSG00000199476.1;AL:3:48302429-48309408:48312480:48302429-48327736:48329117:+	7.68659278197036	6.0153700845051915e-12	1.43491039020459e-07	0.329252633117208	Artery_Coronary	True	False
18_47019865_DEL_ME_ALU	ENSG00000177576.6_and_ENSG00000215472.5_and_ENSG00000263916.1_and_ENSG00000265681.2_and_ENSG00000202093.1_and_ENSG00000206602.1_and_ENSG00000271982.1;SE:18:47017297-47017775:47017815-47017902:-	-7.59938370944668	9.401557476471927e-12	2.1024879263836893e-07	-0.0033946480675352397	Artery_Coronary	False	False
17_43660611_INS_ME_SVA	ENSG00000176681.10_and_ENSG00000265411.1;AF:17:44370099:44371395-44377160:44372497:44375108-44377160:+	-7.5764611438693406	1.0569851469280902e-11	2.2247112494558e-07	-0.416876166114057	Artery_Coronary	False	False
17_44176406_DEL_ME_ALU	ENSG00000176681.10_and_ENSG00000265411.1;AF:17:44370099:44371395-44377160:44372497:44375108-44377160:+	-7.53024452374941	1.33811406703574e-11	2.65995518022293e-07	-0.37172206637448	Artery_Coronary	False	False
18_47019865_DEL_ME_ALU	ENSG00000177576.6_and_ENSG00000215472.5_and_ENSG00000263916.1_and_ENSG00000265681.2_and_ENSG00000202093.1_and_ENSG00000206602.1_and_ENSG00000271982.1;AF:18:47017954-47018628:47018820:47017954-47018828:47018849:-	-7.494157395309	1.60819227089864e-11	3.028573077065869e-07	-0.241864815168341	Artery_Coronary	False	False
6_29818872_INS_ME_ALU	ENSG00000204599.10_and_ENSG00000248167.3_and_ENSG00000241370.1;A3:6:30313175-30313244:30313175-30313268:+	7.26695921515067	5.08473838016266e-11	9.096876622721908e-07	0.0612787270640313	Artery_Coronary	False	False
20_34458566_INS_ME_ALU	ENSG00000214078.7_and_ENSG00000272897.1_and_ENSG00000252549.1_and_ENSG00000244462.3_and_ENSG00000244005.8;AF:20:34220845-34241450:34241599:34220845-34252682:34252848:-	7.197020715156128	7.2302941807208e-11	1.23194228147519e-06	0.292214178757473	Artery_Coronary	False	False
12_11242400_INS_ME_ALU	ENSG00000111215.7_and_ENSG00000121318.2_and_ENSG00000256651.1_and_ENSG00000231887.2_and_ENSG00000256682.1_and_ENSG00000212128.2_and_ENSG00000212127.5_and_ENSG00000212125.2_and_ENSG00000212126.3_and_ENSG00000255837.1_and_ENSG00000212124.2_and_ENSG00000256436.1_and_ENSG00000256019.1_and_ENSG00000226761.3_and_ENSG00000256274.1_and_ENSG00000255374.1_and_ENSG00000256400.1_and_ENSG00000256188.1_and_ENS…	-7.129865329884598	1.01272076621717e-10	1.6471028640042401e-06	-0.0908548251019931	Artery_Coronary	False	False
9_33050834_DEL_ME_ALU	ENSG00000086061.11;SE:9:33026614-33026811:33026988-33029883:+	-7.11366282965888	1.09831040577233e-10	1.70864149826001e-06	-0.0567152161626724	Artery_Coronary	False	False
11_65984338_INS_ME_ALU	ENSG00000174851.10;SE:11:66052437-66052852:66053007-66053172:-	-7.08287066746578	1.2811849615971498e-10	1.83510542502179e-06	-0.0187752826839083	Artery_Coronary	False	False
16_70553024_DEL_ME_ALU	ENSG00000196696.8_and_ENSG00000226232.4_and_ENSG00000255185.1;AL:16:70010291:70010635-70011980:70011509:70011906-70011980:-	-7.082716094857861	1.28217510433007e-10	1.83510542502179e-06	-0.282980356832454	Artery_Coronary	False	False
16_70553024_DEL_ME_ALU	ENSG00000196696.8_and_ENSG00000226232.4_and_ENSG00000255185.1;A3:16:70016448-70016561:70016397-70016561:-	-7.00299544946357	1.90827339018374e-10	2.62615850005783e-06	-0.0916521678915989	Artery_Coronary	False	False
10_29712154_DEL_ME_LINE1	ENSG00000224597.5;AL:10:29704341-29747203:29747716:29704341-29771762:29772847:+	-6.91833307527645	2.90582208391573e-10	3.85087076173323e-06	-0.0805255677187518	Artery_Coronary	False	False
16_70553024_DEL_ME_ALU	ENSG00000196696.8_and_ENSG00000226232.4_and_ENSG00000255185.1;AF:16:70020412-70023859:70023987:70020412-70029972:70030091:-	6.80371657979985	5.11919641979255e-10	6.54180282200855e-06	0.18017490195192	Artery_Coronary	False	False
18_47019865_DEL_ME_ALU	ENSG00000177576.6_and_ENSG00000215472.5_and_ENSG00000263916.1_and_ENSG00000265681.2_and_ENSG00000202093.1_and_ENSG00000206602.1_and_ENSG00000271982.1;A5:18:47017297-47017722:47017297-47017775:-	6.771736639957759	5.99161587542565e-10	7.39264161379975e-06	0.0013986092644304301	Artery_Coronary	False	False
10_105097539_DEL_ME_ALU	ENSG00000173915.8_and_ENSG00000221767.1;AF:10:105154151-105155503:105155780:105154151-105156166:105156223:-	-6.712368972651548	8.01835693909836e-10	9.56352104911908e-06	-0.249106545660214	Artery_Coronary	False	False
6_33030310_INS_ME_SVA	ENSG00000223865.6_and_ENSG00000224796.1;AL:6:33048712-33051291:33051789:33048712-33052727:33053008:+	-6.6559882290170185	1.0564687053908e-09	1.21940685143416e-05	-0.205656450309052	Artery_Coronary	False	False
17_44223917_DEL_ME_ALU	ENSG00000204650.9_and_ENSG00000120088.10_and_ENSG00000263715.2;AF:17:43697706:43697738-43699274:43697976:43698518-43699274:+	6.6277031467155005	1.21280977735876e-09	1.31502024014098e-05	0.138501345282017	Artery_Coronary	False	False
17_44223917_DEL_ME_ALU	ENSG00000204650.9_and_ENSG00000120088.10_and_ENSG00000263715.2;AL:17:43707524-43713649:43715325:43707524-43723267:43723557:+	-6.6277031467155005	1.21280977735878e-09	1.31502024014098e-05	-0.138501345282017	Artery_Coronary	False	False
4_1301833_INS_ME_ALU	ENSG00000090316.11;SE:4:1309388-1316169:1316291-1321415:+	-6.58069953781585	1.5246383727904299e-09	1.6045070023721e-05	-0.0212907739115624	Artery_Coronary	False	False
8_96072245_INS_ME_ALU	ENSG00000156170.8_and_ENSG00000253878.1_and_ENSG00000200525.1;AF:8:96037296:96037433-96047682:96046877:96046951-96047682:+	-6.52598884754428	1.98826118189973e-09	1.99177773821005e-05	-0.25488237766316	Artery_Coronary	True	True
12_113683121_DEL_ME_ALU	ENSG00000186815.8;SE:12:113726039-113726300:113726331-113726563:+	6.5243650462468885	2.00396294623592e-09	1.99177773821005e-05	0.0234000500937361	Artery_Coronary	False	False
10_105097539_DEL_ME_ALU	ENSG00000173915.8_and_ENSG00000221767.1;MX:10:105152223-105153956:105154151-105156166:105152223-105155503:105155789-105156166:-	6.5053519037175285	2.19717501404702e-09	2.12479294311129e-05	0.22360031687695	Artery_Coronary	False	False
4_42088056_INS_ME_ALU	ENSG00000014824.9_and_ENSG00000249212.1;SE:4:42069209-42072543:42072708-42077674:+	-6.4380626850777185	3.04053426198558e-09	2.8629910653034802e-05	-0.026435182892501	Artery_Coronary	False	False
5_37293815_DEL_ME_ALU	ENSG00000197603.9_and_ENSG00000242493.2;RI:5:37139442:37139472-37142412:37142582:-	6.42933980884658	3.17098471064726e-09	2.9092646417984802e-05	0.0218781968608469	Artery_Coronary	False	False
20_34458566_INS_ME_ALU	ENSG00000214078.7_and_ENSG00000272897.1_and_ENSG00000252549.1_and_ENSG00000244462.3_and_ENSG00000244005.8;AF:20:34220845-34241450:34241599:34220845-34252682:34252854:-	-6.29549904850798	6.0228259098362705e-09	5.387583404061071e-05	-0.116254454550197	Artery_Coronary	True	False
17_44176406_DEL_ME_ALU	ENSG00000204650.9_and_ENSG00000120088.10_and_ENSG00000263715.2;AF:17:43697706:43697738-43699274:43697976:43698518-43699274:+	6.24257530368322	7.749336443863641e-09	6.60189957694117e-05	0.14006344931242198	Artery_Coronary	False	False
17_44176406_DEL_ME_ALU	ENSG00000204650.9_and_ENSG00000120088.10_and_ENSG00000263715.2;AL:17:43707524-43713649:43715325:43707524-43723267:43723557:+	-6.24257530368322	7.749336443863641e-09	6.60189957694117e-05	-0.14006344931242198	Artery_Coronary	False	False
10_29712154_DEL_ME_LINE1	ENSG00000224597.5;AL:10:29704341-29709420:29711301:29704341-29747203:29747716:+	6.0987530178524185	1.52984795339297e-08	0.000127301494430579	0.0839468263232806	Artery_Coronary	False	False
16_70553024_DEL_ME_ALU	ENSG00000196696.8_and_ENSG00000226232.4_and_ENSG00000255185.1;SE:16:70020412-70024500:70024586-70029972:-	6.09033966413749	1.5915891286313e-08	0.00012942911311470402	0.159142877075713	Artery_Coronary	False	False
17_43670097_INS_ME_SVA	ENSG00000204650.9_and_ENSG00000120088.10_and_ENSG00000263715.2;AF:17:43697706:43697738-43699274:43697976:43698518-43699274:+	6.07650516263671	1.69848478980541e-08	0.000132116639375015	0.151797023310679	Artery_Coronary	False	False
17_43670097_INS_ME_SVA	ENSG00000204650.9_and_ENSG00000120088.10_and_ENSG00000263715.2;AL:17:43707524-43713649:43715325:43707524-43723267:43723557:+	-6.0765051626367	1.69848478980542e-08	0.000132116639375015	-0.151797023310679	Artery_Coronary	False	False
6_32514612_INS_ME_SVA	ENSG00000179344.12_and_ENSG00000241287.1;A5:6:32628026-32629124:32628026-32629744:-	5.97641203947958	2.71283326941617e-08	0.000206527996800653	0.330421189199716	Artery_Coronary	False	False
12_112777131_INS_ME_ALU	ENSG00000198270.8_and_ENSG00000257624.1;AF:12:112443107-112443406:112443789:112443107-112450806:112450943:-	5.96726744389627	2.8308933146232705e-08	0.000211025993291389	0.199559281393238	Artery_Coronary	False	False
1_217024868_INS_ME_ALU	ENSG00000196482.12;SE:1:216850833-216888416:216888591-216896586:-	5.95113649949713	3.0515840485149505e-08	0.00022283476326187402	0.122561687088788	Artery_Coronary	False	False
18_6521713_INS_ME_ALU	ENSG00000082397.11_and_ENSG00000252576.1;SE:18:5489193-5518524:5518606-5539620:-	5.93221562942242	3.33205759165908e-08	0.000237340505999962	0.113857517310653	Artery_Coronary	True	False
12_70680974_INS_ME_ALU	ENSG00000258168.1;AL:12:70914047-70914566:70914619:70914047-70921455:70921529:+	-5.92615196922295	3.4271908302585e-08	0.000237340505999962	-0.111918968410952	Artery_Coronary	True	False
12_11179038_INS_ME_ALU	ENSG00000111215.7_and_ENSG00000121318.2_and_ENSG00000256651.1_and_ENSG00000231887.2_and_ENSG00000256682.1_and_ENSG00000212128.2_and_ENSG00000212127.5_and_ENSG00000212125.2_and_ENSG00000212126.3_and_ENSG00000255837.1_and_ENSG00000212124.2_and_ENSG00000256436.1_and_ENSG00000256019.1_and_ENSG00000226761.3_and_ENSG00000256274.1_and_ENSG00000255374.1_and_ENSG00000256400.1_and_ENSG00000256188.1_and_ENS…	-5.92477114831442	3.44922495730931e-08	0.000237340505999962	-0.102799730073429	Artery_Coronary	False	False
15_41039885_INS_ME_ALU	ENSG00000128891.11;AL:15:40823540:40824501-40849415:40845303:40846326-40849415:-	5.8762815412364295	4.31779482376833e-08	0.000291500845978749	0.0358341488415307	Artery_Coronary	False	False
18_47019865_DEL_ME_ALU	ENSG00000177576.6_and_ENSG00000215472.5_and_ENSG00000263916.1_and_ENSG00000265681.2_and_ENSG00000202093.1_and_ENSG00000206602.1_and_ENSG00000271982.1;AF:18:47017954-47018501:47018800:47017954-47018828:47018849:-	-5.85945236791168	4.66686248663529e-08	0.000309232358001011	-0.25076753686568304	Artery_Coronary	False	False
16_2102234_INS_ME_ALU	ENSG00000065054.9;A3:16:2087601-2087758:2087601-2087860:+	5.827475989869901	5.40813279701756e-08	0.00035183443713339104	0.16188222935546806	Artery_Coronary	False	False
1_247288976_INS_ME_ALU	ENSG00000196418.8;AL:1:247285277:247287173-247322308:247319203:247320519-247322308:-	-5.81474949863245	5.734302560435518e-08	0.000366392238116427	-0.126348819561961	Artery_Coronary	False	False
12_70680974_INS_ME_ALU	ENSG00000258168.1;AL:12:70914047-70921455:70921529:70914047-70931807:70932279:+	5.8005281868017	6.12165778983034e-08	0.000384280086918769	0.102803402708948	Artery_Coronary	True	False
14_75499581_INS_ME_ALU	ENSG00000119684.11;SE:14:75500193-75503296:75503445-75505043:-	5.7944350391042185	6.29537660181172e-08	0.000388371551253596	0.0574212440896347	Artery_Coronary	False	False
19_56966061_INS_ME_ALU	ENSG00000166770.6;RI:19:57005532:57005711-57006416:57006801:+	-5.74245029873994	7.9881900992073e-08	0.00048445123518431603	-0.203539749338665	Artery_Coronary	False	False
17_43660611_INS_ME_SVA	ENSG00000204650.9_and_ENSG00000120088.10_and_ENSG00000263715.2;AF:17:43697706:43697738-43699274:43697976:43698518-43699274:+	5.72879661952935	8.502304803913032e-08	0.000498724292490643	0.14656109888835098	Artery_Coronary	False	False
17_43660611_INS_ME_SVA	ENSG00000204650.9_and_ENSG00000120088.10_and_ENSG00000263715.2;AL:17:43707524-43713649:43715325:43707524-43723267:43723557:+	-5.72879661952935	8.502304803913032e-08	0.000498724292490643	-0.14656109888835098	Artery_Coronary	False	False
16_2102234_INS_ME_ALU	ENSG00000065054.9;AF:16:2079755:2079783-2086325:2083272:2083433-2086325:+	5.72388009468442	8.69526819408488e-08	0.000501816549644146	0.0369462911919097	Artery_Coronary	False	False
11_18918573_INS_ME_ALU	ENSG00000177054.9;A5:11:19138823-19164525:19138687-19164525:+	-5.716425291356269	8.99607607449544e-08	0.000505607840659213	-0.11452962899218902	Artery_Coronary	False	False
19_53616478_DEL_ME_ALU	ENSG00000170954.7_and_ENSG00000197937.8_and_ENSG00000268613.1;SE:19:53625996-53627046:53627159-53636109:-	5.71495946535599	9.05641299043118e-08	0.000505607840659213	0.0112761945279914	Artery_Coronary	True	False
6_32589834_INS_ME_ALU	ENSG00000179344.12_and_ENSG00000241287.1;A5:6:32628026-32629124:32628026-32629744:-	5.71187014426748	9.18487962719113e-08	0.000505607840659213	0.296683335741977	Artery_Coronary	False	False
19_53799134_INS_ME_ALU	ENSG00000170954.7_and_ENSG00000197937.8_and_ENSG00000268613.1;AL:19:53611132:53613161-53619566:53619100:53619177-53619566:-	-5.69211208756809	1.0049809585516e-07	0.000544838245091372	-0.109537641645973	Artery_Coronary	True	False
11_104786608_INS_ME_ALU	ENSG00000235505.3;SE:11:104776284-104777177:104778345-104779562:-	5.67839947301656	1.0696544650980001e-07	0.000571244975837582	0.029777499319432008	Artery_Coronary	False	False
3_48372326_INS_ME_ALU	ENSG00000164048.9_and_ENSG00000199476.1;AL:3:48302429-48309405:48309471:48302429-48327736:48329117:+	5.6650080601716	1.1367449319611402e-07	0.000598146824779332	0.34487711396268605	Artery_Coronary	False	False
19_56966061_INS_ME_ALU	ENSG00000166770.6;A5:19:56989750-57005532:56989645-57005532:+	-5.6488855523174815	1.22300686559448e-07	0.000634210593601776	-0.139246412918646	Artery_Coronary	False	False
3_35952457_INS_ME_ALU	ENSG00000172995.12_and_ENSG00000207625.1;AF:3:35682913:35683195-35721279:35721116:35721193-35721279:+	5.618518036980902	1.40325578219173e-07	0.0007172862209740058	0.245436726493605	Artery_Coronary	False	False
12_112777131_INS_ME_ALU	ENSG00000198270.8_and_ENSG00000257624.1;AF:12:112443107-112443406:112443789:112443107-112450806:112450939:-	5.54807712054873	1.92753543961537e-07	0.0009713991312453713	0.3753568308000921	Artery_Coronary	False	False
4_100023048_DEL_ME_ALU	ENSG00000246090.2;A5:4:100212162-100221456:100212105-100221456:+	5.52075854421096	2.1788551989661998e-07	0.00108280327444069	0.067900507378145	Artery_Coronary	False	False
[truncated: 19,860 more rows]
